# Supplementary material for: Contact-dependent growth inhibition (CDI) systems deploy a large family of polymorphic ionophoric toxins for inter-bacterial competition
Source: PLoS Genet. 2024 Nov 26;20(11):e1011494. doi: 10.1371/journal.pgen.1011494 (PMC11630599; doi:10.1371/journal.pgen.1011494)
Supplement: S1 Table — (XLSX) [file pgen.1011494.s011.xlsx]

## Sheet: S1 Table - Accession numbers
S1 Table. CDI protonophore and immunity protein accession numbers
group	E. coli strain	CdiA RefSeq	CdiI RefSeq
1	EC93	AAZ57198.1	QNS35958.1
	NCTC11116	STH19659.1	STH19660.1
	CFSAN085901	EFC1655913.1	EFC1655912.1
	1D-1277	HBC5244003.1	HBC5244002.1
	ECOL-22-VL-ON-QC-0016	EKI3873870.1	EKI3873869.1
	ECOL-19-VL-SD-NC-0031	EFJ3386071.1	EFJ3386072.1
	FSIS11919943	EFC1452586.1	EFC1452587.1
	ST-617:E020	PCO57282.1	PCO57281.1
2	PNUSAE003896	EFI1826071.1	EFI1826070.1
	PNUSAE073078	EHO5844134.1	EHO5844135.1
	RHB10-C08	MBA8437903.1	MBA8437902.1
	16-B15-A	GCK03129.1	GCK03127.1
	PNUSAE003663	EFF1541245.1	EFF1541246.1
	PNUSAE055790	EFP4839298.1	EFP4839297.1
	TMP019540	HAV9700622.1	unannotated
3	342606	EEC8494301.1	EEC8494300.1
	94-3024	AKF17068.1	AKF17067.1
	HT2012136	WP_249921114.1	WP_172955724.1
	MOD1-EC890	WP_096979968.1	WP_096979967.1
	PNUSAE067613	EHC4141999.1	EHC4141998.1
	STEC 2074	KYV32123.1	WP_000038921.1
	NS-P052	WP_137551845.1	WP_000038921.1
	JE146-PJ27	HBC2982077.1	unannotated
	102606_aEPEC	WP_054410865.1	unannotated
	307444	EFG7499141.1	unannotated
	88-H13-A	WP_137595928.1	unannotated
	MOD1-EC1647	WP_096853222.1	WP_021531609.1
	MOD1-EC6411	WP_097313706.1	WP_021531609.1
	AGR4029	HAY0199718.1	HAY0199717.1
	PSU-2225	EFH6727926.1	EFH6727925.1
	218399	EFG3094742.1	EFG3094741.1
	MOD1-EC1404	WP_096845213.1	WP_021531609.1
	TzEc001	KAE9827213.1	KAE9827214.1
	8377wH5	MWS93408.1	MWS93409.1
	C139	RNI98130.1	RNI98131.1
	PNUSAE021965	EET5442848.1	EET5442847.1
	08-3270	EFJ4044767.1	EFJ4044766.1
	C8	APJ80835.1	APJ80836.1
	U124	HAL2333856.1	HAL2333855.1
	OSF095884	EES0699782.1	EES0699783.1
	MOD1-EC6378	WP_097466669.1	WP_001222075.1
	409	HAL7768832.1	HAL7768831.1
	SG17-G18	HBC0854646.1	HBC0854645.1
	CFSAN086625	EFC1219996.1	EFC1219997.1
	VL2832	OEL55873.1	OEL55874.1
	RM7964	EHT0731073.1	EHT0731074.1
	1473e	MBM2980480.1	MBM2980479.1
	PLATE1_D7	WP_201484142.1	WP_073488148.1
4	SAMN05763409	HBC0989163.1	HBC0989162.1
	1512290008	OCK01137.1	OCK01136.1
	VREC0495	SQY39224.1	SQY39222.1
	JAN 013B	TGF52231.1	TGF52224.1
	B088	EFE64162.1	misannotated
	magpie_fecal	WP_053265048.1	unannotated
	FSIS11923842	EFE4918884.1	EFE4918885.1
	avian5	KKO37878.1	unannotated
	MOD1-EC5411	EFA4228491.1	unannotated
	FWSEC0108	WP_136795121.1	unannotated
	E. ictaluri 93-146	ACR70209.1	unannotated
5	PSU-3786	EHL5672036.1	EHL5672035.1
	PLQ000287	HAW1214760.1	HAW1214759.1
	TMC005	WP_253030753.1	unannotated
6	M15	APL26259.1	APL26260.1
	80.0061	MBC1008588.1	MBC1008589.1
	RHB08-C14-2	MBA8484174.1	MBA8484173.1
	TMP015485	HAW0584067.1	HAW0584066.1
	94.0616	MBB2477649.1	MBB2477650.1
	2710	MBS9011428.1	MBS9011429.1
	FDA1146114-S003-003	EGQ6174474.1	EGQ6174475.1
	RHB08-C14-1	MBA8481725.1	unannotated
	15-AB01527	HBB0836036.1	unannotated
	FSIS11811454	EFO1967351.1	EFO1967350.1
	FSIS11923175	EFB9947977.1	EFB9947978.1
	MOD1-EC5473	WP_089666132.1	unannotated
	PNUSAE058419	EGC4770545.1	EGC4770544.1
	UoL_15	MBE1790133.1	MBE1790134.1
	PNUSAE005985	EFD9455233.1	EFD9455232.1
	VREC0506	SQP08560.1	SQP08559.1
	8.0127	MBC0493348.1	unannotated
	FSIS12028765	EFK7840928.1	EFK7840929.1
	ERS1497042	HBB1419169.1	HBB1419168.1
	PSU-1135	EFB1448907.1	EFB1448906.1
	PSU_0148	EFE0697401.1	unannotated
	NS-NP014	GDM66473.1	GDM66465.1
	CVM N19EC1332	EGI4331453.1	unannotated
	TMP022059	HAV8735483.1	unannotated
	PNUSAE008278	EGZ4912942.1	EGZ4912941.1
	O91:H8	HBH5396955.1	unannotated
	MOD1-EC5532	WP_089569080.1	unannotated
