# Supplementary material for: Contact-dependent growth inhibition (CDI) systems deploy a large family of polymorphic ionophoric toxins for inter-bacterial competition
Source: PLoS Genet. 2024 Nov 26;20(11):e1011494. doi: 10.1371/journal.pgen.1011494 (PMC11630599; doi:10.1371/journal.pgen.1011494)
Supplement: S2 Table — (XLSX) [file pgen.1011494.s012.xlsx]

## Sheet: S2 Table - Strains
S2 Table. Bacterial strains used in this study.
strain	description	reference
EPI100	F− mcrA ∆(mrr-hsdRMS-mcrBC) φ80dlacZ∆M15 ∆lacXcZ∆M15 ∆lacX recA1 endA1 araD139 ∆(ara, leu)7697 galU galK λ− rpsL nupG, Strr	Epicentre
CH4140	CH12738 ∆dtpA::kan, Spmr Kanr	this study
CH4141	CH12738 ∆dtpA, Spmr	this study
CH4143	CH12738 ∆dtpA ∆dtpB, Spmr	this study
CH4146	CH12738 ∆dtpD::kan, Spmr Kanr	this study
CH4147	CH12738 ∆dtpB::kan, Spmr Kanr	this study
CH4156	CH12738 ∆yciB::kan, Spmr Kanr	this study
CH4166	CH12738 ∆dtpC::kan, Spmr Kanr	this study
CH4168	CH12738 ∆dtpA ∆dtpC::kan, Spmr Kanr	this study
CH4169	CH12738 ∆dtpA ∆dtpD::kan, Spmr Kanr	this study
CH4942	CH12738 ∆plaP, Spmr	this study
CH4946	CH12738 ∆puuP, Spmr	this study
CH5166	CH12738 ∆acrB::kan, Spmr Kanr	this study
CH6756	CH12738 ∆puuP ∆plaP, Spmr	this study
CH6757	CH12738 galK::dTomato-cat, Spmr Cmr	this study
CH6758	CH12738 ∆plaP galK::dTomato-cat, Spmr Cmr	this study
CH6759	CH12738 ∆puuP galK::dTomato-cat, Spmr Cmr	this study
CH6760	CH12738 ∆plaP ∆puuP galK::dTomato-cat, Spmr Cmr	this study
CH6761	CH12738 ∆dtpA galK::dTomato-cat, Spmr Cmr	this study
CH6762	CH12738 ∆dtpA ∆dtpB galK::dTomato-cat, Spmr Cmr	this study
CH7175	EPI100 ∆wzb, Strr	[9]
CH7176	EPI100 ∆wzb::kan, Kanr Strr	[9]
CH7286	MG1655 ∆wzb::kan, Kanr	[5]
CH7367	MG1655 ∆wzb	[5]
CH9708	MG1655 ∆wzb ∆(yoeG-gnd) puuP-865::mariner, Kanr	this study
CH9709	MG1655 ∆wzb ∆(yoeG-gnd) puuP-861:mariner, Kanr	this study
CH9710	MG1655 ∆wzb ∆(yoeG-gnd) puuP-1220:mariner, Kanr	this study
CH9711	MG1655 ∆wzb puuP-865::mariner, Kanr	this study
CH9712	MG1655 ∆wzb puuP-861:mariner, Kanr	this study
CH9713	MG1655 ∆wzb puuP-1220:mariner, Kanr	this study
CH12680	EPI100 ∆wzb ∆yciB::kan, Kanr Strr	this study
CH12738	MG1655 ∆wzb ∆araBAD::spec, Spmr	[86]
CH12928	CH12738 secY(S281F), Spmr	[49]
CH13997	EPI100 ∆wzb ∆acrB::kan, Kanr Strr	this study
CH14881	CH12738 ∆acrB, Spmr	this study
CH14894	MG1655 ∆wzb dtpA(T61fs) dtpB(K43och) dtpC(W66amb) pZS21-bamA, Kanr	this study
CH14896	MG1655 ∆wzb dtpA(E397op) dtpB(V40fs) pZS21-bamA, Kanr	this study
CH14898	MG1655 ∆wzb ∆(yoeG-gnd) puuP(K92fs) pZS21-bamA, Kanr	this study
CH14899	MG1655 ∆wzb ∆(yoeG-gnd) puuP(∆G249-A256) pZS21-bamA, Kanr	this study
CH14900	MG1655 ∆wzb ∆(yoeG-gnd) puuP(S228amb) pZS21-bamA, Kanr	this study
CH14902	MG1655 ∆wzb ∆(yoeG-gnd) puuP(Y248amb) pZS21-bamA, Kanr	this study
CH14904	MG1655 ∆wzb ∆(yoeG-gnd) puuP(P405L) pZS21-bamA, Kanr	this study
CH14906	MG1655 ∆wzb ∆(yoeG-gnd) puuP(P405L) pZS21-bamA, Kanr	this study
CH14908	MG1655 ∆wzb ∆(yoeG-gnd) puuP(W104op) pZS21-bamA, Kanr	this study
MFDpir+	MG1655 RP4-2-Tc::[∆Mu1::aac(3)IV-∆aphA-∆nic35-∆Mu2::zeo] ∆dapA::(erm-pir) ∆recA, Apr Zeor	[89]
