# Supplementary material for: Contact-dependent growth inhibition (CDI) systems deploy a large family of polymorphic ionophoric toxins for inter-bacterial competition
Source: PLoS Genet. 2024 Nov 26;20(11):e1011494. doi: 10.1371/journal.pgen.1011494 (PMC11630599; doi:10.1371/journal.pgen.1011494)
Supplement: S3 Table — (XLSX) [file pgen.1011494.s013.xlsx]

## Sheet: S3 Table - Plasmids
S3 Table. Plasmids used in this study.
plasmid	description	reference
pCH405∆	pACYC184 derived vector, Tetr	[9]
pCH450	pACYC184 derivative carrying araC and L-arabinose inducible araBAD promoter, Tetr	[88]
pCH1281	pET21::EC93-CTCFSAN085901, Ampr	this study
pCH1282	pET21::EC93-CTECOL-19-VL-SD-NC-0031, Ampr	this study
pCH1283	pET21::EC93-CTNCTC11116, Ampr	this study
pCH1284	pET21::EC93-CTST-617-E020, Ampr	this study
pCH1285	pET21::EC93, Ampr	this study
pCH1287	pCH405∆::cdiIEC93, Tetr	this study
pCH1290	pCH405∆::cdiICFSAN085901, Tetr	this study
pCH1291	pCH405∆::cdiIECOL-19-VL-SD-NC-0031, Tetr	this study
pCH1292	pCH405∆::cdiINCTC11116, Tetr	this study
pCH1293	pCH405∆::cdiIST-617-E020, Tetr	this study
pCH3957	pET21::EC93-CTVREC0485, Ampr	this study
pCH3964	pCH405∆::cdiIVREC0485, Tetr	this study
pCH4049	pTrc99(Cm)::yciB, Cmr	[36]
pCH5766	pTrc99KX::cdiIM15, Ampr	this study
pCH5767	pTrc99KX::cdiITMC005, Ampr	this study
pCH5772	pTrc99KX::dtpC, Ampr	this study
pCH5773	pTrc99KX::yoeI-plaP, Ampr	this study
pCH5779	pTrc99KX::plaP, Ampr	this study
pCH5780	pTrc99KX::puuP, Ampr	this study
pCH5781	pTrc99KX::dtpA, Ampr	this study
pCH5856	pET21::EC93-CT1473e, Ampr	this study
pCH5857	pET21::EC93-CT88-H13-A, Ampr	this study
pCH5858	pET21::EC93-CTAGR4029, Ampr	this study
pCH5859	pET21::EC93-CTC139, Ampr	this study
pCH5860	pET21::EC93-CTSG17-G18, Ampr	this study
pCH5861	pET21::EC93-CTSTEC_2074, Ampr	this study
pCH6337	pTrc99KX::dtpB, Ampr	this study
pCH6770	pDAL879::EC93-CTM15, Cmr	this study
pCH6771	pDAL879::EC93-CTTMC005, Cmr	this study
pCH6891	pCH405∆::cdiISG17-G18	this study
pCH6892	pCH405∆::cdiI88-H13-A	this study
pCH6893	pCH405∆::cdiI1473e	this study
pCH6894	pCH405∆::cdiISTEC_2074	this study
pCH6895	pCH405∆::cdiIC139	this study
pCH6896	pCH405∆::cdiIAGR4029	this study
pCH6897	pCH405∆::cdiIU124	this study
pCH7083	pTrc99(Cm), Cmr	[36]
pCH7167	pET21::EC93-CTU124, Ampr	this study
pCH8268	pCH405∆::cdiIEC869o10	this study
pCH8269	pCH405∆::cdiIEictaluri	this study
pCH8270	pCH405∆::cdiITMC005	this study
pCH8271	pCH405∆::cdiIO91:H8	this study
pCH8272	pCH405∆::cdiIM15	this study
pCH8274	pET21::EC93-CTEC869o10, Ampr	this study
pCH8275	pET21::EC93-CTEictaluri, Ampr	this study
pCH8276	pET21::EC93-CTTMC005, Ampr	this study
pCH8277	pET21::EC93-CTO91:H8, Ampr	this study
pCH8278	pET21::EC93-CTM15, Ampr	this study
pCH8279	pET21::EC93-entryEictaluri-toxinEC93, Ampr	this study
pCH8281	pET21::EC93-entryM15-toxinEC93, Ampr	this study
pCH10163	kan-pheS* counter-selection construct, Cmr Kanr	[41]
pCH10166	pDAL879::EC93-EC869o10, Cmr	[49]
pCH10536	pCH450::CTEC93	[39]
pCH13269	pCH450::CTM15	this study
pCH13270	pCH450::CTTMC005	this study
pCH13274	pCH450::∆VENN-L5V-CTM15	this study
pCH13701	pCH450::∆VENN-CTTMC005	this study
pCH13801	pCH450::CTU124	this study
pCH13925	pCH450::∆VENN-CTM15	this study
pCP20	FLP recombinase plasmid, temperature-sensitive origin, Ampr	[87]
pSC189	mariner transposon delivery vector, Ampr Kanr	[90]
pTrc99A	IPTG-inducible expression plasmid, Ampr	Amersham
pZS21-bamA	expresses bamA from E. coli, Kanr	[6]
