# Supplementary material for: Contact-dependent growth inhibition (CDI) systems deploy a large family of polymorphic ionophoric toxins for inter-bacterial competition
Source: PLoS Genet. 2024 Nov 26;20(11):e1011494. doi: 10.1371/journal.pgen.1011494 (PMC11630599; doi:10.1371/journal.pgen.1011494)
Supplement: S4 Table — (XLSX) [file pgen.1011494.s014.xlsx]

## Sheet: S4 Table - Oligonucleotides
S4 Table. Oligonucleotides used in this study.
identifier	descriptor	sequence
CH29	EC93-cdiI-Xho-rev	5´ - ATT CTC GAG AAC AAC TAT TTT CTG TC
CH2260	mariner-rev-seq	5´ - CAA GCT TGT CAT CGT CAT CC
CH2362	EC869-cdiIo10-Kpn-for	5´ - GAA GGT ACC ATG AAG TTG ATA AAT CCA TTA AAA ATA AAT AAG
CH2363	EC869-cdiIo10-Xho-rev	5´ - GGG CTC GAG CTA TTT TTT ATC G
CH3953	TMC005-mid-for	5´ - CAG GTA GGA ACT CGG TTG AGA ATA ATC TGC TGG GTG GCA GTG AAT GG
CH3954	TMC005-mid-rev	5´ - GGT CTG GTG TCT AAC CTT TGG TCA GAA CCC CTT AAC TTT CAT GAT ATG
CH4058	M15-cdiI-Kpn-for	5´ - GGC GGT ACC ATG AAG AGA CTC CTT ATT G
CH4060	TMC005-cdiI-Kpn-for	5´ - AAA GGT ACC ATG ACT TTC GGA AGA TG
CH4108	M15-Nco-for	5´ - AAA CCA TGG TTG AGA ATA ACC TGC TGG G
CH4109	M15-Xho-rev	5´ - AAA CTC GAG TTA TTT CCC AGC CTC C
CH4110	TMC005-Nco-for	5´ - TTT CCA TGG TTG AGA ATA ACA GCC TGG C
CH4111	TMC005-Xho-rev	5´ - TTT CTC GAG TTA TTT TGA TTT TTC CCC ATG
CH4127	M15-mid-for	5´ - CAG GTA GGA ACT CGG TTG AGA ATA ATA GCC TGG CGC ATG TTC TGG
CH4128	M15-mid-rev	5´ - GGT CTG GTG TCT AAC CTT TGG CTA TCT GTT CCT TCT GTC ATT TTG G
CH4235	M15-∆VENN-Kpn-for	5´ - AAA GGT ACC ATG CTG CTG GGT GGC AGT GAA TGG
CH4237	TMC005-∆VENN-Kpn-for	5´ - AAA GGT ACC ATG AGC CTG GCG CAT GTT CTG G
CH4262	EC93-A2894-Nhe-for	5´ - CGG CAA CAG TAC AGC TAG CGC CGG TAC GGG GG
CH4284	U124-Nco-for	5´- GAA CCA TGG TTG AGA ATA ATG CGC TCA G
CH4302	U124-CT-Xho-rev	5´ - TTC CTC GAG ATT CTC ATT TAT TTT CC
CH4303	U124-cdiI-Kpn-for	5´ - GGA GGT ACC ATG AGA ATT TTG TGG AAT TAT TTA G
CH4420	puuP(KO)-Sac-for	5´ - TTT GAG CTC GAA GTC GAA GGC AAC GGG C - 3'
CH4423	puuP(KO)-Kpn-rev	5´ - TTT GGT ACC CAT TAA AGC ACG CTG CAG TGC G - 3'
CH4529	puuP-Nco-for	5´ - TTT CCA TGG CTA TTA ATT CAC CAC TGA ATA TTG C
CH4842	EC93-Xho/Xba-rev	5´ - TTT TCT AGA CTC GAG AAC AAC TAT TTT CTG TCT AAG ATA C
CH4885	dtpB-Xho-rev	5´ - AAA CTC GAG GCA AGA ATA ATT AAT GGC TTT CCG GCG
CH4887	dtpC-Xho-rev	5´ - TTA CTC GAG TTA ATC GTT GCT CTC CTG TAT CAT ATT CG
CH4929	EC93-cdiI-Kpn-for	5´ - TTT GGT ACC ATG AAG AAG AAA CTA TTT GCC
CH5085	puuP-Xba-rev	5´ - TTT TCT AGA CTA TTA CGT TTC ACT CAC CGG C
CH5095	plaP-Kpn-for	5´ - TTT GGT ACC ATG TCG CAT AAC GTT ACT CCA AAC ACC
CH5096	plaP-Xho-rev	5´ - TTT CTC GAG TTA GC TAC GTC TTC GTA CTG CGG
CH5141	dtpA-Eco-for	5´ - AAA GAA TTC GAA AGC ACC CCC GTT AAT ATG GG
CH5366	dtpB-Kpn-for	5´ - TTT GGT ACC CTT ACG CGT TCA TAC TTT TCA GG
CH5367	dtpC-Kpn-for	5´ - GGA GGT ACC ATG AAA ACA CCC TCA CAG CCG
CH5477	dtpA-Xho-rev	5´ - TTT CTC GAG CCC TGA ATT TTA CGC TAC GGC TGC
CH5729	CFSAN-cdiI-Kpn-for	5´ - GGA GGT ACC ATG AAT AGA AAA TTT GTC ATT TCA TTT C
CH5730	ECOL-cdiI-Kpn-for	5´ - TGG GTA CCA TGA AAA GAA ATA ATC TAC TTA ATT TTA AG
CH5731	NCTC-cdiI-Kpn-for	5´ - GAG GGT ACC ATG AAA AAT AAA TCT CCT GAC TTA TG
CH5732	ST-617-cdiI-Kpn-for	5´ - AGG GGT ACC ATG AGA AGA AAT AAA ATA TTT AAT ATA AAA ATA TT
CH6125	Eict-cdil-Kpn-for	5´ - GAG GGT ACC ATG AGG CTA AAT AGT ACT AAT AAA TC
CH6247	88-H13-A-cdil-Kpn-for	5´ - ATG GGT ACC ATG GAA CGA AAA AAT AAA GC
CH6248	1473e-cdil-Kpn-for	5´ - TAA GGT ACC ATG AAA CAA CTA TAT AGT TAT GTG
CH6249	AGR4029-cdil-Kpn-for	5´ - GAG GGT ACC ATG TTA ATA AAT AAA AAA CAT C
CH6250	C139-cdil-Kpn-for	5´ - GGC GGT ACC ATG ATT AGT TAC CTG AAA CT
CH6251	SG17-18-cdil-Kpn-for	5´ - GGA GGT ACC ATG ATT GCT TAC ATT GTA TT
CH6252	STEC2074-cdil-Kpn-for	5´ - AGC GGT ACC ATG AGT AAA AAA CCT TCA G
CH6253	Twist-adaptor-rev	5´ - TCC CTC ATC GAC GCC AGA GTA G
CH6267	O91:H21-cdiI-Kpn-for	5´ - GAA GGT ACC ATG AAG TGT CAA TCT CTC C
CH6268	VREC0495-cdiI-Kpn-for	5´ - GGA GAG GTA CCA TGA AAA AAC ATC TAC TAC TTC
CH6269	M15-L5V-Nco-for	5´ - TTT CCA TGG TGC TGG GTG GCA GTG AAT G
CH6270	EC93-P88-for	5´ - CCA GCA GTT GGC ACG GTT GCT G
CH6271	Eict-N142-EC93-P88-rev	5´ - CAG CAA CCG TGC CAA CTG CTG GAT TAT TGA CTG CAT TGG TGA TAA ATG CC
CH6272	TMC005-L60-EC93-P88-rev	5´ - CAG CAA CCG TGC CAA CTG CTG GAA GAA TAC CAC CTG ACA TGA CTG TAC C
CH6273	M15-L58-EC93-P88-rev	5´ - CAG CAA CCG TGC CAA CTG CTG GTA ACA GGG CTA CGC TAC CTG TCG C
CH6274	yoeI-Kpn-for	5´ - TCC GGT ACC ATG GGG CAA TTT TTT GCT TAC GC
DL1527		5´ -GAA CAT CCT GGC ATG AGC G
DL1663		5´ -CCC AAA GGT TAG ACA CCA GAC C
DL2368		5´ -GTT GGT AGT GGT GGT GCT G
DL2470		5´ -ATT ATT CTC AAC CGA GTT CCT ACC TG
