# Supplementary material for: Contact-dependent growth inhibition (CDI) systems deploy a large family of polymorphic ionophoric toxins for inter-bacterial competition
Source: PLoS Genet. 2024 Nov 26;20(11):e1011494. doi: 10.1371/journal.pgen.1011494 (PMC11630599; doi:10.1371/journal.pgen.1011494)
Supplement: S1 Appendix — Recovered CdiA proteins are listed with toxin group annotations. Proteins highlighted in Figs 2A and S1 are indicated in boldface. (XLSX) [file pgen.1011494.s015.xlsx]

## Sheet: EC93 search
Description(Sequences with E-value BETTER than threshold)	Scientific Name	Query Cover	E value	% ident	Acc. Len	accession number
putative adhesin/hemagglutinin/hemolysin [Escherichia coli]	Escherichia coli NCTC:11116	1	1e-72	78.12	2987	STH19659.1	group 1
RecName: Full=Toxin CdiA; AltName: Full=CdiA-EC93; Flags: Precursor [Escherichia coli]	Escherichia coli EC93	1	1e-72	100	3132	Q3YL96.1
filamentous hemagglutinin N-terminal domain-containing protein [Escherichia coli]	Escherichia coli CFSAN085901	0.87	3e-58	45.64	3315	EFC1655913.1
TPA: hemagglutinin repeat-containing protein [Escherichia coli]	Escherichia coli 1D-1277	0.87	5e-58	45.64	3303	HBC5244003.1
filamentous hemagglutinin N-terminal domain-containing protein [Escherichia coli]	Escherichia coli ECOL-19-VL-SD-NC-0031	0.87	6e-58	44.67	3304	EFJ3386071.1
TPA: filamentous hemagglutinin N-terminal domain-containing protein [Escherichia coli]	Escherichia coli	0.87	1e-57	45.64	3303	HAW0679355.1
TPA: filamentous hemagglutinin N-terminal domain-containing protein [Escherichia coli]	Escherichia coli	0.87	1e-57	45.64	3303	HAH0906193.1
TPA: filamentous hemagglutinin N-terminal domain-containing protein [Escherichia coli]	Escherichia coli	0.87	4e-57	44.39	3304	HAV2110762.1
filamentous hemagglutinin N-terminal domain-containing protein [Escherichia coli]	Escherichia coli FSIS11919943	0.87	5e-57	43.88	3316	EFC1452586.1
filamentous hemagglutinin N-terminal domain-containing protein [Escherichia coli]	Escherichia coli	0.87	5e-57	43.88	3316	EFB3468488.1
filamentous hemagglutinin N-terminal domain-containing protein [Escherichia coli]	Escherichia coli	0.87	5e-57	43.88	3316	EEV7837516.1
hemagglutinin repeat-containing protein [Escherichia coli]	Escherichia coli	0.87	7e-57	43.88	3304	WP_052432358.1
filamentous hemagglutinin [Escherichia coli]	Escherichia coli ST-617:E020	0.87	8e-57	43.37	3316	PCO57282.1
hemagglutinin repeat-containing protein [Escherichia coli]	Escherichia coli	0.87	1e-56	43.37	3304	WP_179296149.1
hemagglutinin repeat-containing protein [Escherichia coli]	Escherichia coli	0.9	1e-39	27.43	3037	WP_202838023.1	group 2
Contact-dependent inhibitor A [Escherichia coli]	Escherichia coli	0.9	1e-39	27.85	3295	EEV8633768.1
hemagglutinin repeat-containing protein [Escherichia coli]	Escherichia coli	0.9	2e-39	28.27	3037	WP_135259112.1
filamentous hemagglutinin N-terminal domain-containing protein [Escherichia coli]	Escherichia coli	0.9	2e-39	28.27	3037	MXH63584.1
filamentous hemagglutinin N-terminal domain-containing protein [Escherichia coli]	Escherichia coli PNUSAE055790	0.9	2e-39	28.27	3037	EFP4839298.1
hemagglutinin repeat-containing protein [Escherichia coli]	Escherichia coli	0.9	2e-39	27.43	3042	WP_218069843.1
TPA: hemagglutinin repeat-containing protein [Escherichia coli]	Escherichia coli	0.9	3e-39	27.43	3043	HBB8825455.1
TPA: hemagglutinin repeat-containing protein [Escherichia coli]	Escherichia coli	0.91	7e-39	30.96	3044	HBB7883724.1
hemagglutinin repeat-containing protein [Escherichia coli]	Escherichia coli	0.91	8e-39	30.96	3044	WP_105463652.1
hemagglutinin repeat-containing protein [Escherichia coli]	Escherichia coli	0.91	9e-39	31.38	3050	WP_141888755.1
hemagglutinin repeat-containing protein [Escherichia coli]	Escherichia coli	0.91	9e-39	30.96	3054	QMS39147.1
filamentous hemagglutinin N-terminal domain-containing protein [Escherichia coli]	Escherichia coli	0.91	9e-39	30.96	3044	EFE3030339.1
filamentous hemagglutinin N-terminal domain-containing protein [Escherichia coli]	Escherichia coli	0.91	9e-39	30.96	3044	EFJ1932268.1
filamentous hemagglutinin N-terminal domain-containing protein [Escherichia coli]	Escherichia coli	0.91	1e-38	30.96	3044	EFM4233330.1
filamentous hemagglutinin N-terminal domain-containing protein [Escherichia coli]	Escherichia coli	0.91	1e-38	30.96	3044	EFH5765147.1
hemagglutinin repeat-containing protein [Escherichia coli]	Escherichia coli	0.91	1e-38	30.96	3044	WP_105461560.1
hemagglutinin repeat-containing protein [Escherichia coli]	Escherichia coli	0.91	1e-38	30.96	3044	WP_089585991.1
filamentous hemagglutinin N-terminal domain-containing protein [Escherichia coli]	Escherichia coli	0.91	1e-38	30.96	3044	EFI7423467.1
hemagglutinin repeat-containing protein [Escherichia coli]	Escherichia coli	0.91	1e-38	30.96	3044	WP_218075477.1
hemagglutinin repeat-containing protein [Escherichia coli]	Escherichia coli	0.91	1e-38	30.96	3054	WP_096981936.1
TPA: filamentous hemagglutinin N-terminal domain-containing protein [Escherichia coli]	Escherichia coli	0.91	1e-38	30.96	3044	HAW3473955.1
TPA: filamentous hemagglutinin N-terminal domain-containing protein [Escherichia coli]	Escherichia coli	0.91	1e-38	30.96	3044	HAV8881081.1
TPA: filamentous hemagglutinin N-terminal domain-containing protein [Escherichia coli]	Escherichia coli	0.91	1e-38	30.96	3044	HAW7215568.1
filamentous hemagglutinin N-terminal domain-containing protein [Escherichia coli]	Escherichia coli	0.91	1e-38	30.96	3045	EEZ5349947.1
hemagglutinin repeat-containing protein [Escherichia coli]	Escherichia coli	0.91	1e-38	30.96	3043	WP_126299501.1
hemagglutinin repeat-containing protein [Escherichia coli]	Escherichia coli	0.91	1e-38	30.96	3044	WP_197370790.1
hemagglutinin repeat-containing protein [Escherichia coli]	Escherichia coli	0.91	1e-38	30.96	3044	QMB39889.1
TPA: filamentous hemagglutinin N-terminal domain-containing protein [Escherichia coli]	Escherichia coli	0.91	1e-38	30.96	3044	HAW0071051.1
TPA: filamentous hemagglutinin N-terminal domain-containing protein [Escherichia coli]	Escherichia coli	0.91	1e-38	30.96	3044	HAI0067101.1
hemagglutinin repeat-containing protein [Escherichia coli]	Escherichia coli	0.91	1e-38	30.96	3044	MBS9194498.1
hemagglutinin repeat-containing protein [Escherichia coli]	Escherichia coli	0.91	1e-38	30.96	3044	WP_097740154.1
hemagglutinin repeat-containing protein [Escherichia coli]	Escherichia coli	0.91	1e-38	30.96	3050	WP_163445465.1
hemagglutinin repeat-containing protein [Escherichia coli]	Escherichia coli	0.91	2e-38	30.96	3050	WP_208480658.1
filamentous hemagglutinin N-terminal domain-containing protein [Escherichia coli]	Escherichia coli	0.91	2e-38	30.96	3050	EFH2910302.1
hemagglutinin repeat-containing protein [Escherichia coli]	Escherichia coli RHB10-C08	0.91	2e-38	30.96	3050	MBA8437903.1
hemagglutinin repeat-containing protein [Escherichia coli]	Escherichia coli	0.91	2e-38	30.96	3050	WP_078208911.1
hemagglutinin repeat-containing protein [Escherichia coli]	Escherichia coli	0.91	2e-38	30.96	3050	WP_001081254.1
TPA: filamentous hemagglutinin N-terminal domain-containing protein [Escherichia coli]	Escherichia coli	0.91	2e-38	30.96	3050	HAM7369569.1
filamentous hemagglutinin N-terminal domain-containing protein [Escherichia coli]	Escherichia coli	0.91	2e-38	30.96	3050	EFL9689292.1
hemagglutinin repeat-containing protein [Escherichia coli]	Escherichia coli	0.91	2e-38	30.96	3050	WP_206343481.1
hemagglutinin repeat-containing protein [Escherichia coli]	Escherichia coli	0.91	2e-38	30.96	3044	MBA8466378.1
filamentous hemagglutinin N-terminal domain-containing protein [Escherichia coli]	Escherichia coli	0.91	2e-38	30.96	3050	EGH1343917.1
hemagglutinin repeat-containing protein [Escherichia coli]	Escherichia coli	0.91	2e-38	30.96	3050	WP_098723434.1
hemagglutinin repeat-containing protein [Escherichia coli]	Escherichia coli	0.74	2e-38	35.63	3039	WP_137590508.1
filamentous hemagglutinin N-terminal domain-containing protein [Escherichia coli]	Escherichia coli	0.91	2e-38	30.96	3044	EHC4355465.1
hemagglutinin repeat-containing protein [Escherichia coli]	Escherichia coli	0.91	2e-38	30.96	3050	WP_163425849.1
hemagglutinin repeat-containing protein [Escherichia coli]	Escherichia coli	0.91	2e-38	30.96	3050	MBA8531280.1
hemagglutinin repeat-containing protein [Escherichia coli]	Escherichia coli	0.91	2e-38	30.96	3050	EHP6286646.1
filamentous hemagglutinin N-terminal domain-containing protein [Escherichia coli]	Escherichia coli	0.74	2e-38	35.63	3039	EFC7741494.1
hemagglutinin repeat-containing protein [Escherichia coli]	Escherichia coli	0.91	2e-38	30.96	3050	EHT1100584.1
filamentous hemagglutinin N-terminal domain-containing protein [Escherichia coli]	Escherichia coli	0.74	2e-38	35.63	3037	EED1460067.1
filamentous hemagglutinin N-terminal domain-containing protein [Escherichia coli]	Escherichia coli	0.91	2e-38	30.96	3050	EFC1890050.1
filamentous hemagglutinin N-terminal domain-containing protein [Escherichia coli]	Escherichia coli	0.91	2e-38	30.96	3050	EFM9182046.1
hemagglutinin repeat-containing protein [Escherichia coli]	Escherichia coli	0.91	2e-38	30.96	3050	MBS9254494.1
hemagglutinin repeat-containing protein [Escherichia coli]	Escherichia coli	0.91	2e-38	30.96	3044	WP_114503423.1
filamentous hemagglutinin N-terminal domain-containing protein [Escherichia coli]	Escherichia coli	0.91	2e-38	30.96	3050	EFN4910782.1
filamentous hemagglutinin N-terminal domain-containing protein [Escherichia coli]	Escherichia coli	0.91	2e-38	30.96	3050	MGS63749.1
hemagglutinin repeat-containing protein [Escherichia coli]	Escherichia coli	0.91	2e-38	30.96	3050	WP_054632408.1
filamentous hemagglutinin N-terminal domain-containing protein [Escherichia coli O86]	Escherichia coli O86	0.91	2e-38	30.96	3050	EEZ6105073.1
hemagglutinin repeat-containing protein [Escherichia coli]	Escherichia coli	0.91	2e-38	30.96	3050	EHT3679543.1
filamentous hemagglutinin N-terminal domain-containing protein [Escherichia coli]	Escherichia coli	0.91	2e-38	30.96	3050	EGF7421651.1
TPA: filamentous hemagglutinin N-terminal domain-containing protein [Escherichia coli]	Escherichia coli	0.91	2e-38	30.96	3050	HBA2685498.1
hemagglutinin repeat-containing protein [Escherichia coli]	Escherichia coli	0.74	2e-38	35.63	3037	WP_179788446.1
TPA: filamentous hemagglutinin N-terminal domain-containing protein [Escherichia coli]	Escherichia coli	0.91	2e-38	30.96	3050	HAN6074184.1
TPA: filamentous hemagglutinin N-terminal domain-containing protein [Escherichia coli]	Escherichia coli	0.91	2e-38	30.96	3050	HBA9132982.1
hemagglutinin repeat-containing protein [Escherichia coli]	Escherichia coli	0.74	2e-38	35.63	3037	WP_137522709.1
TPA: filamentous hemagglutinin N-terminal domain-containing protein [Escherichia coli]	Escherichia coli	0.91	2e-38	30.96	3050	HAW7586120.1
filamentous hemagglutinin N-terminal domain-containing protein [Escherichia coli]	Escherichia coli	0.91	2e-38	30.96	3050	EFH6543982.1
hemagglutinin repeat-containing protein [Escherichia coli]	Escherichia coli	0.74	2e-38	35.63	3037	WP_137446914.1
filamentous hemagglutinin N-terminal domain-containing protein [Escherichia coli]	Escherichia coli	0.74	2e-38	35.63	3037	EES1759530.1
hemagglutinin repeat-containing protein [Escherichia coli]	Escherichia coli	0.91	2e-38	30.96	3044	QMC03152.1
filamentous hemagglutinin N-terminal domain-containing protein [Escherichia coli]	Escherichia coli	0.91	2e-38	30.96	3044	EFF9206766.1
hemagglutinin repeat-containing protein [Escherichia coli]	Escherichia coli	0.74	2e-38	35.63	3037	EHY2051928.1
hemagglutinin repeat-containing protein [Escherichia coli]	Escherichia coli	0.74	2e-38	35.63	3037	WP_137573403.1
filamentous hemagglutinin N-terminal domain-containing protein [Escherichia coli]	Escherichia coli	0.74	2e-38	35.63	3037	EFF2878345.1
filamentous hemagglutinin N-terminal domain-containing protein [Escherichia coli]	Escherichia coli	0.74	2e-38	35.63	3037	EFK0098473.1
hemagglutinin repeat-containing protein [Escherichia coli]	Escherichia coli	0.74	2e-38	35.63	3039	WP_032326960.1
hemagglutinin repeat-containing protein [Escherichia coli]	Escherichia coli	0.91	2e-38	30.96	3050	WP_207969875.1
filamentous hemagglutinin N-terminal domain-containing protein [Escherichia coli]	Escherichia coli	0.74	2e-38	35.63	3037	EEU4723479.1
filamentous hemagglutinin N-terminal domain-containing protein [Escherichia coli]	Escherichia coli	0.74	2e-38	35.63	3037	EES5052455.1
filamentous hemagglutinin N-terminal domain-containing protein [Escherichia coli]	Escherichia coli	0.74	2e-38	35.63	3037	EFB3869655.1
hemagglutinin repeat-containing protein [Escherichia coli]	Escherichia coli	0.74	2e-38	35.63	3037	WP_136719353.1
hemagglutinin repeat-containing protein [Escherichia coli]	Escherichia coli	0.74	2e-38	35.63	3037	WP_136748725.1
hemagglutinin repeat-containing protein [Escherichia coli]	Escherichia coli	0.74	2e-38	35.63	3037	WP_096097090.1
hemagglutinin repeat-containing protein [Escherichia coli]	Escherichia coli	0.74	2e-38	35.63	3037	WP_062881271.1
hemagglutinin repeat-containing protein [Escherichia coli]	Escherichia coli	0.74	2e-38	35.63	3037	WP_096958039.1
filamentous hemagglutinin N-terminal domain-containing protein [Escherichia coli]	Escherichia coli	0.74	2e-38	35.63	3037	EFI3728034.1
filamentous hemagglutinin N-terminal domain-containing protein [Escherichia coli]	Escherichia coli	0.74	2e-38	35.63	3037	EET1194329.1
filamentous hemagglutinin N-terminal domain-containing protein [Escherichia coli]	Escherichia coli	0.74	2e-38	35.63	3037	EEQ9166895.1
hemagglutinin repeat-containing protein [Escherichia coli]	Escherichia coli	0.74	2e-38	35.63	3037	WP_096849660.1
hemagglutinin repeat-containing protein [Escherichia coli]	Escherichia coli	0.74	2e-38	35.63	3037	WP_096851374.1
TPA: hemagglutinin repeat-containing protein [Escherichia coli]	Escherichia coli	0.74	2e-38	35.63	3037	HBD8384524.1
hemagglutinin repeat-containing protein [Escherichia coli]	Escherichia coli	0.74	2e-38	35.63	3037	WP_136848303.1
filamentous hemagglutinin N-terminal domain-containing protein [Escherichia coli]	Escherichia coli	0.74	2e-38	35.63	3037	EEQ8018695.1
TPA: filamentous hemagglutinin N-terminal domain-containing protein [Escherichia coli]	Escherichia coli	0.74	2e-38	35.63	3037	HAI0252644.1
hemagglutinin repeat-containing protein [Escherichia coli]	Escherichia coli	0.74	2e-38	35.63	3037	WP_135279669.1
filamentous hemagglutinin N-terminal domain-containing protein [Escherichia coli]	Escherichia coli	0.74	2e-38	35.63	3037	EFF8408326.1
filamentous hemagglutinin N-terminal domain-containing protein [Escherichia coli]	Escherichia coli	0.74	2e-38	35.63	3037	EER0870255.1
filamentous hemagglutinin N-terminal domain-containing protein [Escherichia coli]	Escherichia coli	0.74	2e-38	35.63	3037	EEV4207092.1
filamentous hemagglutinin N-terminal domain-containing protein [Escherichia coli]	Escherichia coli	0.74	2e-38	35.63	3037	EET5949868.1
filamentous hemagglutinin N-terminal domain-containing protein [Escherichia coli]	Escherichia coli	0.74	2e-38	35.63	3037	EFE4223555.1
hemagglutinin repeat-containing protein [Escherichia coli]	Escherichia coli	0.74	2e-38	35.63	3037	WP_099205958.1
hemagglutinin repeat-containing protein [Escherichia coli]	Escherichia coli	0.74	2e-38	35.63	3037	WP_047090654.1
hemagglutinin repeat-containing protein [Escherichia coli]	Escherichia coli	0.74	2e-38	35.63	3037	WP_135279124.1
hemagglutinin repeat-containing protein [Escherichia coli]	Escherichia coli	0.74	2e-38	35.63	3037	EHL7412326.1
filamentous hemagglutinin N-terminal domain-containing protein [Escherichia coli]	Escherichia coli	0.74	2e-38	35.63	3037	EFT5900135.1
filamentous hemagglutinin N-terminal domain-containing protein [Escherichia coli]	Escherichia coli	0.74	2e-38	35.63	3037	EFL2398216.1
TPA: filamentous hemagglutinin N-terminal domain-containing protein [Escherichia coli]	Escherichia coli	0.74	2e-38	35.63	3037	HAN1673650.1
filamentous hemagglutinin N-terminal domain-containing protein [Escherichia coli]	Escherichia coli	0.74	2e-38	35.63	3037	EFS7132658.1
filamentous hemagglutinin N-terminal domain-containing protein [Escherichia coli]	Escherichia coli	0.74	2e-38	35.63	3037	MBF5217752.1
putative adhesin/hemagglutinin/hemolysin [Escherichia coli]	Escherichia coli	0.91	2e-38	30.96	3026	VED11731.1
hemagglutinin repeat-containing protein [Escherichia coli]	Escherichia coli	0.91	2e-38	30.96	3044	QMB65659.1
filamentous hemagglutinin N-terminal domain-containing protein [Escherichia coli]	Escherichia coli	0.74	2e-38	35.63	3037	EFF3840761.1
TPA: filamentous hemagglutinin N-terminal domain-containing protein [Escherichia coli]	Escherichia coli	0.74	2e-38	35.63	3037	HAU8946209.1
filamentous hemagglutinin N-terminal domain-containing protein [Escherichia coli]	Escherichia coli	0.74	2e-38	35.63	3037	EFA6141461.1
hemagglutinin repeat-containing protein [Escherichia coli]	Escherichia coli	0.74	2e-38	35.63	3037	WP_047081959.1
filamentous hemagglutinin N-terminal domain-containing protein [Escherichia coli]	Escherichia coli	0.91	2e-38	30.96	3013	EFA5146984.1
TPA: filamentous hemagglutinin N-terminal domain-containing protein [Escherichia coli]	Escherichia coli	0.74	2e-38	35.63	3037	HAN5621784.1
filamentous hemagglutinin N-terminal domain-containing protein [Escherichia coli]	Escherichia coli	0.74	2e-38	35.63	3037	EHH7352942.1
hemagglutinin repeat-containing protein [Escherichia coli]	Escherichia coli	0.74	2e-38	35.63	3037	WP_135253083.1
TPA: hemagglutinin repeat-containing protein [Escherichia coli]	Escherichia coli	0.74	2e-38	35.63	3037	HBD0601370.1
hemagglutinin repeat-containing protein [Escherichia coli]	Escherichia coli	0.74	2e-38	35.63	3037	WP_032306931.1
hemagglutinin repeat-containing protein [Escherichia coli]	Escherichia coli	0.74	2e-38	35.63	3037	WP_136753149.1
filamentous hemagglutinin N-terminal domain-containing protein [Escherichia coli]	Escherichia coli	0.74	2e-38	35.63	3037	EFA6431266.1
TPA: filamentous hemagglutinin N-terminal domain-containing protein [Escherichia coli]	Escherichia coli	0.74	2e-38	35.63	3037	HAV9587760.1
hemagglutinin repeat-containing protein [Escherichia coli]	Escherichia coli	0.74	2e-38	35.63	3037	WP_064055993.1
hemagglutinin repeat-containing protein [Escherichia coli]	Escherichia coli	0.74	2e-38	35.63	3042	WP_001081255.1
filamentous hemagglutinin N-terminal domain-containing protein [Escherichia coli]	Escherichia coli	0.74	2e-38	35.63	3037	EGK7594792.1
filamentous hemagglutinin N-terminal domain-containing protein [Escherichia coli]	Escherichia coli	0.74	3e-38	35.63	3037	EFJ1739789.1
filamentous hemagglutinin N-terminal domain-containing protein [Escherichia coli]	Escherichia coli	0.74	3e-38	35.63	3037	EGQ2664129.1
TPA: filamentous hemagglutinin N-terminal domain-containing protein [Escherichia coli]	Escherichia coli	0.91	3e-38	30.96	3019	HBA9897791.1
hemagglutinin repeat-containing protein [Escherichia coli]	Escherichia coli	0.74	3e-38	35.63	3037	WP_104208630.1
hemagglutinin-related protein [Escherichia coli]	Escherichia coli	0.74	3e-38	35.63	3022	GCJ67758.1
filamentous hemagglutinin N-terminal domain-containing protein [Escherichia coli]	Escherichia coli	0.74	3e-38	35.63	3044	EGT8768382.1
Hemolysin precursor [Escherichia coli]	Escherichia coli	0.91	3e-38	30.96	3033	RDO86248.1
filamentous hemagglutinin N-terminal domain-containing protein [Escherichia coli]	Escherichia coli	0.74	3e-38	35.63	3037	EEW2711550.1
hemagglutinin-related protein [Escherichia coli]	Escherichia coli	0.74	3e-38	35.63	3020	GDG31075.1
hemagglutinin repeat-containing protein [Escherichia coli]	Escherichia coli	0.74	3e-38	35.63	3037	MBB8803497.1
filamentous hemagglutinin N-terminal domain-containing protein [Escherichia coli]	Escherichia coli	0.74	3e-38	35.63	3044	EFM1580258.1
filamentous hemagglutinin N-terminal domain-containing protein [Escherichia coli]	Escherichia coli	0.74	3e-38	35.63	3044	EEX8823878.1
hemagglutinin repeat-containing protein [Escherichia coli]	Escherichia coli	0.74	3e-38	35.63	3044	WP_137552376.1
filamentous hemagglutinin N-terminal domain-containing protein [Escherichia coli]	Escherichia coli	0.74	3e-38	35.63	3044	EEV8717062.1
hemagglutinin repeat-containing protein [Escherichia coli]	Escherichia coli	0.74	3e-38	35.63	3044	WP_052892274.1
hemagglutinin repeat-containing protein [Escherichia coli]	Escherichia coli PNUSAE073078	0.74	3e-38	35.63	3044	EHO5844134.1
hemagglutinin repeat-containing protein [Escherichia coli]	Escherichia coli	0.74	3e-38	35.63	3037	WP_097921002.1
filamentous hemagglutinin N-terminal domain-containing protein [Escherichia coli O145:H25]	Escherichia coli O145:H25	0.74	3e-38	35.63	3037	EFA4267152.1
hemagglutinin repeat-containing protein [Escherichia coli]	Escherichia coli	0.74	3e-38	35.63	3037	WP_024226415.1
hemagglutinin repeat-containing protein [Escherichia coli]	Escherichia coli	0.74	4e-38	35.63	3037	WP_198457914.1
hemagglutinin repeat-containing protein [Escherichia coli]	Escherichia coli	0.74	4e-38	35.63	3040	WP_198455892.1
hemagglutinin-related protein [Escherichia coli]	Escherichia coli	0.74	4e-38	35.63	3020	GCR07676.1
filamentous hemagglutinin N-terminal domain-containing protein [Escherichia coli]	Escherichia coli	0.74	4e-38	35.63	3037	EER8079424.1
filamentous hemagglutinin N-terminal domain-containing protein [Escherichia coli]	Escherichia coli	0.74	4e-38	35.63	3043	EEZ2418907.1
hemagglutinin repeat-containing protein [Escherichia coli]	Escherichia coli	0.74	4e-38	35.63	3037	WP_159394842.1
filamentous hemagglutinin N-terminal domain-containing protein [Escherichia coli]	Escherichia coli	0.74	5e-38	35.63	3037	EGB7227701.1
hemagglutinin repeat-containing protein [Escherichia coli]	Escherichia coli	0.74	5e-38	35.63	3037	WP_064237064.1
hemagglutinin repeat-containing protein [Escherichia coli]	Escherichia coli	0.74	5e-38	35.63	3037	WP_135256481.1
filamentous hemagglutinin N-terminal domain-containing protein [Escherichia coli]	Escherichia coli	0.91	5e-38	30.96	3044	EEW1880177.1
TPA: hemagglutinin repeat-containing protein [Escherichia coli O146]	Escherichia coli O146	0.74	5e-38	35.63	3037	HBC3203612.1
hemagglutinin repeat-containing protein [Escherichia coli]	Escherichia coli	0.74	5e-38	35.63	3037	WP_124035003.1
filamentous hemagglutinin N-terminal domain-containing protein [Escherichia coli]	Escherichia coli	0.74	5e-38	35.63	3037	EGN3004255.1
hemagglutinin repeat-containing protein [Escherichia coli]	Escherichia coli	0.74	5e-38	35.63	3037	WP_033811107.1
hemagglutinin repeat-containing protein [Escherichia coli]	Escherichia coli	0.74	5e-38	35.63	3037	WP_112917178.1
filamentous hemagglutinin N-terminal domain-containing protein [Escherichia coli]	Escherichia coli	0.74	5e-38	35.63	3037	EFE5520670.1
filamentous hemagglutinin N-terminal domain-containing protein [Escherichia coli]	Escherichia coli	0.74	5e-38	35.63	3037	EES4508309.1
filamentous hemagglutinin N-terminal domain-containing protein [Escherichia coli]	Escherichia coli	0.74	5e-38	35.63	3037	EEX1508087.1
filamentous hemagglutinin N-terminal domain-containing protein [Escherichia coli]	Escherichia coli	0.74	5e-38	35.63	3037	EFG1146642.1
TPA: filamentous hemagglutinin N-terminal domain-containing protein [Escherichia coli]	Escherichia coli	0.74	5e-38	35.63	3037	HAO9143784.1
hemagglutinin repeat-containing protein [Escherichia coli]	Escherichia coli	0.74	5e-38	35.63	3037	WP_049590174.1
filamentous hemagglutinin N-terminal domain-containing protein [Escherichia coli]	Escherichia coli	0.74	5e-38	35.63	3037	EEQ9875487.1
filamentous hemagglutinin N-terminal domain-containing protein [Escherichia coli]	Escherichia coli	0.74	5e-38	35.63	3037	EFB2287732.1
filamentous hemagglutinin N-terminal domain-containing protein [Escherichia coli]	Escherichia coli	0.74	5e-38	35.63	3037	EFA3658378.1
filamentous hemagglutinin N-terminal domain-containing protein [Escherichia coli]	Escherichia coli	0.74	5e-38	35.63	3037	EET7966262.1
hemagglutinin repeat-containing protein [Escherichia coli]	Escherichia coli	0.74	5e-38	35.63	3036	WP_040078269.1
TPA: filamentous hemagglutinin N-terminal domain-containing protein [Escherichia coli]	Escherichia coli	0.74	5e-38	35.63	3037	HAI2366005.1
hemagglutinin repeat-containing protein [Escherichia coli]	Escherichia coli	0.74	5e-38	35.63	3037	WP_073520699.1
filamentous hemagglutinin N-terminal domain-containing protein [Escherichia coli]	Escherichia coli	0.74	5e-38	35.63	3037	EET0650777.1
hemagglutinin repeat-containing protein [Escherichia coli]	Escherichia coli	0.74	5e-38	35.63	3037	WP_062871665.1
hemagglutinin repeat-containing protein [Escherichia coli]	Escherichia coli	0.74	5e-38	35.63	3037	WP_192991646.1
filamentous hemagglutinin N-terminal domain-containing protein [Escherichia coli]	Escherichia coli	0.74	5e-38	35.63	3037	EFE6393402.1
filamentous hemagglutinin N-terminal domain-containing protein [Escherichia coli]	Escherichia coli	0.74	5e-38	35.63	3043	EFI9452523.1
hemagglutinin repeat-containing protein [Escherichia coli]	Escherichia coli	0.74	6e-38	35.63	3037	WP_089538398.1
hemagglutinin repeat-containing protein [Escherichia coli]	Escherichia coli	0.74	6e-38	35.63	3037	WP_149505793.1
filamentous hemagglutinin N-terminal domain-containing protein [Escherichia coli]	Escherichia coli	0.74	6e-38	35.63	3043	EEU9435304.1
hemagglutinin repeat-containing protein [Escherichia coli]	Escherichia coli	0.74	6e-38	35.63	3037	WP_094472118.1
filamentous hemagglutinin N-terminal domain-containing protein [Escherichia coli]	Escherichia coli	0.74	6e-38	35.63	3037	EFB3120087.1
filamentous hemagglutinin N-terminal domain-containing protein [Escherichia coli]	Escherichia coli	0.74	6e-38	35.63	3037	EFJ4385893.1
hemagglutinin repeat-containing protein [Escherichia coli]	Escherichia coli	0.74	6e-38	35.63	3037	WP_001081251.1
TPA: filamentous hemagglutinin N-terminal domain-containing protein [Escherichia coli]	Escherichia coli	0.91	6e-38	30.54	3050	HBA9621127.1
hemagglutinin repeat-containing protein [Escherichia coli]	Escherichia coli	0.74	6e-38	35.63	3033	WP_135273907.1
filamentous hemagglutinin N-terminal domain-containing protein [Escherichia coli]	Escherichia coli	0.74	6e-38	35.63	3037	EFN0296516.1
filamentous hemagglutinin N-terminal domain-containing protein [Escherichia coli]	Escherichia coli	0.74	6e-38	35.63	3037	EEW8584357.1
hemagglutinin repeat-containing protein [Escherichia coli]	Escherichia coli	0.74	6e-38	35.63	3037	WP_176258404.1
hemagglutinin repeat-containing protein [Escherichia coli]	Escherichia coli	0.74	6e-38	35.63	3037	WP_097403203.1
hemagglutinin repeat-containing protein [Escherichia coli]	Escherichia coli	0.74	6e-38	35.63	3037	WP_113402695.1
filamentous hemagglutinin N-terminal domain-containing protein [Escherichia coli]	Escherichia coli	0.74	6e-38	35.63	3037	EEC7288974.1
hemagglutinin repeat-containing protein [Escherichia coli]	Escherichia coli	0.74	6e-38	35.63	3037	WP_096293611.1
filamentous hemagglutinin N-terminal domain-containing protein [Escherichia coli]	Escherichia coli	0.74	6e-38	35.63	3043	EGB5726767.1
filamentous hemagglutinin N-terminal domain-containing protein [Escherichia coli]	Escherichia coli	0.74	6e-38	35.63	3037	EEX1484005.1
hemagglutinin repeat-containing protein [Escherichia coli]	Escherichia coli	0.74	6e-38	35.63	3037	WP_053295534.1
hemagglutinin repeat-containing protein [Escherichia coli]	Escherichia coli	0.74	6e-38	35.63	3037	WP_137540385.1
TPA: hemagglutinin repeat-containing protein [Escherichia coli]	Escherichia coli	0.74	6e-38	35.63	3037	HBH8761181.1
TPA: filamentous hemagglutinin N-terminal domain-containing protein [Escherichia coli]	Escherichia coli	0.74	6e-38	35.63	3036	HAJ6956675.1
hemagglutinin repeat-containing protein [Escherichia coli]	Escherichia coli	0.74	6e-38	35.63	3037	WP_097452876.1
TPA: hemagglutinin repeat-containing protein [Escherichia coli]	Escherichia coli	0.74	6e-38	35.63	3037	HBD3145782.1
filamentous hemagglutinin N-terminal domain-containing protein [Escherichia coli]	Escherichia coli	0.74	6e-38	35.63	3037	EFE6296644.1
filamentous hemagglutinin [Escherichia coli]	Escherichia coli	0.91	6e-38	30.96	2848	EFM0605033.1
filamentous hemagglutinin [Escherichia coli]	Escherichia coli	0.91	7e-38	30.96	2830	EHH5099521.1
filamentous hemagglutinin N-terminal domain-containing protein [Escherichia coli]	Escherichia coli	0.74	7e-38	35.63	3037	EFE8292139.1
filamentous hemagglutinin N-terminal domain-containing protein [Escherichia coli]	Escherichia coli PNUSAE003896	0.74	7e-38	35.63	3033	EFI1826071.1
hemagglutinin repeat-containing protein [Escherichia coli]	Escherichia coli	0.74	7e-38	35.63	3037	WP_077167880.1
hemagglutinin repeat-containing protein [Escherichia coli]	Escherichia coli	0.74	7e-38	35.63	3043	WP_033801982.1
TPA: filamentous hemagglutinin N-terminal domain-containing protein [Escherichia coli]	Escherichia coli	0.91	8e-38	30.54	3050	HAY5631861.1
filamentous hemagglutinin N-terminal domain-containing protein [Escherichia coli]	Escherichia coli PNUSAE003663	0.9	8e-38	27.85	3204	EFF1541245.1
TPA: filamentous hemagglutinin [Escherichia coli]	Escherichia coli	0.91	8e-38	30.96	2795	HBA4298346.1
hemagglutinin repeat-containing protein [Escherichia coli]	Escherichia coli	0.74	8e-38	35.63	3037	WP_073535054.1
hemagglutinin-related protein [Escherichia coli]	Escherichia coli	0.74	9e-38	35.63	3020	GDM40561.1
hemagglutinin-related protein [Escherichia coli]	Escherichia coli	0.74	1e-37	35.63	2863	GDK24314.1
contact-dependent inhibition effector tRNA nuclease [Escherichia coli]	Escherichia coli	0.9	1e-37	27.85	3206	EHR7869994.1
TPA: contact-dependent inhibition effector tRNA nuclease [Escherichia coli]	Escherichia coli	0.9	1e-37	27.85	3206	HBH5289884.1
filamentous hemagglutinin N-terminal domain-containing protein [Escherichia coli]	Escherichia coli	0.9	1e-37	27.85	3206	EFI5825900.1
contact-dependent inhibition effector tRNA nuclease [Escherichia coli]	Escherichia coli	0.9	2e-37	27.85	3204	WP_192481637.1
hemagglutinin repeat-containing protein [Escherichia coli]	Escherichia coli	0.74	2e-37	35.63	3037	MBB2387789.1
hemagglutinin repeat-containing protein [Escherichia coli]	Escherichia coli 16-B15-A	0.73	2e-37	30.23	3037	WP_021552436.1
TPA: filamentous hemagglutinin N-terminal domain-containing protein [Escherichia coli]	Escherichia coli TMP019540	0.72	1e-27	28.9	3034	HAV9700622.1
filamentous hemagglutinin N-terminal domain-containing protein [Escherichia coli]	Escherichia coli	0.82	6e-18	22.87	2977	EFA6836118.1	group 3
filamentous hemagglutinin N-terminal domain-containing protein [Escherichia coli]	Escherichia coli	0.82	6e-18	22.87	2977	EFF5225861.1
filamentous hemagglutinin N-terminal domain-containing protein [Escherichia coli]	Escherichia coli	0.82	7e-18	22.87	2977	EFB3682996.1
MULTISPECIES: hemagglutinin repeat-containing protein [Escherichia]	Escherichia coli 102606_aEPEC	0.82	8e-18	22.87	2968	WP_054410865.1
filamentous hemagglutinin N-terminal domain-containing protein [Escherichia coli]	Escherichia coli	0.82	8e-18	22.87	2968	EFK4647946.1
filamentous hemagglutinin N-terminal domain-containing protein [Escherichia coli]	Escherichia coli	0.82	8e-18	22.87	2968	EFL5869154.1
filamentous hemagglutinin N-terminal domain-containing protein [Escherichia coli]	Escherichia coli 307444	0.82	9e-18	22.87	2977	EFG7499141.1
filamentous hemagglutinin N-terminal domain-containing protein [Escherichia coli O180:H5]	Escherichia coli O180:H5	0.82	9e-18	22.87	2970	EFN6699301.1
hemagglutinin repeat-containing protein [Escherichia coli]	Escherichia coli 88-H13-A	0.82	1e-17	22.87	2979	WP_137595928.1
hemagglutinin repeat-containing protein [Escherichia coli]	Escherichia coli	0.82	1e-17	22.87	2984	EHM5543943.1
filamentous hemagglutinin N-terminal domain-containing protein [Escherichia coli]	Escherichia coli	0.82	1e-17	22.87	2979	EFA4434610.1
putative adhesin/hemagglutinin/hemolysin [Escherichia coli]	Escherichia coli	0.82	1e-17	22.87	2951	CTV15700.1
filamentous hemagglutinin N-terminal domain-containing protein [Escherichia coli]	Escherichia coli	0.82	1e-17	22.87	2979	MBI0815840.1
hemagglutinin repeat-containing protein [Escherichia coli]	Escherichia coli	0.82	1e-17	22.87	2979	WP_137546450.1
hemagglutinin-related protein [Escherichia coli]	Escherichia coli	0.82	1e-17	22.87	2962	GCG50248.1
hemagglutinin repeat-containing protein [Escherichia coli]	Escherichia coli	0.82	1e-17	22.87	2970	WP_137549824.1
filamentous hemagglutinin N-terminal domain-containing protein [Escherichia coli]	Escherichia coli	0.82	1e-17	22.87	2979	EFB2393905.1
filamentous hemagglutinin N-terminal domain-containing protein [Escherichia coli]	Escherichia coli	0.82	2e-17	22.87	2970	EFI5469379.1
filamentous hemagglutinin N-terminal domain-containing protein [Escherichia coli]	Escherichia coli	0.82	2e-17	22.87	2983	EGC2412300.1
TPA: filamentous hemagglutinin N-terminal domain-containing protein [Escherichia coli]	Escherichia coli	0.82	2e-17	22.87	2970	HAW3302685.1
TPA: filamentous hemagglutinin N-terminal domain-containing protein [Escherichia coli]	Escherichia coli	0.82	2e-17	22.87	2970	HAW1517008.1
TPA: filamentous hemagglutinin N-terminal domain-containing protein [Escherichia coli]	Escherichia coli	0.82	2e-17	22.87	2970	HAW2725255.1
hemagglutinin repeat-containing protein [Escherichia coli]	Escherichia coli	0.82	2e-17	22.87	2976	WP_097759890.1
hemagglutinin repeat-containing protein [Escherichia coli]	Escherichia coli	0.82	2e-17	22.87	2984	EHN5056725.1
hemagglutinin-related protein [Escherichia coli]	Escherichia coli	0.82	2e-17	22.87	2953	GDT48695.1
filamentous hemagglutinin N-terminal domain-containing protein [Escherichia coli]	Escherichia coli	0.82	2e-17	22.87	2968	EFI9038977.1
hemagglutinin repeat-containing protein [Escherichia coli]	Escherichia coli	0.81	5e-17	24.19	2972	EHR8767277.1
TPA: filamentous hemagglutinin N-terminal domain-containing protein [Escherichia coli]	Escherichia coli	0.81	6e-17	24.73	2977	HAY4175587.1
TPA: hemagglutinin repeat-containing protein [Escherichia coli]	Escherichia coli	0.81	7e-17	24.73	2977	HBH5026766.1
TPA: hemagglutinin repeat-containing protein [Escherichia coli O146]	Escherichia coli JE146-PJ27	0.82	7e-17	22.34	2976	HBC2982077.1
TPA: hemagglutinin repeat-containing protein [Escherichia coli O146]	Escherichia coli O146	0.82	7e-17	22.34	2976	HBC3047726.1
filamentous hemagglutinin N-terminal domain-containing protein [Escherichia coli]	Escherichia coli	0.81	7e-17	24.19	2972	EFA4923049.1
TPA: filamentous hemagglutinin N-terminal domain-containing protein [Escherichia coli]	Escherichia coli AGR4029	0.81	7e-17	24.19	2972	HAY0199718.1
filamentous hemagglutinin N-terminal domain-containing protein [Escherichia coli]	Escherichia coli PSU-2225	0.81	8e-17	24.19	2977	EFH6727926.1
filamentous hemagglutinin N-terminal domain-containing protein [Escherichia coli]	Escherichia coli	0.81	1e-16	24.73	2972	EFJ8043491.1
filamentous hemagglutinin N-terminal domain-containing protein [Escherichia coli]	Escherichia coli	0.81	1e-16	24.73	2972	EGI4366304.1
hemagglutinin repeat-containing protein [Escherichia coli]	Escherichia coli	0.81	1e-16	24.73	2972	WP_107183283.1
hemagglutinin repeat-containing protein [Escherichia coli]	Escherichia coli	0.81	1e-16	24.73	2972	WP_208463490.1
filamentous hemagglutinin N-terminal domain-containing protein [Escherichia coli]	Escherichia coli	0.81	1e-16	24.73	2977	EGM8045746.1
hemagglutinin repeat-containing protein [Escherichia coli]	Escherichia coli	0.81	1e-16	24.73	2977	QMG46793.1
hemagglutinin repeat-containing protein [Escherichia coli]	Escherichia coli	0.81	1e-16	24.73	2980	WP_126680294.1
hemagglutinin repeat-containing protein [Escherichia coli]	Escherichia coli MOD1-EC1404	0.81	2e-16	24.73	2982	WP_096845213.1
TPA: filamentous hemagglutinin N-terminal domain-containing protein [Escherichia coli]	Escherichia coli	0.81	2e-16	24.73	2983	HAJ1392456.1
hemagglutinin repeat-containing protein [Escherichia coli]	Escherichia coli	0.81	2e-16	24.73	2972	WP_181684382.1
TPA: filamentous hemagglutinin N-terminal domain-containing protein [Escherichia coli]	Escherichia coli	0.81	2e-16	24.73	2972	HAJ1306765.1
hemagglutinin repeat-containing protein [Escherichia coli]	Escherichia coli	0.81	2e-16	24.73	2972	WP_104769937.1
filamentous hemagglutinin N-terminal domain-containing protein [Escherichia coli]	Escherichia coli	0.81	2e-16	24.73	2972	EFE7785639.1
hemagglutinin repeat-containing protein [Escherichia coli]	Escherichia coli	0.81	2e-16	24.73	2972	EHP3255131.1
filamentous hemagglutinin N-terminal domain-containing protein [Escherichia coli]	Escherichia coli	0.81	2e-16	24.73	2972	EFB9229220.1
filamentous hemagglutinin N-terminal domain-containing protein [Escherichia coli]	Escherichia coli	0.81	2e-16	24.73	2972	EFE4964117.1
filamentous hemagglutinin N-terminal domain-containing protein [Escherichia coli]	Escherichia coli	0.81	2e-16	24.73	2977	EFM3569638.1
filamentous hemagglutinin N-terminal domain-containing protein [Escherichia coli]	Escherichia coli	0.81	3e-16	24.19	2972	EHB8531257.1
TPA: hemagglutinin repeat-containing protein [Escherichia coli]	Escherichia coli	0.81	3e-16	24.19	2972	HBC7108206.1
TPA: hemagglutinin repeat-containing protein [Escherichia coli]	Escherichia coli	0.81	3e-16	24.19	2972	HBC5979508.1
hemagglutinin repeat-containing protein [Escherichia coli]	Escherichia coli	0.81	3e-16	24.19	2972	WP_021531610.1
filamentous hemagglutinin N-terminal domain-containing protein [Escherichia coli]	Escherichia coli	0.81	3e-16	24.19	2972	EFU9518351.1
hemagglutinin repeat-containing protein [Escherichia coli]	Escherichia coli TzEc001	0.81	4e-16	24.73	2972	WP_158122454.1
hemagglutinin repeat-containing protein [Escherichia coli]	Escherichia coli MOD1-EC6411	0.81	4e-16	23.66	2972	WP_097313706.1
filamentous hemagglutinin N-terminal domain-containing protein [Escherichia coli]	Escherichia coli	0.81	5e-16	24.19	2979	EEV7101785.1
hemagglutinin repeat-containing protein [Escherichia coli]	Escherichia coli	0.81	5e-16	24.19	2972	WP_205865368.1
filamentous hemagglutinin N-terminal domain-containing protein [Escherichia coli]	Escherichia coli	0.81	5e-16	24.73	2974	EFP6680410.1
filamentous hemagglutinin N-terminal domain-containing protein [Escherichia coli]	Escherichia coli 218399	0.81	5e-16	24.73	2974	EFG3094742.1
TPA: hemagglutinin repeat-containing protein [Escherichia coli]	Escherichia coli	0.81	5e-16	24.19	2972	HBE3153019.1
filamentous hemagglutinin N-terminal domain-containing protein [Escherichia coli]	Escherichia coli	0.81	5e-16	24.19	2979	EFJ9145887.1
hemagglutinin repeat-containing protein [Escherichia coli]	Escherichia coli	0.81	6e-16	24.19	2972	WP_071345201.1
hemagglutinin repeat-containing protein [Escherichia coli]	Escherichia coli	0.81	6e-16	24.19	2985	QLX46287.1
hemagglutinin repeat-containing protein [Escherichia coli]	Escherichia coli MOD1-EC1647	0.82	6e-16	24.74	2985	WP_096853222.1
filamentous hemagglutinin N-terminal domain-containing protein [Escherichia coli]	Escherichia coli	0.81	7e-16	24.19	2979	EEY6613325.1
TPA: filamentous hemagglutinin N-terminal domain-containing protein [Escherichia coli]	Escherichia coli	0.81	6e-15	23.66	2972	HAX4596775.1
hemagglutinin repeat-containing protein [Escherichia coli]	Escherichia coli	0.81	6e-15	23.66	2972	WP_063121087.1
TPA: filamentous hemagglutinin N-terminal domain-containing protein [Escherichia coli]	Escherichia coli	0.81	6e-15	23.66	2972	HAM8754451.1
TPA: hemagglutinin repeat-containing protein [Escherichia coli]	Escherichia coli	0.81	6e-15	23.66	2972	HBC7188948.1
TPA: filamentous hemagglutinin N-terminal domain-containing protein [Escherichia coli]	Escherichia coli	0.81	6e-15	23.12	2982	HBA3243585.1
filamentous hemagglutinin N-terminal domain-containing protein [Escherichia coli]	Escherichia coli	0.81	6e-15	23.66	2967	EFA4345441.1
hemagglutinin repeat-containing protein [Escherichia coli]	Escherichia coli	0.81	6e-15	23.66	2972	WP_021573385.1
hemagglutinin repeat-containing protein [Escherichia coli]	Escherichia coli	0.81	6e-15	23.66	2972	WP_113535040.1
filamentous hemagglutinin N-terminal domain-containing protein [Escherichia coli]	Escherichia coli	0.81	6e-15	23.66	2972	MHU78497.1
hemagglutinin repeat-containing protein [Escherichia coli]	Escherichia coli	0.81	6e-15	23.66	2972	WP_137444762.1
hemagglutinin repeat-containing protein [Escherichia coli]	Escherichia coli	0.8	6e-15	22.16	2992	WP_151039366.1
hemagglutinin repeat-containing protein [Escherichia coli]	Escherichia coli	0.8	6e-15	22.16	2992	WP_137546083.1
filamentous hemagglutinin N-terminal domain-containing protein [Escherichia coli]	Escherichia coli	0.8	7e-15	22.16	2994	MBI0991547.1
filamentous hemagglutinin N-terminal domain-containing protein [Escherichia coli]	Escherichia coli	0.8	7e-15	22.16	2992	MBI0779128.1
hemagglutinin repeat-containing protein [Escherichia coli]	Escherichia coli	0.81	7e-15	23.12	2982	WP_097506785.1
TPA: filamentous hemagglutinin N-terminal domain-containing protein [Escherichia coli]	Escherichia coli	0.8	8e-15	22.16	2986	HAM3730213.1
hemagglutinin repeat-containing protein [Escherichia coli]	Escherichia coli	0.8	8e-15	22.16	2988	WP_158126939.1
hemagglutinin repeat-containing protein [Escherichia coli]	Escherichia coli	0.8	8e-15	22.16	2991	WP_158136741.1
hemagglutinin repeat-containing protein [Escherichia coli]	Escherichia coli VL2832	0.8	8e-15	22.16	2992	WP_069903405.1
filamentous hemagglutinin N-terminal domain-containing protein [Escherichia coli]	Escherichia coli	0.8	9e-15	22.16	2993	EEU9991000.1
hemagglutinin repeat-containing protein [Escherichia coli]	Escherichia coli	0.8	9e-15	22.16	2991	WP_097726294.1
hemagglutinin repeat-containing protein [Escherichia coli]	Escherichia coli	0.8	9e-15	22.16	2993	WP_137596271.1
filamentous hemagglutinin N-terminal domain-containing protein [Escherichia coli]	Escherichia coli	0.8	9e-15	22.16	2993	EER0421070.1
filamentous hemagglutinin N-terminal domain-containing protein [Escherichia coli]	Escherichia coli	0.8	9e-15	22.16	2993	EFC4412507.1
hemagglutinin repeat-containing protein [Escherichia coli]	Escherichia coli	0.8	9e-15	22.16	2993	WP_097452385.1
filamentous hemagglutinin N-terminal domain-containing protein [Escherichia coli]	Escherichia coli	0.8	9e-15	22.16	2994	EFB4343348.1
filamentous hemagglutinin N-terminal domain-containing protein [Escherichia coli]	Escherichia coli	0.8	9e-15	22.16	2991	EFI8538203.1
hemagglutinin repeat-containing protein [Escherichia coli]	Escherichia coli RM7964	0.8	1e-14	22.16	2993	EHT0731073.1
hemagglutinin repeat-containing protein [Escherichia coli]	Escherichia coli	0.8	1e-14	22.16	2992	WP_061329421.1
filamentous hemagglutinin N-terminal domain-containing protein [Escherichia coli]	Escherichia coli	0.8	1e-14	22.16	2983	EEQ5685916.1
filamentous hemagglutinin N-terminal domain-containing protein [Escherichia coli]	Escherichia coli	0.8	1e-14	22.16	2992	EFU7686888.1
TPA: filamentous hemagglutinin N-terminal domain-containing protein [Escherichia coli]	Escherichia coli	0.8	1e-14	22.16	2991	HAP0287905.1
filamentous hemagglutinin N-terminal domain-containing protein [Escherichia coli]	Escherichia coli	0.95	1e-14	20.28	2981	EES6211688.1
filamentous hemagglutinin [Escherichia coli]	Escherichia coli	0.95	1e-14	19.63	2981	KFD79096.1
filamentous hemagglutinin N-terminal domain-containing protein [Escherichia coli]	Escherichia coli	0.8	1e-14	22.16	2977	EEW1697130.1
TPA: hemagglutinin repeat-containing protein [Escherichia coli]	Escherichia coli	0.95	1e-14	19.63	2981	HBD7904568.1
filamentous hemagglutinin [Escherichia coli]	Escherichia coli	0.8	1e-14	21.62	2975	EFO3669614.1
filamentous hemagglutinin N-terminal domain-containing protein [Escherichia coli]	Escherichia coli	0.8	1e-14	21.62	2977	EFL9955693.1
filamentous hemagglutinin N-terminal domain-containing protein [Escherichia coli]	Escherichia coli	0.8	1e-14	21.62	2975	EEW1857576.1
filamentous hemagglutinin N-terminal domain-containing protein [Escherichia coli]	Escherichia coli	0.8	2e-14	21.62	2977	EEW1803143.1
filamentous hemagglutinin N-terminal domain-containing protein [Escherichia coli]	Escherichia coli	0.8	2e-14	21.62	2975	EFD1997502.1
TPA: filamentous hemagglutinin N-terminal domain-containing protein [Escherichia coli]	Escherichia coli	0.8	2e-14	21.62	2975	HAW5749656.1
filamentous hemagglutinin N-terminal domain-containing protein [Escherichia coli]	Escherichia coli	0.8	2e-14	21.62	2977	EEW2012458.1
filamentous hemagglutinin N-terminal domain-containing protein [Escherichia coli]	Escherichia coli	0.8	2e-14	21.62	2977	EFL7006589.1
filamentous hemagglutinin N-terminal domain-containing protein [Escherichia coli]	Escherichia coli	0.8	2e-14	21.62	2990	EHB7826634.1
TPA: filamentous hemagglutinin N-terminal domain-containing protein [Escherichia coli]	Escherichia coli	0.8	2e-14	21.62	2975	HAW5829383.1
hemagglutinin repeat-containing protein [Escherichia coli]	Escherichia coli	0.8	2e-14	21.62	2975	EHP6362183.1
hemagglutinin repeat-containing protein [Escherichia coli]	Escherichia coli	0.8	2e-14	21.62	2977	EHK6065540.1
filamentous hemagglutinin N-terminal domain-containing protein [Escherichia coli]	Escherichia coli	0.8	2e-14	21.62	2975	EEV5610322.1
hemagglutinin repeat-containing protein [Escherichia coli]	Escherichia coli PLATE1_D7	0.8	2e-14	22.16	2977	WP_201484142.1
filamentous hemagglutinin N-terminal domain-containing protein [Escherichia coli]	Escherichia coli	0.8	2e-14	21.62	2975	EFH9694845.1
filamentous hemagglutinin N-terminal domain-containing protein [Escherichia coli]	Escherichia coli	0.95	2e-14	19.63	2981	EES6540978.1
filamentous hemagglutinin N-terminal domain-containing protein [Escherichia coli]	Escherichia coli	0.8	2e-14	21.62	2975	EFC9685887.1
filamentous hemagglutinin N-terminal domain-containing protein [Escherichia coli]	Escherichia coli	0.8	2e-14	21.62	2977	EGI2344042.1
TPA: filamentous hemagglutinin N-terminal domain-containing protein [Escherichia coli]	Escherichia coli	0.95	2e-14	19.63	2981	HAX2039487.1
filamentous hemagglutinin N-terminal domain-containing protein [Escherichia coli O91]	Escherichia coli O91	0.95	2e-14	19.63	2981	EFB4075407.1
filamentous hemagglutinin N-terminal domain-containing protein [Escherichia coli]	Escherichia coli	0.95	2e-14	19.63	2981	EFG4314216.1
hemagglutinin repeat-containing protein [Escherichia coli]	Escherichia coli	0.95	2e-14	19.63	2981	MBB8770598.1
hemagglutinin repeat-containing protein [Escherichia coli]	Escherichia coli	0.95	2e-14	19.63	2987	MBS8957399.1
filamentous hemagglutinin N-terminal domain-containing protein [Escherichia coli]	Escherichia coli	0.95	2e-14	19.63	2981	EEC8848514.1
filamentous hemagglutinin N-terminal domain-containing protein [Escherichia coli]	Escherichia coli	0.95	2e-14	19.63	2981	EFJ9338406.1
filamentous hemagglutinin N-terminal domain-containing protein [Escherichia coli]	Escherichia coli	0.95	2e-14	19.63	2981	EHI0395527.1
filamentous hemagglutinin N-terminal domain-containing protein [Escherichia coli]	Escherichia coli	0.95	2e-14	19.63	2981	EGK3055541.1
adhesin HecA family 20-residue repeat (two copies) [Escherichia coli KTE75]	Escherichia coli KTE75	0.95	2e-14	19.63	2981	ELE47736.1
filamentous hemagglutinin N-terminal domain-containing protein [Escherichia coli]	Escherichia coli	0.95	2e-14	19.63	2981	EED0517132.1
filamentous hemagglutinin N-terminal domain-containing protein [Escherichia coli]	Escherichia coli	0.95	2e-14	19.63	2985	EET3520034.1
TPA: filamentous hemagglutinin N-terminal domain-containing protein [Escherichia coli]	Escherichia coli	0.95	2e-14	19.63	2987	HAU8723974.1
filamentous hemagglutinin N-terminal domain-containing protein [Escherichia coli]	Escherichia coli	0.95	2e-14	19.63	2987	EEQ5509258.1
filamentous hemagglutinin N-terminal domain-containing protein [Escherichia coli]	Escherichia coli	0.95	2e-14	19.63	2987	EFF5482602.1
TPA: filamentous hemagglutinin N-terminal domain-containing protein [Escherichia coli]	Escherichia coli	0.95	2e-14	19.63	2987	HAX2086329.1
TPA: filamentous hemagglutinin N-terminal domain-containing protein [Escherichia coli]	Escherichia coli	0.95	2e-14	19.63	2987	HAX1996605.1
filamentous hemagglutinin N-terminal domain-containing protein [Escherichia coli]	Escherichia coli	0.95	2e-14	19.63	2987	EES5791268.1
hemagglutinin repeat-containing protein [Escherichia coli]	Escherichia coli	0.95	2e-14	19.63	2987	WP_097412970.1
filamentous hemagglutinin N-terminal domain-containing protein [Escherichia coli]	Escherichia coli	0.95	2e-14	19.63	2987	EHH4963164.1
filamentous hemagglutinin N-terminal domain-containing protein [Escherichia coli]	Escherichia coli	0.95	2e-14	19.63	2981	EFE9923666.1
hemagglutinin repeat-containing protein [Escherichia coli]	Escherichia coli	0.8	2e-14	21.62	2988	MBC0029202.1
putative adhesin/hemagglutinin/hemolysin [Escherichia coli]	Escherichia coli	0.8	2e-14	22.16	2960	CAD5597660.1
filamentous hemagglutinin N-terminal domain-containing protein [Escherichia coli]	Escherichia coli	0.95	2e-14	19.63	2981	EGO9056830.1
TPA: filamentous hemagglutinin N-terminal domain-containing protein [Escherichia coli]	Escherichia coli	0.79	2e-14	25	2975	HAW0210819.1
filamentous hemagglutinin N-terminal domain-containing protein [Escherichia coli]	Escherichia coli	0.79	2e-14	25	2982	EHE2559154.1
hemagglutinin repeat-containing protein [Escherichia coli]	Escherichia coli	0.79	2e-14	25	2975	WP_075826120.1
TPA: hemagglutinin repeat-containing protein [Escherichia coli]	Escherichia coli	0.79	2e-14	25	2975	HBH5393382.1
hemagglutinin repeat-containing protein [Escherichia coli]	Escherichia coli	0.95	2e-14	19.63	2981	WP_062871861.1
TPA: hemagglutinin repeat-containing protein [Escherichia coli]	Escherichia coli SG17-G18	0.95	2e-14	19.63	2981	HBC0854646.1
filamentous hemagglutinin N-terminal domain-containing protein [Escherichia coli]	Escherichia coli	0.95	2e-14	19.63	2981	EFH6407717.1
filamentous hemagglutinin N-terminal domain-containing protein [Escherichia coli]	Escherichia coli	0.95	2e-14	19.63	2981	EFJ5750546.1
filamentous hemagglutinin N-terminal domain-containing protein [Escherichia coli]	Escherichia coli	0.8	2e-14	21.62	2987	EFC6289934.1
hemagglutinin repeat-containing protein [Escherichia coli]	Escherichia coli	0.95	3e-14	19.63	2981	MBS8962807.1
TPA: hemagglutinin repeat-containing protein [Escherichia coli]	Escherichia coli	0.8	3e-14	21.62	2984	HBB7032491.1
filamentous hemagglutinin N-terminal domain-containing protein [Escherichia coli]	Escherichia coli	0.79	3e-14	25	2975	EEW9522416.1
filamentous hemagglutinin N-terminal domain-containing protein [Escherichia coli]	Escherichia coli	0.79	3e-14	25	2975	EEW0751767.1
TPA: filamentous hemagglutinin N-terminal domain-containing protein [Escherichia coli]	Escherichia coli	0.79	3e-14	25	2981	HAU9193305.1
TPA: filamentous hemagglutinin N-terminal domain-containing protein [Escherichia coli]	Escherichia coli	0.79	3e-14	25	2981	HAW2006376.1
filamentous hemagglutinin N-terminal domain-containing protein [Escherichia coli]	Escherichia coli	0.95	3e-14	19.63	2981	EEW3797723.1
filamentous hemagglutinin N-terminal domain-containing protein [Escherichia coli]	Escherichia coli	0.95	3e-14	19.63	2987	EEZ4409878.1
hemagglutinin repeat-containing protein [Escherichia coli]	Escherichia coli 1473e	0.8	3e-14	21.62	2984	WP_029400086.1
hemagglutinin repeat-containing protein [Escherichia coli]	Escherichia coli	0.8	3e-14	21.62	2984	WP_136695894.1
filamentous hemagglutinin N-terminal domain-containing protein [Escherichia coli]	Escherichia coli	0.95	3e-14	19.63	2981	EFJ6592379.1
hemagglutinin repeat-containing protein [Escherichia coli]	Escherichia coli	0.79	3e-14	25	2975	WP_050876293.1
filamentous hemagglutinin N-terminal domain-containing protein [Escherichia coli]	Escherichia coli	0.79	3e-14	25	2975	EET8974019.1
filamentous hemagglutinin N-terminal domain-containing protein [Escherichia coli]	Escherichia coli	0.79	3e-14	25	2981	EEQ9546567.1
hemagglutinin repeat-containing protein [Escherichia coli]	Escherichia coli	0.79	3e-14	25	2975	WP_054627714.1
hemagglutinin repeat-containing protein [Escherichia coli]	Escherichia coli	0.8	3e-14	21.62	2984	WP_050443477.1
TPA: filamentous hemagglutinin N-terminal domain-containing protein [Escherichia coli]	Escherichia coli	0.8	3e-14	21.62	2984	HAV9178492.1
TPA: filamentous hemagglutinin N-terminal domain-containing protein [Escherichia coli]	Escherichia coli	0.95	3e-14	19.63	2981	HAU9326613.1
filamentous hemagglutinin N-terminal domain-containing protein [Escherichia coli]	Escherichia coli	0.8	3e-14	21.62	2984	EFB4361850.1
hemagglutinin repeat-containing protein [Escherichia coli]	Escherichia coli	0.95	3e-14	19.63	2981	WP_063502791.1
filamentous hemagglutinin N-terminal domain-containing protein [Escherichia coli]	Escherichia coli	0.95	3e-14	19.63	2981	EET7831706.1
filamentous hemagglutinin N-terminal domain-containing protein [Escherichia coli]	Escherichia coli	0.8	3e-14	21.08	2975	EFN5670359.1
filamentous hemagglutinin N-terminal domain-containing protein [Escherichia coli]	Escherichia coli	0.79	3e-14	25	2981	EFK4158735.1
TPA: filamentous hemagglutinin N-terminal domain-containing protein [Escherichia coli]	Escherichia coli	0.8	3e-14	21.62	2984	HAY0267714.1
filamentous hemagglutinin N-terminal domain-containing protein [Escherichia coli]	Escherichia coli	0.79	3e-14	25	2975	EET8529338.1
filamentous hemagglutinin N-terminal domain-containing protein [Escherichia coli]	Escherichia coli	0.79	3e-14	25	2975	EHI0385522.1
hemagglutinin repeat-containing protein [Escherichia coli]	Escherichia coli	0.79	3e-14	25	2980	EHS4969225.1
filamentous hemagglutinin N-terminal domain-containing protein [Escherichia coli]	Escherichia coli	0.79	3e-14	25	2981	EFG2866525.1
filamentous hemagglutinin N-terminal domain-containing protein [Escherichia coli]	Escherichia coli	0.79	3e-14	25	2981	EEV6595222.1
filamentous hemagglutinin N-terminal domain-containing protein [Escherichia coli]	Escherichia coli	0.79	3e-14	25	2981	EEZ8460328.1
filamentous hemagglutinin N-terminal domain-containing protein [Escherichia coli]	Escherichia coli	0.79	3e-14	25	2981	EEZ0123202.1
hemagglutinin repeat-containing protein [Escherichia coli]	Escherichia coli	0.79	3e-14	25	2981	WP_097722257.1
filamentous hemagglutinin N-terminal domain-containing protein [Escherichia coli]	Escherichia coli	0.95	3e-14	19.63	2987	EFF3840737.1
filamentous hemagglutinin N-terminal domain-containing protein [Escherichia coli]	Escherichia coli	0.79	3e-14	25	2959	EEC8362833.1
filamentous hemagglutinin N-terminal domain-containing protein [Escherichia coli]	Escherichia coli	0.79	3e-14	25	2975	EFA1764262.1
filamentous hemagglutinin N-terminal domain-containing protein [Escherichia coli]	Escherichia coli	0.79	3e-14	25	2975	EES8617385.1
filamentous hemagglutinin N-terminal domain-containing protein [Escherichia coli]	Escherichia coli	0.79	3e-14	25	2981	EFG4622656.1
filamentous hemagglutinin N-terminal domain-containing protein [Escherichia coli]	Escherichia coli	0.79	3e-14	25	2981	EGH7049655.1
hemagglutinin repeat-containing protein [Escherichia coli]	Escherichia coli STEC 2074	0.79	3e-14	25	2981	WP_062876712.1
filamentous hemagglutinin N-terminal domain-containing protein [Escherichia coli]	Escherichia coli	0.79	3e-14	25	2975	EFF0466763.1
TPA: filamentous hemagglutinin N-terminal domain-containing protein [Escherichia coli]	Escherichia coli	0.79	3e-14	25	2981	HBB2096816.1
filamentous hemagglutinin N-terminal domain-containing protein [Escherichia coli]	Escherichia coli	0.79	3e-14	25	2981	EEY9057658.1
filamentous hemagglutinin N-terminal domain-containing protein [Escherichia coli]	Escherichia coli	0.79	3e-14	25	2981	EHC2212259.1
filamentous hemagglutinin N-terminal domain-containing protein [Escherichia coli]	Escherichia coli	0.79	3e-14	25	2981	EEW7050117.1
TPA: filamentous hemagglutinin N-terminal domain-containing protein [Escherichia coli]	Escherichia coli	0.8	3e-14	21.62	2990	HAW1370921.1
filamentous hemagglutinin N-terminal domain-containing protein [Escherichia coli]	Escherichia coli	0.79	3e-14	25	2981	EFF6702294.1
hemagglutinin repeat-containing protein [Escherichia coli]	Escherichia coli	0.79	3e-14	25	2981	WP_202852263.1
filamentous hemagglutinin N-terminal domain-containing protein [Escherichia coli]	Escherichia coli	0.79	3e-14	25	2981	EHI0443531.1
filamentous hemagglutinin N-terminal domain-containing protein [Escherichia coli]	Escherichia coli	0.79	3e-14	25	2981	EFI9594925.1
filamentous hemagglutinin N-terminal domain-containing protein [Escherichia coli]	Escherichia coli	0.79	3e-14	25	2981	EFS3658322.1
filamentous hemagglutinin N-terminal domain-containing protein [Escherichia coli]	Escherichia coli	0.79	3e-14	25	2975	MBF5215209.1
filamentous hemagglutinin [Escherichia coli]	Escherichia coli	0.79	3e-14	25	2975	EGE4069972.1
filamentous hemagglutinin N-terminal domain-containing protein [Escherichia coli]	Escherichia coli	0.79	3e-14	25	2980	EFB6029985.1
filamentous hemagglutinin N-terminal domain-containing protein [Escherichia coli]	Escherichia coli	0.79	3e-14	25	2981	EFG9725007.1
filamentous hemagglutinin N-terminal domain-containing protein [Escherichia coli]	Escherichia coli	0.79	3e-14	25	2981	EER5839637.1
filamentous hemagglutinin N-terminal domain-containing protein [Escherichia coli]	Escherichia coli	0.79	3e-14	25	2981	EEV2128396.1
filamentous hemagglutinin N-terminal domain-containing protein [Escherichia coli]	Escherichia coli	0.79	3e-14	25	2981	EFA1526826.1
filamentous hemagglutinin N-terminal domain-containing protein [Escherichia coli]	Escherichia coli	0.79	3e-14	25	2981	EFA9450983.1
filamentous hemagglutinin N-terminal domain-containing protein [Escherichia coli]	Escherichia coli	0.79	3e-14	25	2981	EEQ2314608.1
filamentous hemagglutinin N-terminal domain-containing protein [Escherichia coli]	Escherichia coli	0.79	3e-14	25	2975	EER2209172.1
filamentous hemagglutinin N-terminal domain-containing protein [Escherichia coli]	Escherichia coli	0.79	3e-14	25	2981	EGN3764699.1
filamentous hemagglutinin N-terminal domain-containing protein [Escherichia coli]	Escherichia coli	0.79	3e-14	25	2981	EEV6592678.1
filamentous hemagglutinin N-terminal domain-containing protein [Escherichia coli]	Escherichia coli	0.79	3e-14	25	2981	EFE3872226.1
filamentous hemagglutinin N-terminal domain-containing protein [Escherichia coli]	Escherichia coli	0.79	3e-14	25	2981	EFU7264792.1
hemagglutinin repeat-containing protein [Escherichia coli]	Escherichia coli	0.79	3e-14	25	2981	EHQ3426910.1
filamentous hemagglutinin N-terminal domain-containing protein [Escherichia coli]	Escherichia coli	0.79	3e-14	25	2981	EEZ2142410.1
filamentous hemagglutinin N-terminal domain-containing protein [Escherichia coli]	Escherichia coli	0.79	3e-14	25	2981	EFH9902888.1
filamentous hemagglutinin N-terminal domain-containing protein [Escherichia coli]	Escherichia coli	0.79	3e-14	25	2987	EEU1537987.1
filamentous hemagglutinin N-terminal domain-containing protein [Escherichia coli]	Escherichia coli	0.79	3e-14	25	2953	EFG6220532.1
filamentous hemagglutinin N-terminal domain-containing protein [Escherichia coli]	Escherichia coli	0.79	3e-14	25	2980	EET8591208.1
filamentous hemagglutinin N-terminal domain-containing protein [Escherichia coli]	Escherichia coli	0.79	3e-14	25	2981	EFI7848898.1
filamentous hemagglutinin N-terminal domain-containing protein [Escherichia coli]	Escherichia coli	0.79	3e-14	25	2981	EGC2751550.1
filamentous hemagglutinin N-terminal domain-containing protein [Escherichia coli]	Escherichia coli	0.79	3e-14	25	2981	EEU1491116.1
filamentous hemagglutinin N-terminal domain-containing protein [Escherichia coli]	Escherichia coli	0.8	3e-14	21.62	2991	EGM7112600.1
TPA: filamentous hemagglutinin N-terminal domain-containing protein [Escherichia coli]	Escherichia coli	0.8	3e-14	21.62	2994	HBA2664892.1
filamentous hemagglutinin N-terminal domain-containing protein [Escherichia coli]	Escherichia coli	0.79	3e-14	25	2953	EEW9018900.1
hemagglutinin repeat-containing protein [Escherichia coli]	Escherichia coli	0.79	3e-14	25	2953	EHM5032739.1
filamentous hemagglutinin N-terminal domain-containing protein [Escherichia coli]	Escherichia coli	0.79	3e-14	25	2981	EFC8807906.1
filamentous hemagglutinin N-terminal domain-containing protein [Escherichia coli]	Escherichia coli	0.79	3e-14	25	2981	EES8240853.1
filamentous hemagglutinin N-terminal domain-containing protein [Escherichia coli]	Escherichia coli	0.79	3e-14	25	2981	EEQ6693862.1
hemagglutinin repeat-containing protein [Escherichia coli]	Escherichia coli	0.79	3e-14	25	2981	EHX0899922.1
filamentous hemagglutinin N-terminal domain-containing protein [Escherichia coli]	Escherichia coli	0.79	3e-14	25	2981	EEV1514505.1
filamentous hemagglutinin N-terminal domain-containing protein [Escherichia coli]	Escherichia coli	0.79	3e-14	25	2981	EES9699011.1
filamentous hemagglutinin N-terminal domain-containing protein [Escherichia coli]	Escherichia coli	0.79	3e-14	25	2981	EGW7049911.1
putative hemagglutinin [Escherichia coli 1.2264]	Escherichia coli 1.2264	0.79	3e-14	25	2981	EIH23276.1
filamentous hemagglutinin N-terminal domain-containing protein [Escherichia coli]	Escherichia coli	0.79	3e-14	25	2981	EER2951621.1
filamentous hemagglutinin N-terminal domain-containing protein [Escherichia coli]	Escherichia coli	0.79	3e-14	25	2981	EEU3290628.1
filamentous hemagglutinin N-terminal domain-containing protein [Escherichia coli]	Escherichia coli	0.79	3e-14	25	2981	EEY7268181.1
hemagglutinin repeat-containing protein [Escherichia coli]	Escherichia coli	0.79	3e-14	25	2981	EHS1768692.1
filamentous hemagglutinin N-terminal domain-containing protein [Escherichia coli]	Escherichia coli	0.79	3e-14	25	2981	EHI0327565.1
filamentous hemagglutinin N-terminal domain-containing protein [Escherichia coli]	Escherichia coli PNUSAE067613	0.79	3e-14	25	2981	EHC4141999.1
filamentous hemagglutinin N-terminal domain-containing protein [Escherichia coli]	Escherichia coli	0.95	3e-14	19.63	2879	EFG1843691.1
TPA: filamentous hemagglutinin N-terminal domain-containing protein [Escherichia coli]	Escherichia coli	0.8	3e-14	21.62	2982	HAV8205063.1
filamentous hemagglutinin N-terminal domain-containing protein [Escherichia coli]	Escherichia coli	0.79	4e-14	25	2981	EEQ4762227.1
filamentous hemagglutinin N-terminal domain-containing protein [Escherichia coli]	Escherichia coli	0.79	4e-14	25	2953	EGJ9757652.1
filamentous hemagglutinin N-terminal domain-containing protein [Escherichia coli]	Escherichia coli	0.79	4e-14	25	2981	EES5073046.1
hemagglutinin repeat-containing protein [Escherichia coli]	Escherichia coli	0.8	4e-14	21.62	2984	WP_137532526.1
filamentous hemagglutinin N-terminal domain-containing protein [Escherichia coli]	Escherichia coli	0.79	4e-14	25	2982	EFG1535378.1
filamentous hemagglutinin N-terminal domain-containing protein [Escherichia coli]	Escherichia coli	0.79	4e-14	25	2932	EFI2332394.1
TPA: filamentous hemagglutinin N-terminal domain-containing protein [Escherichia coli]	Escherichia coli	0.8	4e-14	21.62	2990	HAW1409602.1
filamentous hemagglutinin N-terminal domain-containing protein [Escherichia coli]	Escherichia coli	0.79	4e-14	25	2975	EFI4750848.1
filamentous hemagglutinin N-terminal domain-containing protein [Escherichia coli]	Escherichia coli	0.79	4e-14	25	2981	EFI9294437.1
hemagglutinin repeat-containing protein [Escherichia coli]	Escherichia coli	0.79	4e-14	25	2981	WP_198248450.1
filamentous hemagglutinin N-terminal domain-containing protein [Escherichia coli]	Escherichia coli	0.79	4e-14	25	2981	EEU4651233.1
filamentous hemagglutinin N-terminal domain-containing protein [Escherichia coli]	Escherichia coli	0.79	4e-14	25	2975	EHB8111552.1
filamentous hemagglutinin [Escherichia coli]	Escherichia coli	0.79	4e-14	25	2567	EEU4145010.1
filamentous hemagglutinin N-terminal domain-containing protein [Escherichia coli]	Escherichia coli	0.79	4e-14	25	2975	EER3410654.1
filamentous hemagglutinin N-terminal domain-containing protein [Escherichia coli]	Escherichia coli	0.79	4e-14	25	2975	EES9915229.1
hemagglutinin repeat-containing protein [Escherichia coli]	Escherichia coli	0.79	4e-14	25	2975	WP_044809568.1
filamentous hemagglutinin N-terminal domain-containing protein [Escherichia coli]	Escherichia coli	0.79	4e-14	25	2975	EGH7024026.1
hemagglutinin repeat-containing protein [Escherichia coli]	Escherichia coli	0.79	4e-14	25	2975	WP_033884924.1
filamentous hemagglutinin N-terminal domain-containing protein [Escherichia coli]	Escherichia coli	0.79	4e-14	25	2975	EEZ2707848.1
filamentous hemagglutinin N-terminal domain-containing protein [Escherichia coli]	Escherichia coli	0.79	4e-14	25	2975	EET1476024.1
filamentous hemagglutinin N-terminal domain-containing protein [Escherichia coli]	Escherichia coli	0.79	4e-14	25	2953	EEW7981780.1
filamentous hemagglutinin N-terminal domain-containing protein [Escherichia coli]	Escherichia coli	0.79	5e-14	25	2975	EGG2073887.1
filamentous hemagglutinin N-terminal domain-containing protein [Escherichia coli]	Escherichia coli	0.79	5e-14	25	2975	EEY1417900.1
hemagglutinin repeat-containing protein [Escherichia coli]	Escherichia coli	0.8	5e-14	21.62	2984	WP_111951277.1
filamentous hemagglutinin N-terminal domain-containing protein [Escherichia coli]	Escherichia coli	0.79	5e-14	25	2981	EFD8965444.1
filamentous hemagglutinin N-terminal domain-containing protein [Escherichia coli]	Escherichia coli	0.79	5e-14	25	2975	EEV0604464.1
filamentous hemagglutinin N-terminal domain-containing protein [Escherichia coli]	Escherichia coli	0.79	5e-14	25	2981	EER0450162.1
filamentous hemagglutinin N-terminal domain-containing protein [Escherichia coli]	Escherichia coli	0.79	5e-14	25	2981	EEZ2393872.1
TPA: hemagglutinin repeat-containing protein [Escherichia coli]	Escherichia coli	0.8	5e-14	21.62	2984	HBD0016313.1
filamentous hemagglutinin N-terminal domain-containing protein [Escherichia coli]	Escherichia coli	0.8	5e-14	21.62	2984	EFL9591344.1
hemagglutinin repeat-containing protein [Escherichia coli]	Escherichia coli	0.79	5e-14	25	2975	MBS9034607.1
filamentous hemagglutinin N-terminal domain-containing protein [Escherichia coli]	Escherichia coli	0.79	5e-14	25	2981	EEU5190972.1
hemagglutinin repeat-containing protein [Escherichia coli]	Escherichia coli	0.8	6e-14	21.62	2984	WP_097312204.1
hemagglutinin repeat-containing protein [Escherichia coli]	Escherichia coli	0.8	6e-14	21.62	2991	WP_137527762.1
filamentous hemagglutinin N-terminal domain-containing protein [Escherichia coli]	Escherichia coli	0.8	6e-14	21.62	2984	EHH6675001.1
hemagglutinin repeat-containing protein [Escherichia coli]	Escherichia coli	0.8	6e-14	21.62	2984	WP_111999824.1
hemagglutinin repeat-containing protein [Escherichia coli]	Escherichia coli	0.8	6e-14	21.62	2984	WP_112918779.1
hemagglutinin repeat-containing protein [Escherichia coli]	Escherichia coli	0.8	6e-14	21.62	2984	WP_096987216.1
filamentous hemagglutinin N-terminal domain-containing protein [Escherichia coli]	Escherichia coli	0.79	6e-14	25	2842	EER3100765.1
hemagglutinin repeat-containing protein [Escherichia coli]	Escherichia coli	0.8	6e-14	21.62	2984	WP_097409301.1
hemagglutinin repeat-containing protein [Escherichia coli]	Escherichia coli	0.8	6e-14	21.62	2984	MBB8888243.1
filamentous hemagglutinin N-terminal domain-containing protein [Escherichia coli]	Escherichia coli	0.8	6e-14	21.62	2984	EFA4584878.1
filamentous hemagglutinin [Escherichia coli]	Escherichia coli	0.8	6e-14	21.62	2984	EFO2850924.1
filamentous hemagglutinin N-terminal domain-containing protein [Escherichia coli]	Escherichia coli	0.79	6e-14	25	2975	EEQ4807837.1
filamentous hemagglutinin N-terminal domain-containing protein [Escherichia coli]	Escherichia coli	0.8	6e-14	21.62	2984	EFC4463350.1
hemagglutinin repeat-containing protein [Escherichia coli]	Escherichia coli	0.79	6e-14	25	2975	WP_042968498.1
filamentous hemagglutinin N-terminal domain-containing protein [Escherichia coli]	Escherichia coli	0.8	6e-14	21.62	2984	EFA9220026.1
TPA: filamentous hemagglutinin N-terminal domain-containing protein [Escherichia coli]	Escherichia coli	0.8	7e-14	21.62	2984	HAI2565730.1
filamentous hemagglutinin N-terminal domain-containing protein [Escherichia coli]	Escherichia coli	0.8	7e-14	21.62	2984	EFL3105293.1
TPA: filamentous hemagglutinin N-terminal domain-containing protein [Escherichia coli]	Escherichia coli	0.8	7e-14	21.62	2984	HAY0607702.1
hemagglutinin repeat-containing protein [Escherichia coli]	Escherichia coli	0.79	7e-14	24.46	2975	WP_213854872.1
hemagglutinin repeat-containing protein [Escherichia coli]	Escherichia coli NS-P052	0.79	7e-14	25	2975	WP_137551845.1
filamentous hemagglutinin N-terminal domain-containing protein [Escherichia coli]	Escherichia coli	0.79	7e-14	25	2975	EEW1230311.1
hemagglutinin repeat-containing protein [Escherichia coli]	Escherichia coli	0.8	7e-14	21.62	2984	WP_137581522.1
hemagglutinin repeat-containing protein [Escherichia coli]	Escherichia coli	0.79	7e-14	25	2975	WP_105490372.1
filamentous hemagglutinin N-terminal domain-containing protein [Escherichia coli]	Escherichia coli	0.79	7e-14	24.73	2991	EFN1753115.1
hemagglutinin repeat-containing protein [Escherichia coli]	Escherichia coli MOD1-EC890	0.79	7e-14	24.73	2988	WP_096979968.1
putative adhesin/hemagglutinin/hemolysin [Escherichia coli]	Escherichia coli	0.8	7e-14	21.62	2967	SQZ77325.1
Contact-dependent inhibitor A [Escherichia coli]	Escherichia coli	0.5	8e-14	25.64	2712	EFO0338397.1
hemagglutinin-related protein [Escherichia coli]	Escherichia coli	0.79	8e-14	25	2958	GDQ07989.1
filamentous hemagglutinin N-terminal domain-containing protein [Escherichia coli]	Escherichia coli	0.8	1e-13	21.62	3251	NJT72598.1
filamentous hemagglutinin N-terminal domain-containing protein [Escherichia coli]	Escherichia coli CFSAN086625	0.8	1e-13	21.62	3251	EFC1219996.1
hemagglutinin-related protein [Escherichia coli]	Escherichia coli	0.8	1e-13	21.62	3251	GDN78721.1
contact-dependent inhibition toxin CdiA [Escherichia coli]	Escherichia coli	0.8	1e-13	21.62	3150	EEZ1081162.1
contact-dependent inhibition toxin CdiA [Escherichia coli]	Escherichia coli	0.8	1e-13	21.62	3150	EER3039203.1
contact-dependent inhibition toxin CdiA [Escherichia coli]	Escherichia coli	0.8	1e-13	21.62	3150	EEY7079403.1
filamentous hemagglutinin N-terminal domain-containing protein [Escherichia coli]	Escherichia coli	0.8	2e-13	21.62	3251	EEX2840724.1
filamentous hemagglutinin N-terminal domain-containing protein [Escherichia coli]	Escherichia coli	0.8	2e-13	21.08	2975	EEQ1891930.1
filamentous hemagglutinin N-terminal domain-containing protein [Escherichia coli]	Escherichia coli	0.81	3e-13	20.97	2986	EFC6897734.1
hemagglutinin-related protein [Escherichia coli]	Escherichia coli	0.79	3e-13	24.46	2757	GDV17610.1
filamentous hemagglutinin N-terminal domain-containing protein [Escherichia coli]	Escherichia coli	0.81	3e-13	20.97	2986	EEW7515174.1
hemagglutinin-related protein [Escherichia coli]	Escherichia coli	0.79	4e-13	24.46	2757	GDG26568.1
hemagglutinin-related protein [Escherichia coli]	Escherichia coli	0.79	4e-13	24.46	2757	GDG46121.1
hemagglutinin [Escherichia coli]	Escherichia coli	0.79	4e-13	24.46	2747	PCG26457.1
hemagglutinin [Escherichia coli]	Escherichia coli	0.79	4e-13	24.46	2747	KNF31675.1
hemagglutinin-related protein [Escherichia coli]	Escherichia coli	0.79	4e-13	24.46	2757	GDR55462.1
hemagglutinin-related protein [Escherichia coli]	Escherichia coli	0.79	4e-13	24.46	2757	GCQ73472.1
hemagglutinin [Escherichia coli O113:H21 str. 07-4224]	Escherichia coli O113:H21 str. 07-4224	0.79	4e-13	24.46	2747	EZA23108.1
hemagglutinin [Escherichia coli]	Escherichia coli	0.79	4e-13	24.46	2747	TJH13832.1
hemagglutinin [Escherichia coli]	Escherichia coli	0.79	4e-13	24.46	2747	TJJ53224.1
hemagglutinin [Escherichia coli]	Escherichia coli	0.79	4e-13	24.46	2747	KLH13861.1
hemagglutinin [Escherichia coli]	Escherichia coli	0.79	4e-13	24.46	2747	TGF90630.1
hemagglutinin [Escherichia coli]	Escherichia coli	0.79	4e-13	24.46	2747	KLH10466.1
hemagglutinin [Escherichia coli]	Escherichia coli	0.79	5e-13	24.46	2747	OTB42644.1
filamentous hemagglutinin N-terminal domain-containing protein [Escherichia coli]	Escherichia coli	0.79	8e-13	24.46	2973	TJS01189.1
hemagglutinin-related protein [Escherichia coli]	Escherichia coli	0.79	8e-13	24.46	3146	GDQ45494.1
filamentous hemagglutinin N-terminal domain-containing protein [Escherichia coli]	Escherichia coli	0.79	9e-13	24.46	3146	TJR02228.1
hypothetical protein WR18_23010 [Escherichia coli]	Escherichia coli	0.79	1e-12	24.46	3146	KLH89980.1
hemagglutinin-related protein [Escherichia coli]	Escherichia coli	0.79	1e-12	24.46	3146	GCP89915.1
Contact-dependent inhibitor A [Escherichia coli]	Escherichia coli	0.79	1e-12	24.46	3146	OAJ90218.1
Contact-dependent inhibitor A [Escherichia coli]	Escherichia coli	0.79	1e-12	24.46	3147	TFX98419.1
filamentous hemagglutinin N-terminal domain-containing protein [Escherichia coli]	Escherichia coli	0.79	1e-12	24.46	3146	TJQ67999.1
hypothetical protein AGA22_19845 [Escherichia coli]	Escherichia coli	0.79	1e-12	24.46	3146	KNY59743.1
filamentous hemagglutinin N-terminal domain-containing protein [Escherichia coli]	Escherichia coli	0.79	1e-12	24.46	3146	TJJ40140.1
hypothetical protein AML72_22740 [Escherichia coli]	Escherichia coli	0.79	1e-12	24.46	3146	KYU58302.1
hemagglutinin-related protein [Escherichia coli]	Escherichia coli	0.79	1e-12	24.46	3146	GDH93889.1
filamentous hemagglutinin N-terminal domain-containing protein [Escherichia coli]	Escherichia coli	0.79	1e-12	24.46	3146	TJR51263.1
filamentous hemagglutinin N-terminal domain-containing protein [Escherichia coli]	Escherichia coli	0.79	1e-12	24.46	3146	TJD56565.1
filamentous hemagglutinin N-terminal domain-containing protein [Escherichia coli]	Escherichia coli	0.79	1e-12	24.46	3147	MBL1164200.1
hemagglutinin-related protein [Escherichia coli]	Escherichia coli	0.79	1e-12	24.46	3146	GDK96733.1
hypothetical protein WR21_22375 [Escherichia coli]	Escherichia coli	0.79	1e-12	24.46	3146	KNG29589.1
hypothetical protein WQ90_25110 [Escherichia coli]	Escherichia coli	0.79	1e-12	24.46	3146	KNG04608.1
hemagglutinin-related protein [Escherichia coli]	Escherichia coli	0.79	1e-12	24.46	3146	GDH06945.1
hemagglutinin-related protein [Escherichia coli]	Escherichia coli	0.79	1e-12	24.46	2808	GDI83426.1
hemagglutinin-related protein [Escherichia coli]	Escherichia coli	0.79	1e-12	24.46	3146	GDQ85609.1
Filamentous hemagglutinin [Escherichia coli O104:H21]	Escherichia coli 94-3024	0.79	1e-12	24.46	3146	AKF17068.1
hemagglutinin-related protein [Escherichia coli]	Escherichia coli	0.79	1e-12	24.46	3146	GDR87579.1
filamentous hemagglutinin N-terminal domain-containing protein [Escherichia coli]	Escherichia coli	0.79	1e-12	24.46	3146	TJO25666.1
filamentous hemagglutinin N-terminal domain-containing protein [Escherichia coli]	Escherichia coli	0.79	1e-12	24.46	3146	TJM19255.1
filamentous hemagglutinin N-terminal domain-containing protein [Escherichia coli]	Escherichia coli 342606	0.79	2e-12	25	2956	EEC8494301.1
hemagglutinin [Escherichia coli]	Escherichia coli	0.79	2e-12	25.27	2750	TFY40051.1
hemagglutinin-related protein [Escherichia coli]	Escherichia coli	0.79	2e-12	24.46	2982	GDT71003.1
Contact-dependent inhibitor A [Escherichia coli]	Escherichia coli	0.79	8e-12	23.91	3146	TFX68950.1
hemagglutinin repeat-containing protein [Escherichia coli]	Escherichia coli	0.63	9e-11	26.71	2984	WP_094058277.1
hemagglutinin repeat-containing protein [Escherichia coli]	Escherichia coli C8	0.63	1e-10	26.71	2984	WP_073533348.1
filamentous hemagglutinin N-terminal domain-containing protein [Escherichia coli]	Escherichia coli	0.63	1e-10	26.71	2986	EFM2389943.1
TPA: filamentous hemagglutinin N-terminal domain-containing protein [Escherichia coli]	Escherichia coli	0.63	1e-10	26.71	2986	HAN5854889.1
hemagglutinin repeat-containing protein [Escherichia coli]	Escherichia coli	0.63	1e-10	26.71	2986	WP_045148672.1
filamentous hemagglutinin N-terminal domain-containing protein [Escherichia coli]	Escherichia coli	0.63	1e-10	26.71	2986	EEW0027423.1
filamentous hemagglutinin N-terminal domain-containing protein [Escherichia coli]	Escherichia coli	0.63	1e-10	26.71	2986	EEC7618146.1
filamentous hemagglutinin N-terminal domain-containing protein [Escherichia coli]	Escherichia coli	0.63	1e-10	26.71	2986	EES0146615.1
filamentous hemagglutinin N-terminal domain-containing protein [Escherichia coli]	Escherichia coli	0.63	1e-10	26.71	2986	EEZ1405983.1
filamentous hemagglutinin N-terminal domain-containing protein [Escherichia coli]	Escherichia coli	0.63	1e-10	26.71	2984	EEZ1596442.1
hemagglutinin repeat-containing protein [Escherichia coli]	Escherichia coli	0.63	1e-10	26.71	2986	WP_137570402.1
filamentous hemagglutinin N-terminal domain-containing protein [Escherichia coli]	Escherichia coli	0.63	1e-10	26.71	2984	EFA1411016.1
filamentous hemagglutinin N-terminal domain-containing protein [Escherichia coli]	Escherichia coli PNUSAE021965	0.63	1e-10	26.71	2992	EET5442848.1
hemagglutinin repeat-containing protein [Escherichia coli]	Escherichia coli	0.63	1e-10	26.71	2984	MBS8525569.1
TPA: filamentous hemagglutinin N-terminal domain-containing protein [Escherichia coli]	Escherichia coli	0.63	1e-10	26.71	2984	HAW7069544.1
hemagglutinin repeat-containing protein [Escherichia coli]	Escherichia coli	0.63	1e-10	26.71	2984	WP_137487467.1
filamentous hemagglutinin N-terminal domain-containing protein [Escherichia coli]	Escherichia coli	0.63	1e-10	26.71	2984	EES9795363.1
filamentous hemagglutinin N-terminal domain-containing protein [Escherichia coli]	Escherichia coli	0.63	1e-10	26.71	2986	EFM1652055.1
filamentous hemagglutinin N-terminal domain-containing protein [Escherichia coli]	Escherichia coli	0.63	1e-10	26.71	2984	EEU2052878.1
hemagglutinin repeat-containing protein [Escherichia coli]	Escherichia coli	0.63	1e-10	26.71	2986	WP_215411040.1
filamentous hemagglutinin N-terminal domain-containing protein [Escherichia coli]	Escherichia coli	0.63	1e-10	26.71	2986	EET5227944.1
filamentous hemagglutinin N-terminal domain-containing protein [Escherichia coli]	Escherichia coli	0.63	1e-10	26.71	2986	EFA1271944.1
filamentous hemagglutinin N-terminal domain-containing protein [Escherichia coli]	Escherichia coli	0.63	1e-10	26.71	2978	EFC9619232.1
hemagglutinin repeat-containing protein [Escherichia coli]	Escherichia coli	0.63	1e-10	26.71	2978	WP_113440893.1
filamentous hemagglutinin N-terminal domain-containing protein [Escherichia coli]	Escherichia coli	0.63	1e-10	26.71	2984	EGO8118948.1
filamentous hemagglutinin N-terminal domain-containing protein [Escherichia coli]	Escherichia coli	0.63	1e-10	26.71	2986	EEZ5067656.1
filamentous hemagglutinin N-terminal domain-containing protein [Escherichia coli]	Escherichia coli	0.63	1e-10	26.71	2986	MBF5508541.1
filamentous hemagglutinin N-terminal domain-containing protein [Escherichia coli]	Escherichia coli	0.63	1e-10	26.71	2985	EFB5967320.1
filamentous hemagglutinin N-terminal domain-containing protein [Escherichia coli]	Escherichia coli	0.63	1e-10	26.71	2978	EET2973699.1
TPA: filamentous hemagglutinin N-terminal domain-containing protein [Escherichia coli]	Escherichia coli	0.63	1e-10	26.71	2985	HAI8660080.1
hemagglutinin repeat-containing protein [Escherichia coli]	Escherichia coli	0.63	1e-10	26.71	2978	WP_062877361.1
filamentous hemagglutinin N-terminal domain-containing protein [Escherichia coli]	Escherichia coli	0.63	2e-10	26.71	2978	EER8386556.1
filamentous hemagglutinin N-terminal domain-containing protein [Escherichia coli]	Escherichia coli	0.63	2e-10	26.71	2984	EFG1409765.1
hemagglutinin repeat-containing protein [Escherichia coli]	Escherichia coli	0.63	2e-10	26.71	2986	WP_073569072.1
filamentous hemagglutinin N-terminal domain-containing protein [Escherichia coli]	Escherichia coli	0.63	2e-10	26.71	2978	EES5174170.1
filamentous hemagglutinin N-terminal domain-containing protein [Escherichia coli]	Escherichia coli 08-3270	0.63	2e-10	26.71	2992	EFJ4044767.1
hemagglutinin repeat-containing protein [Escherichia coli]	Escherichia coli	0.63	2e-10	26.71	2978	WP_062859364.1
hemagglutinin repeat-containing protein [Escherichia coli]	Escherichia coli	0.63	2e-10	26.71	2978	WP_198795673.1
filamentous hemagglutinin N-terminal domain-containing protein [Escherichia coli]	Escherichia coli	0.63	2e-10	26.71	2978	EEZ4795940.1
filamentous hemagglutinin N-terminal domain-containing protein [Escherichia coli]	Escherichia coli	0.63	2e-10	26.71	2992	EGI7187522.1
hemagglutinin repeat-containing protein [Escherichia coli]	Escherichia coli	0.63	2e-10	26.71	2978	QMN13179.1
hemagglutinin repeat-containing protein [Escherichia coli]	Escherichia coli	0.63	2e-10	26.71	2978	WP_170969467.1
filamentous hemagglutinin N-terminal domain-containing protein [Escherichia coli]	Escherichia coli	0.63	2e-10	26.71	2978	EEQ5440485.1
filamentous hemagglutinin N-terminal domain-containing protein [Escherichia coli]	Escherichia coli	0.63	2e-10	26.71	2978	EFI8211584.1
hemagglutinin repeat-containing protein [Escherichia coli]	Escherichia coli	0.63	2e-10	26.71	2978	WP_062850925.1
hemagglutinin repeat-containing protein [Escherichia coli]	Escherichia coli	0.63	2e-10	26.71	2978	WP_062863367.1
filamentous hemagglutinin N-terminal domain-containing protein [Escherichia coli]	Escherichia coli	0.63	2e-10	26.71	2978	EFE7100335.1
hemagglutinin-related protein [Escherichia coli]	Escherichia coli	0.63	2e-10	26.71	2967	GCY62152.1
hemagglutinin repeat-containing protein [Escherichia coli]	Escherichia coli	0.63	2e-10	26.71	2985	WP_213847820.1
filamentous hemagglutinin N-terminal domain-containing protein [Escherichia coli]	Escherichia coli	0.63	2e-10	26.71	2978	EER3794061.1
filamentous hemagglutinin N-terminal domain-containing protein [Escherichia coli]	Escherichia coli	0.63	2e-10	26.71	2978	EGD0189674.1
TPA: filamentous hemagglutinin N-terminal domain-containing protein [Escherichia coli]	Escherichia coli	0.63	2e-10	26.71	2978	HAW0573156.1
hemagglutinin repeat-containing protein [Escherichia coli]	Escherichia coli U124	0.63	2e-10	26.71	2981	WP_059337603.1
filamentous hemagglutinin N-terminal domain-containing protein [Escherichia coli]	Escherichia coli	0.63	2e-10	26.71	2992	EET1723665.1
hemagglutinin repeat-containing protein [Escherichia coli]	Escherichia coli	0.63	2e-10	26.71	2978	WP_032186098.1
TPA: filamentous hemagglutinin N-terminal domain-containing protein [Escherichia coli]	Escherichia coli	0.63	2e-10	26.71	2978	HAW7193989.1
hemagglutinin repeat-containing protein [Escherichia coli]	Escherichia coli	0.63	2e-10	26.71	2978	WP_032192354.1
filamentous hemagglutinin N-terminal domain-containing protein [Escherichia coli]	Escherichia coli	0.63	2e-10	26.71	2986	EEZ8157212.1
TPA: filamentous hemagglutinin N-terminal domain-containing protein [Escherichia coli]	Escherichia coli	0.63	2e-10	26.71	2978	HBA3592330.1
hemagglutinin repeat-containing protein [Escherichia coli]	Escherichia coli	0.63	2e-10	26.71	2874	WP_197314791.1
filamentous hemagglutinin [Escherichia coli]	Escherichia coli	0.63	3e-10	26.71	2802	EET8073939.1
hemagglutinin repeat-containing protein [Escherichia coli]	Escherichia coli C139	0.63	5e-10	26.03	2979	WP_123135223.1
hemagglutinin repeat-containing protein [Escherichia coli]	Escherichia coli 8377wH5	0.96	5e-10	22.62	2996	WP_160460717.1
hemagglutinin repeat-containing protein [Escherichia coli]	Escherichia coli	0.63	6e-10	26.03	2978	WP_157713989.1
filamentous hemagglutinin N-terminal domain-containing protein [Escherichia coli]	Escherichia coli	0.63	7e-10	26.03	2978	EFC1700153.1
hemagglutinin repeat-containing protein [Escherichia coli]	Escherichia coli MOD1-EC6378	0.63	8e-10	26.03	2981	WP_097466669.1
filamentous hemagglutinin N-terminal domain-containing protein [Escherichia coli]	Escherichia coli	0.63	8e-10	26.03	2978	EFM2417990.1
TPA: filamentous hemagglutinin N-terminal domain-containing protein [Escherichia coli]	Escherichia coli	0.63	8e-10	26.03	2978	HAW0460400.1
hemagglutinin repeat-containing protein [Escherichia coli]	Escherichia coli	0.96	8e-10	22.62	2986	WP_206053062.1
hemagglutinin repeat-containing protein [Escherichia coli]	Escherichia coli	0.96	8e-10	22.62	2991	QMS41607.1
TPA: filamentous hemagglutinin N-terminal domain-containing protein [Escherichia coli]	Escherichia coli	0.63	8e-10	26.03	2978	HAO0323666.1
hemagglutinin repeat-containing protein [Escherichia coli]	Escherichia coli	0.63	1e-09	26.03	2978	WP_047661926.1
hemagglutinin repeat-containing protein [Escherichia coli]	Escherichia coli	0.63	1e-09	26.03	2978	WP_218353289.1
hemagglutinin repeat-containing protein [Escherichia coli]	Escherichia coli	0.63	1e-09	26.03	2978	WP_126646412.1
filamentous hemagglutinin [Escherichia coli]	Escherichia coli	0.63	1e-09	26.03	2978	EGD6077570.1
filamentous hemagglutinin N-terminal domain-containing protein [Escherichia coli]	Escherichia coli	0.63	1e-09	26.03	2978	EEZ5215295.1
filamentous hemagglutinin [Escherichia coli]	Escherichia coli	0.63	1e-09	26.03	2984	EFO3456671.1
TPA: hemagglutinin repeat-containing protein [Escherichia coli]	Escherichia coli	0.63	1e-09	26.03	2978	HBH5091467.1
hemagglutinin repeat-containing protein [Escherichia coli]	Escherichia coli	0.63	1e-09	26.03	2978	WP_161526074.1
filamentous hemagglutinin N-terminal domain-containing protein [Escherichia coli]	Escherichia coli	0.63	1e-09	26.03	2978	EGJ6268842.1
hemagglutinin repeat-containing protein [Escherichia coli]	Escherichia coli	0.63	1e-09	26.03	2978	WP_168725364.1
hemagglutinin repeat-containing protein [Escherichia coli]	Escherichia coli	0.63	1e-09	26.03	2978	WP_137441877.1
putative member of ShlA/HecA/FhaA exoprotein family [Escherichia coli]	Escherichia coli	0.5	1e-09	27.35	3259	SRB06572.1
hemagglutinin-like protein [Escherichia coli]	Escherichia coli	0.5	1e-09	27.35	3259	BBQ64399.1
hemagglutinin-related protein [Escherichia coli]	Escherichia coli	0.5	1e-09	27.35	3259	GCI49163.1
hemagglutinin repeat-containing protein [Escherichia coli]	Escherichia coli	0.63	1e-09	26.03	2978	WP_097493922.1
putative member of ShlA/HecA/FhaA exoprotein family [Escherichia coli]	Escherichia coli	0.5	1e-09	27.35	3259	SQJ99872.1
hemagglutinin-related protein [Escherichia coli]	Escherichia coli	0.5	1e-09	27.35	3259	GCG97022.1
hemagglutinin-related protein [Escherichia coli]	Escherichia coli	0.5	1e-09	27.35	3257	CAD5790192.1
tRNA nuclease CdiA [Escherichia coli]	Escherichia coli	0.5	1e-09	27.35	3264	QEG96519.1
hemagglutinin-related protein [Escherichia coli]	Escherichia coli	0.63	1e-09	26.03	2961	GDP06293.1
TPA: filamentous hemagglutinin N-terminal domain-containing protein [Escherichia coli]	Escherichia coli 409	0.63	2e-09	25.34	2978	HAL7768832.1
filamentous hemagglutinin [Escherichia coli]	Escherichia coli	0.63	2e-09	26.03	2628	EFU7143380.1
filamentous hemagglutinin N-terminal domain-containing protein [Escherichia coli]	Escherichia coli	0.63	4e-09	25.34	2985	EER2162964.1
filamentous hemagglutinin N-terminal domain-containing protein [Escherichia coli]	Escherichia coli	0.63	5e-09	25.34	2980	EGW6324092.1
filamentous hemagglutinin N-terminal domain-containing protein [Escherichia coli]	Escherichia coli	0.63	5e-09	25.34	2978	EGF6533591.1
hemagglutinin repeat-containing protein [Escherichia coli]	Escherichia coli	0.63	5e-09	25.34	2980	WP_062865821.1
filamentous hemagglutinin N-terminal domain-containing protein [Escherichia coli]	Escherichia coli	0.63	5e-09	25.34	2980	EER3649832.1
filamentous hemagglutinin N-terminal domain-containing protein [Escherichia coli]	Escherichia coli	0.63	5e-09	25.34	2978	EFM2472464.1
filamentous hemagglutinin N-terminal domain-containing protein [Escherichia coli]	Escherichia coli	0.63	5e-09	25.34	2978	EFR2592439.1
filamentous hemagglutinin N-terminal domain-containing protein [Escherichia coli]	Escherichia coli	0.63	5e-09	25.34	2978	EED0749828.1
filamentous hemagglutinin N-terminal domain-containing protein [Escherichia coli]	Escherichia coli	0.63	5e-09	25.34	2978	EEV0363425.1
TPA: filamentous hemagglutinin N-terminal domain-containing protein [Escherichia coli]	Escherichia coli	0.63	5e-09	25.34	2978	HAU9025494.1
filamentous hemagglutinin N-terminal domain-containing protein [Escherichia coli]	Escherichia coli	0.63	5e-09	25.34	2978	EFF3464663.1
filamentous hemagglutinin N-terminal domain-containing protein [Escherichia coli]	Escherichia coli	0.63	5e-09	25.34	2978	EFI5498340.1
hemagglutinin repeat-containing protein [Escherichia coli]	Escherichia coli	0.63	5e-09	25.34	2978	EHP1526697.1
filamentous hemagglutinin N-terminal domain-containing protein [Escherichia coli]	Escherichia coli	0.63	5e-09	25.34	2978	EFA8684433.1
filamentous hemagglutinin N-terminal domain-containing protein [Escherichia coli]	Escherichia coli	0.63	5e-09	25.34	2978	EHC4347305.1
filamentous hemagglutinin N-terminal domain-containing protein [Escherichia coli]	Escherichia coli	0.63	5e-09	25.34	2978	EES4207677.1
filamentous hemagglutinin N-terminal domain-containing protein [Escherichia coli]	Escherichia coli	0.63	5e-09	25.34	2978	EEY5466480.1
filamentous hemagglutinin N-terminal domain-containing protein [Escherichia coli]	Escherichia coli	0.63	5e-09	25.34	2978	EEU0317466.1
hemagglutinin repeat-containing protein [Escherichia coli]	Escherichia coli	0.63	5e-09	25.34	2980	WP_155705054.1
hemagglutinin repeat-containing protein [Escherichia coli]	Escherichia coli	0.63	6e-09	25.34	2978	WP_137589122.1
hemagglutinin repeat-containing protein [Escherichia coli]	Escherichia coli	0.63	6e-09	25.34	2978	WP_136769747.1
filamentous hemagglutinin N-terminal domain-containing protein [Escherichia coli]	Escherichia coli	0.63	6e-09	25.34	2978	EGU0247509.1
hemagglutinin repeat-containing protein [Escherichia coli]	Escherichia coli	0.63	6e-09	25.34	2978	WP_096861685.1
filamentous hemagglutinin N-terminal domain-containing protein [Escherichia coli]	Escherichia coli	0.63	6e-09	25.34	2978	EFF6553595.1
filamentous hemagglutinin N-terminal domain-containing protein [Escherichia coli]	Escherichia coli	0.63	6e-09	25.34	2978	EFE9939151.1
filamentous hemagglutinin N-terminal domain-containing protein [Escherichia coli]	Escherichia coli	0.63	6e-09	25.34	2978	EEZ4509580.1
filamentous hemagglutinin N-terminal domain-containing protein [Escherichia coli]	Escherichia coli	0.63	6e-09	25.34	2978	EFE2310647.1
filamentous hemagglutinin N-terminal domain-containing protein [Escherichia coli]	Escherichia coli	0.63	6e-09	25.34	2978	EER3755630.1
filamentous hemagglutinin N-terminal domain-containing protein [Escherichia coli]	Escherichia coli	0.63	6e-09	25.34	2978	MBF5734238.1
hemagglutinin repeat-containing protein [Escherichia coli]	Escherichia coli	0.63	6e-09	25.34	2978	WP_137517875.1
filamentous hemagglutinin N-terminal domain-containing protein [Escherichia coli]	Escherichia coli	0.63	6e-09	25.34	2978	EER1027894.1
filamentous hemagglutinin N-terminal domain-containing protein [Escherichia coli]	Escherichia coli	0.63	6e-09	25.34	2978	EET1809634.1
filamentous hemagglutinin N-terminal domain-containing protein [Escherichia coli]	Escherichia coli	0.63	6e-09	25.34	2978	EFB6519229.1
filamentous hemagglutinin N-terminal domain-containing protein [Escherichia coli]	Escherichia coli	0.63	6e-09	25.34	2978	EEW0943572.1
filamentous hemagglutinin N-terminal domain-containing protein [Escherichia coli]	Escherichia coli	0.63	6e-09	25.34	2978	EFU6600920.1
filamentous hemagglutinin N-terminal domain-containing protein [Escherichia coli]	Escherichia coli	0.63	6e-09	25.34	2978	EFI1074396.1
hemagglutinin repeat-containing protein [Escherichia coli]	Escherichia coli	0.63	6e-09	25.34	2978	WP_136753489.1
filamentous hemagglutinin N-terminal domain-containing protein [Escherichia coli]	Escherichia coli	0.63	6e-09	25.34	2978	EFB8941814.1
filamentous hemagglutinin N-terminal domain-containing protein [Escherichia coli]	Escherichia coli	0.63	6e-09	25.34	2978	EER5111220.1
filamentous hemagglutinin N-terminal domain-containing protein [Escherichia coli]	Escherichia coli	0.63	6e-09	25.34	2978	EGQ6323503.1
filamentous hemagglutinin N-terminal domain-containing protein [Escherichia coli]	Escherichia coli	0.63	6e-09	25.34	2978	EER5710778.1
filamentous hemagglutinin N-terminal domain-containing protein [Escherichia coli]	Escherichia coli	0.63	6e-09	25.34	2978	EFH2121964.1
filamentous hemagglutinin N-terminal domain-containing protein [Escherichia coli]	Escherichia coli	0.63	6e-09	25.34	2978	EFL7276642.1
filamentous hemagglutinin N-terminal domain-containing protein [Escherichia coli]	Escherichia coli	0.63	6e-09	25.34	2978	EEZ2157577.1
hemagglutinin repeat-containing protein [Escherichia coli]	Escherichia coli	0.63	6e-09	25.34	2978	WP_136769625.1
filamentous hemagglutinin N-terminal domain-containing protein [Escherichia coli]	Escherichia coli	0.63	6e-09	25.34	2978	EFM7246502.1
filamentous hemagglutinin N-terminal domain-containing protein [Escherichia coli]	Escherichia coli	0.63	6e-09	25.34	2978	EET6407179.1
hemagglutinin repeat-containing protein [Escherichia coli]	Escherichia coli	0.63	6e-09	25.34	2978	WP_137446089.1
hemagglutinin repeat-containing protein [Escherichia coli]	Escherichia coli	0.63	6e-09	25.34	2978	EHT0642402.1
filamentous hemagglutinin N-terminal domain-containing protein [Escherichia coli]	Escherichia coli	0.63	6e-09	25.34	2978	EES2231727.1
hemagglutinin repeat-containing protein [Escherichia coli]	Escherichia coli	0.63	6e-09	25.34	2978	WP_033811935.1
hemagglutinin repeat-containing protein [Escherichia coli]	Escherichia coli	0.63	6e-09	25.34	2978	WP_135258689.1
hemagglutinin repeat-containing protein [Escherichia coli]	Escherichia coli	0.63	6e-09	25.34	2978	WP_050866939.1
filamentous hemagglutinin N-terminal domain-containing protein [Escherichia coli]	Escherichia coli	0.63	6e-09	25.34	2978	EFC4882646.1
filamentous hemagglutinin N-terminal domain-containing protein [Escherichia coli]	Escherichia coli	0.63	6e-09	25.34	2978	EGS2383196.1
TPA: filamentous hemagglutinin N-terminal domain-containing protein [Escherichia coli]	Escherichia coli	0.63	6e-09	25.34	2978	HBA1924079.1
filamentous hemagglutinin N-terminal domain-containing protein [Escherichia coli]	Escherichia coli	0.63	6e-09	25.34	2978	EEZ0479849.1
filamentous hemagglutinin N-terminal domain-containing protein [Escherichia coli]	Escherichia coli	0.63	6e-09	25.34	2978	EHH8313869.1
hemagglutinin repeat-containing protein [Escherichia coli]	Escherichia coli	0.63	6e-09	25.34	2978	EHM1555462.1
filamentous hemagglutinin N-terminal domain-containing protein [Escherichia coli]	Escherichia coli	0.63	6e-09	25.34	2978	EFI5826533.1
hemagglutinin repeat-containing protein [Escherichia coli]	Escherichia coli	0.63	6e-09	25.34	2978	EHR8590492.1
TPA: filamentous hemagglutinin N-terminal domain-containing protein [Escherichia coli]	Escherichia coli	0.63	6e-09	25.34	2978	HAU8906256.1
hemagglutinin repeat-containing protein [Escherichia coli]	Escherichia coli	0.63	6e-09	25.34	2978	WP_047642988.1
TPA: filamentous hemagglutinin N-terminal domain-containing protein [Escherichia coli]	Escherichia coli	0.63	6e-09	25.34	2978	HBA1949302.1
TPA: filamentous hemagglutinin N-terminal domain-containing protein [Escherichia coli]	Escherichia coli	0.63	6e-09	25.34	2978	HAM7044367.1
hemagglutinin repeat-containing protein [Escherichia coli]	Escherichia coli	0.63	6e-09	25.34	2978	WP_137522547.1
filamentous hemagglutinin N-terminal domain-containing protein [Escherichia coli]	Escherichia coli	0.63	6e-09	25.34	2978	EES6025210.1
hemagglutinin repeat-containing protein [Escherichia coli]	Escherichia coli	0.63	6e-09	25.34	2978	WP_108942551.1
filamentous hemagglutinin N-terminal domain-containing protein [Escherichia coli]	Escherichia coli	0.63	6e-09	25.34	2978	EFF3587228.1
TPA: filamentous hemagglutinin N-terminal domain-containing protein [Escherichia coli]	Escherichia coli	0.63	6e-09	25.34	2978	HAN1657556.1
hemagglutinin repeat-containing protein [Escherichia coli]	Escherichia coli	0.63	6e-09	25.34	2974	WP_028985513.1
filamentous hemagglutinin N-terminal domain-containing protein [Escherichia coli]	Escherichia coli OSF095884	0.63	6e-09	25.34	2978	EES0699782.1
hemagglutinin repeat-containing protein [Escherichia coli]	Escherichia coli	0.63	6e-09	25.34	2978	WP_052904221.1
filamentous hemagglutinin N-terminal domain-containing protein [Escherichia coli]	Escherichia coli	0.63	6e-09	25.34	2978	EFK5601582.1
filamentous hemagglutinin N-terminal domain-containing protein [Escherichia coli]	Escherichia coli	0.63	6e-09	25.34	2978	EEW5466974.1
filamentous hemagglutinin N-terminal domain-containing protein [Escherichia coli]	Escherichia coli	0.63	6e-09	25.34	2978	EFL3749647.1
TPA: filamentous hemagglutinin N-terminal domain-containing protein [Escherichia coli]	Escherichia coli	0.63	6e-09	25.34	2978	HBA2083618.1
hemagglutinin repeat-containing protein [Escherichia coli]	Escherichia coli	0.63	6e-09	25.34	2978	WP_050864087.1
filamentous hemagglutinin N-terminal domain-containing protein [Escherichia coli]	Escherichia coli	0.63	6e-09	25.34	2978	EFN8773459.1
hemagglutinin repeat-containing protein [Escherichia coli]	Escherichia coli	0.63	6e-09	25.34	2978	WP_136731145.1
hemagglutinin repeat-containing protein [Escherichia coli]	Escherichia coli	0.63	6e-09	25.34	2978	WP_047082158.1
hemagglutinin repeat-containing protein [Escherichia coli]	Escherichia coli	0.63	6e-09	25.34	2977	WP_135254058.1
hemagglutinin repeat-containing protein [Escherichia coli]	Escherichia coli	0.63	6e-09	25.34	2974	WP_135301441.1
hemagglutinin repeat-containing protein [Escherichia coli]	Escherichia coli	0.63	6e-09	25.34	2978	EHR8133754.1
hemagglutinin repeat-containing protein [Escherichia coli]	Escherichia coli	0.5	7e-09	25.64	2978	WP_136768168.1
filamentous hemagglutinin N-terminal domain-containing protein [Escherichia coli]	Escherichia coli	0.63	7e-09	25.34	2978	EES6095098.1
filamentous hemagglutinin N-terminal domain-containing protein [Escherichia coli]	Escherichia coli	0.63	7e-09	25.34	2978	EES3241007.1
filamentous hemagglutinin N-terminal domain-containing protein [Escherichia coli]	Escherichia coli	0.63	7e-09	25.34	2978	EFU3048432.1
TPA: hemagglutinin repeat-containing protein [Escherichia coli]	Escherichia coli	0.63	7e-09	25.34	2978	HBB7606790.1
hemagglutinin-related protein [Escherichia coli]	Escherichia coli	0.63	7e-09	25.34	2961	GDH02518.1
hemagglutinin-related protein [Escherichia coli]	Escherichia coli	0.63	7e-09	25.34	2961	GDI39714.1
hemagglutinin repeat-containing protein [Escherichia coli]	Escherichia coli	0.63	1e-08	25.34	2978	EHY1918762.1
TPA: hemagglutinin repeat-containing protein [Escherichia coli]	Escherichia coli SAMN05763409	0.49	6e-08	26.13	3301	HBC0989163.1	group 4
Contact-dependent inhibitor A [Escherichia coli]	Escherichia coli 1512290008	0.51	8e-06	29.57	3231	OCK01137.1
Contact-dependent inhibitor A [Escherichia coli]	Escherichia coli	0.51	9e-06	29.57	3231	OCJ81672.1
Contact-dependent inhibitor A [Escherichia coli]	Escherichia coli	0.51	2e-05	28.45	3226	TGG45674.1
filamentous hemagglutinin N-terminal domain-containing protein [Escherichia coli]	Escherichia coli	0.51	2e-05	28.45	3226	MBF5281354.1
hemagglutinin [Escherichia coli]	Escherichia coli JAN 013B	0.51	2e-05	28.45	2976	TGF52231.1
hemagglutinin [Escherichia coli]	Escherichia coli	0.51	2e-05	28.45	2976	TGF47905.1
filamentous hemagglutinin N-terminal domain-containing protein [Escherichia coli]	Escherichia coli	0.51	2e-05	28.45	3224	EAC1475517.1
filamentous hemagglutinin [Escherichia coli UMEA 4075-1]	Escherichia coli UMEA 4075-1	0.51	2e-05	28.45	3184	ERA31492.1
putative member of ShlA/HecA/FhaA exoprotein family [Escherichia coli]	Escherichia coli	0.51	2e-05	28.45	3335	STH23038.1
putative member of ShlA/HecA/FhaA exoprotein family [Escherichia coli]	Escherichia coli VREC0495	0.51	2e-05	28.45	3337	SQY39224.1
hemagglutinin-related protein [Escherichia coli]	Escherichia coli	0.51	2e-05	28.45	3335	GDP43855.1
filamentous hemagglutinin N-terminal domain-containing protein [Escherichia coli]	Escherichia coli	0.51	2e-05	28.45	3335	NJU52403.1
hemagglutinin-related protein [Escherichia coli]	Escherichia coli	0.51	2e-05	28.45	3335	GDJ07150.1
filamentous hemagglutinin [Escherichia coli UMEA 3805-1]	Escherichia coli UMEA 3805-1	0.51	2e-05	28.45	3335	ERA04464.1
putative member of ShlA/HecA/FhaA exoprotein family [Escherichia coli]	Escherichia coli	0.51	2e-05	28.45	3335	STH17778.1
hemagglutinin-related protein [Escherichia coli]	Escherichia coli	0.51	2e-05	28.45	3338	GCO73960.1
filamentous hemagglutinin [Escherichia coli UMEA 3656-1]	Escherichia coli UMEA 3656-1	0.51	3e-05	28.45	3222	EQZ53807.1
filamentous hemagglutinin N-terminal domain-containing protein [Escherichia coli]	Escherichia coli	0.51	3e-05	28.45	3338	QKD20815.1
hemagglutinin-related protein [Escherichia coli]	Escherichia coli	0.51	3e-05	28.45	3338	GDQ35329.1
putative member of ShlA/HecA/FhaA exoprotein family [Escherichia coli]	Escherichia coli	0.51	3e-05	28.45	3338	CAD6540806.1
putative member of ShlA/HecA/FhaA exoprotein family [Escherichia coli]	Escherichia coli	0.51	3e-05	28.45	3222	SQO67942.1
hemagglutinin-related protein [Escherichia coli]	Escherichia coli	0.51	3e-05	28.45	3337	GCM16267.1
hemagglutinin repeat-containing protein [Escherichia coli]	Escherichia coli	0.69	0.005	20.51	2993	WP_111952687.1	group 6
hemagluttinin [Escherichia coli]	Escherichia coli	0.63	0.005	21.68	2725	EEW3698913.1
hemagglutinin repeat-containing protein [Escherichia coli]	Escherichia coli	0.69	0.005	20.51	2985	WP_096220455.1
filamentous hemagglutinin N-terminal domain-containing protein [Escherichia coli]	Escherichia coli	0.69	0.005	20.51	2986	EHC4967678.1
Description(Sequences with E-value WORSE than threshold)	Scientific Name	Query Cover	E value	% ident	Acc. Len	accession number
filamentous hemagglutinin N-terminal domain-containing protein [Escherichia coli]	Escherichia coli	0.69	0.005	20.51	2989	EEW6053772.1	group 6
hemagglutinin repeat-containing protein [Escherichia coli]	Escherichia coli	0.69	0.005	20.51	2985	QMP72386.1
TPA: filamentous hemagglutinin N-terminal domain-containing protein [Escherichia coli]	Escherichia coli	0.69	0.005	20.51	2991	HAY5217289.1
TPA: filamentous hemagglutinin N-terminal domain-containing protein [Escherichia coli]	Escherichia coli	0.69	0.005	20.51	2989	HAY0205575.1
putative adhesin/hemagglutinin/hemolysin [Escherichia coli]	Escherichia coli	0.69	0.006	20.51	2976	SQY43870.1
hemagglutinin repeat-containing protein [Escherichia coli]	Escherichia coli	0.69	0.006	20.51	2985	QMC02028.1
filamentous hemagglutinin N-terminal domain-containing protein [Escherichia coli]	Escherichia coli	0.69	0.006	20.51	2985	EFB3726073.1
hemagglutinin repeat-containing protein [Escherichia coli]	Escherichia coli	0.69	0.006	20.51	2985	WP_112025889.1
hemagglutinin repeat-containing protein [Escherichia coli]	Escherichia coli	0.69	0.006	20.51	2985	WP_137658760.1
filamentous hemagglutinin N-terminal domain-containing protein [Escherichia coli]	Escherichia coli	0.69	0.006	20.51	2985	EET8935503.1
hemagglutinin repeat-containing protein [Escherichia coli]	Escherichia coli	0.69	0.006	20.51	2985	QMB64535.1
filamentous hemagglutinin N-terminal domain-containing protein [Escherichia coli]	Escherichia coli	0.69	0.006	20.51	2977	EFO0584384.1
hemagglutinin repeat-containing protein [Escherichia coli]	Escherichia coli	0.69	0.006	20.51	2985	MBA8469777.1
hemagglutinin-related protein [Escherichia coli]	Escherichia coli	0.69	0.006	20.51	2933	GCG59396.1
hemagglutinin-related protein [Escherichia coli]	Escherichia coli	0.69	0.007	20.51	2968	GCG86169.1
hemagglutinin repeat-containing protein [Escherichia coli]	Escherichia coli	0.63	0.007	21.68	2999	EHK7828869.1
TPA: filamentous hemagglutinin N-terminal domain-containing protein [Escherichia coli]	Escherichia coli	0.63	0.007	21.68	2999	HAH7616456.1
filamentous hemagglutinin N-terminal domain-containing protein [Escherichia coli]	Escherichia coli	0.63	0.007	21.68	2986	EFN7677632.1
hemagglutinin repeat-containing protein [Escherichia coli]	Escherichia coli RHB08-C14-2	0.63	0.008	21.68	2998	MBA8484174.1
hemagglutinin repeat-containing protein [Escherichia coli]	Escherichia coli RHB08-C14-1	0.69	0.008	20.51	3000	MBA8481725.1
TPA: filamentous hemagglutinin N-terminal domain-containing protein [Escherichia coli]	Escherichia coli	0.63	0.008	21.68	3010	HBA2933401.1
hemagglutinin repeat-containing protein [Escherichia coli]	Escherichia coli	0.63	0.009	21.68	2982	WP_089608501.1
hemagglutinin repeat-containing protein [Escherichia coli]	Escherichia coli	0.69	0.009	20.51	2985	MBB7702882.1
hemagglutinin repeat-containing protein [Escherichia coli]	Escherichia coli	0.69	0.009	20.51	2985	WP_097733248.1
hemagglutinin repeat-containing protein [Escherichia coli]	Escherichia coli	0.69	0.009	20.51	2985	EHW1649021.1
filamentous hemagglutinin [Escherichia coli]	Escherichia coli	0.69	0.009	20.51	2989	EFO3781722.1
hemagglutinin repeat-containing protein [Escherichia coli]	Escherichia coli	0.63	0.009	21.68	2989	WP_105492307.1
filamentous hemagglutinin N-terminal domain-containing protein [Escherichia coli]	Escherichia coli	0.63	0.009	21.68	2980	EEY3952015.1
filamentous hemagglutinin N-terminal domain-containing protein [Escherichia coli]	Escherichia coli	0.63	0.009	21.68	2980	EFN3234348.1
filamentous hemagglutinin N-terminal domain-containing protein [Escherichia coli]	Escherichia coli	0.63	0.009	21.68	2980	EGZ6703541.1
TPA: hemagglutinin repeat-containing protein [Escherichia coli]	Escherichia coli	0.69	0.009	20.51	2985	HBE4840795.1
hemagglutinin repeat-containing protein [Escherichia coli]	Escherichia coli	0.69	0.009	20.51	2985	WP_089615546.1
filamentous hemagglutinin N-terminal domain-containing protein [Escherichia coli O11:H15]	Escherichia coli O11:H15	0.69	0.009	20.51	2985	EFA4228872.1
TPA: filamentous hemagglutinin N-terminal domain-containing protein [Escherichia coli]	Escherichia coli 15-AB01527	0.69	0.009	20.51	2985	HBB0836036.1
filamentous hemagglutinin [Escherichia coli]	Escherichia coli	0.69	0.009	20.51	2985	EFE6867379.1
filamentous hemagglutinin N-terminal domain-containing protein [Escherichia coli]	Escherichia coli	0.69	0.009	20.51	2985	EFE3357104.1
filamentous hemagglutinin N-terminal domain-containing protein [Escherichia coli]	Escherichia coli	0.69	0.009	20.51	2985	EEX2871987.1
hemagglutinin repeat-containing protein [Escherichia coli]	Escherichia coli	0.69	0.009	20.51	2985	WP_097411601.1
filamentous hemagglutinin N-terminal domain-containing protein [Escherichia coli]	Escherichia coli	0.69	0.009	20.51	2989	EFD1036342.1
hemagglutinin repeat-containing protein [Escherichia coli]	Escherichia coli	0.63	0.009	21.68	2980	WP_097296733.1
TPA: hemagglutinin repeat-containing protein [Escherichia coli]	Escherichia coli	0.63	0.009	21.68	2980	HBE2480638.1
filamentous hemagglutinin N-terminal domain-containing protein [Escherichia coli]	Escherichia coli	0.69	0.009	20.51	2983	EEZ6629503.1
filamentous hemagglutinin N-terminal domain-containing protein [Escherichia coli]	Escherichia coli	0.69	0.009	20.51	2985	EFB9807124.1
TPA: filamentous hemagglutinin N-terminal domain-containing protein [Escherichia coli]	Escherichia coli	0.69	0.009	20.51	2985	HAW0054482.1
hemagglutinin repeat-containing protein [Escherichia coli]	Escherichia coli	0.69	0.009	20.51	2985	EHM8479473.1
hemagglutinin repeat-containing protein [Escherichia coli]	Escherichia coli	0.69	0.009	20.51	2985	WP_180760842.1
filamentous hemagglutinin N-terminal domain-containing protein [Escherichia coli]	Escherichia coli	0.63	0.009	21.68	2989	EFG8507858.1
filamentous hemagglutinin N-terminal domain-containing protein [Escherichia coli]	Escherichia coli	0.69	0.009	20.51	2989	EEX2745483.1
hemagglutinin repeat-containing protein [Escherichia coli]	Escherichia coli	0.63	0.009	21.68	2989	WP_112018487.1
TPA: hemagglutinin repeat-containing protein [Escherichia coli]	Escherichia coli	0.63	0.009	21.68	2989	HBE5730408.1
hemagglutinin repeat-containing protein [Escherichia coli]	Escherichia coli	0.63	0.009	21.68	2989	WP_112794005.1
TPA: filamentous hemagglutinin N-terminal domain-containing protein [Escherichia coli]	Escherichia coli	0.69	0.009	20.51	2985	HAN6238818.1
filamentous hemagglutinin N-terminal domain-containing protein [Escherichia coli]	Escherichia coli	0.69	0.009	20.51	2985	EFD9708592.1
TPA: filamentous hemagglutinin N-terminal domain-containing protein [Escherichia coli]	Escherichia coli	0.69	0.009	20.51	2985	HAX4883229.1
filamentous hemagglutinin N-terminal domain-containing protein [Escherichia coli]	Escherichia coli	0.69	0.009	20.51	2985	EFB6447274.1
filamentous hemagglutinin N-terminal domain-containing protein [Escherichia coli]	Escherichia coli	0.69	0.009	20.51	2985	EFH3453303.1
hemagglutinin repeat-containing protein [Escherichia coli]	Escherichia coli	0.63	0.009	21.68	2989	WP_109114128.1
TPA: filamentous hemagglutinin N-terminal domain-containing protein [Escherichia coli]	Escherichia coli	0.63	0.009	21.68	2989	HAN3606698.1
filamentous hemagglutinin N-terminal domain-containing protein [Escherichia coli]	Escherichia coli	0.63	0.009	21.68	2985	EFG6963880.1
filamentous hemagglutinin N-terminal domain-containing protein [Escherichia coli]	Escherichia coli	0.69	0.009	20.51	2985	EEW2046704.1
filamentous hemagglutinin N-terminal domain-containing protein [Escherichia coli]	Escherichia coli	0.63	0.009	21.68	2989	EHI0517331.1
filamentous hemagglutinin N-terminal domain-containing protein [Escherichia coli]	Escherichia coli	0.69	0.009	20.51	2985	EFI5290266.1
TPA: filamentous hemagglutinin N-terminal domain-containing protein [Escherichia coli]	Escherichia coli	0.69	0.009	20.51	2985	HAU7916601.1
TPA: hemagglutinin repeat-containing protein [Escherichia coli]	Escherichia coli	0.69	0.01	20.51	2985	HBE5192183.1
filamentous hemagglutinin N-terminal domain-containing protein [Escherichia coli]	Escherichia coli	0.69	0.01	20.51	2977	EEV9946416.1
TPA: filamentous hemagglutinin N-terminal domain-containing protein [Escherichia coli]	Escherichia coli	0.69	0.01	20.51	2985	HAN6650822.1
filamentous hemagglutinin N-terminal domain-containing protein [Escherichia coli]	Escherichia coli	0.69	0.01	20.51	2985	EEZ6939024.1
filamentous hemagglutinin N-terminal domain-containing protein [Escherichia coli]	Escherichia coli	0.69	0.01	20.51	2985	EGO9627517.1
hemagglutinin repeat-containing protein [Escherichia coli]	Escherichia coli	0.69	0.01	20.51	2985	WP_089626097.1
TPA: hemagglutinin repeat-containing protein [Escherichia coli]	Escherichia coli	0.69	0.01	20.51	2985	HBB4584274.1
filamentous hemagglutinin N-terminal domain-containing protein [Escherichia coli]	Escherichia coli	0.69	0.01	20.51	2985	EFC0382450.1
filamentous hemagglutinin N-terminal domain-containing protein [Escherichia coli]	Escherichia coli FSIS11923175	0.69	0.01	20.51	3259	EFB9947977.1
hemagglutinin repeat-containing protein [Escherichia coli]	Escherichia coli	0.69	0.01	20.51	2985	WP_040100933.1
hemagglutinin repeat-containing protein [Escherichia coli]	Escherichia coli	0.69	0.01	20.51	2985	WP_089634506.1
filamentous hemagglutinin N-terminal domain-containing protein [Escherichia coli]	Escherichia coli	0.69	0.01	20.51	2985	EEW1829687.1
filamentous hemagglutinin N-terminal domain-containing protein [Escherichia coli]	Escherichia coli	0.69	0.01	20.51	2985	EFH3981501.1
filamentous hemagglutinin N-terminal domain-containing protein [Escherichia coli]	Escherichia coli	0.63	0.01	21.68	2989	EFO1088893.1
filamentous hemagglutinin N-terminal domain-containing protein [Escherichia coli]	Escherichia coli	0.63	0.01	21.68	2982	EEZ7711779.1
hemagglutinin repeat-containing protein [Escherichia coli]	Escherichia coli	0.69	0.01	20.51	2985	WP_001081256.1
hemagglutinin repeat-containing protein [Escherichia coli]	Escherichia coli	0.69	0.01	20.51	2991	WP_096970059.1
filamentous hemagglutinin N-terminal domain-containing protein [Escherichia coli]	Escherichia coli	0.63	0.01	21.68	2982	EEV7644082.1
filamentous hemagglutinin N-terminal domain-containing protein [Escherichia coli]	Escherichia coli	0.69	0.01	20.51	2985	EGQ4848133.1
filamentous hemagglutinin N-terminal domain-containing protein [Escherichia coli]	Escherichia coli	0.69	0.01	20.51	2991	EAC1934775.1
filamentous hemagglutinin N-terminal domain-containing protein [Escherichia coli]	Escherichia coli	0.69	0.01	20.51	2985	EFC1548295.1
hemagglutinin repeat-containing protein [Escherichia coli]	Escherichia coli	0.69	0.01	20.51	2985	MBC1080117.1
filamentous hemagglutinin [Escherichia coli]	Escherichia coli	0.69	0.01	20.51	2985	EFO3513674.1
hemagglutinin repeat-containing protein [Escherichia coli]	Escherichia coli	0.69	0.01	20.51	2985	WP_218999627.1
filamentous hemagglutinin [Escherichia coli]	Escherichia coli	0.69	0.01	20.51	2985	EFO3485424.1
hemagglutinin repeat-containing protein [Escherichia coli]	Escherichia coli	0.69	0.01	20.51	2985	WP_218361926.1
hemagglutinin repeat-containing protein [Escherichia coli]	Escherichia coli	0.63	0.011	21.68	2995	WP_061352005.1
filamentous hemagglutinin N-terminal domain-containing protein [Escherichia coli]	Escherichia coli	0.69	0.013	20.51	2918	EFA4114110.1
hemagglutinin repeat-containing protein [Escherichia coli]	Escherichia coli 80.0061	0.63	0.017	21.68	2986	MBC1008588.1
filamentous hemagglutinin N-terminal domain-containing protein [Escherichia coli]	Escherichia coli	0.69	0.018	20.51	3259	EEV9038273.1
contact-dependent inhibition effector tRNA nuclease [Escherichia coli]	Escherichia coli	0.63	0.021	21.68	3239	WP_106884357.1
hemagglutinin repeat-containing protein [Escherichia coli]	Escherichia coli 94.0616	0.63	0.023	21.68	3239	MBB2477649.1
filamentous hemagglutinin N-terminal domain-containing protein [Escherichia coli]	Escherichia coli	0.63	0.025	21.68	3257	EFF2057318.1
contact-dependent inhibition effector tRNA nuclease [Escherichia coli]	Escherichia coli	0.69	0.026	20.51	3267	EHO2109076.1
hemagglutinin-related protein [Escherichia coli]	Escherichia coli	0.69	0.03	20.51	3259	BCM35848.1
contact-dependent inhibition effector tRNA nuclease [Escherichia coli]	Escherichia coli	0.69	0.03	20.51	3259	WP_137552019.1
filamentous hemagglutinin N-terminal domain-containing protein [Escherichia coli]	Escherichia coli	0.69	0.03	20.51	3259	EEY5527001.1
Contact-dependent inhibitor A [Escherichia coli]	Escherichia coli	0.69	0.03	20.51	3259	EFO3702316.1
contact-dependent inhibition effector tRNA nuclease [Escherichia coli]	Escherichia coli MOD1-EC5473	0.61	0.032	21.74	3258	WP_089666132.1
filamentous hemagglutinin N-terminal domain-containing protein [Escherichia coli]	Escherichia coli	0.69	0.032	20.51	3259	EFA4699201.1
filamentous hemagglutinin N-terminal domain-containing protein [Escherichia coli]	Escherichia coli	0.69	0.033	20.51	3259	MHY71208.1
filamentous hemagglutinin N-terminal domain-containing protein [Escherichia coli]	Escherichia coli	0.69	0.033	20.51	3259	EGM5976001.1
filamentous hemagglutinin N-terminal domain-containing protein [Escherichia coli]	Escherichia coli	0.69	0.033	20.51	3259	EHI1030338.1
contact-dependent inhibition effector tRNA nuclease [Escherichia coli]	Escherichia coli	0.69	0.033	20.51	3259	WP_063104950.1
filamentous hemagglutinin N-terminal domain-containing protein [Escherichia coli]	Escherichia coli	0.69	0.034	20.51	3267	EGJ5977591.1
contact-dependent inhibition effector tRNA nuclease [Escherichia coli]	Escherichia coli	0.69	0.034	20.51	3259	WP_047629948.1
TPA: filamentous hemagglutinin N-terminal domain-containing protein [Escherichia coli]	Escherichia coli	0.69	0.034	20.51	3262	HAH9755523.1
filamentous hemagglutinin N-terminal domain-containing protein [Escherichia coli]	Escherichia coli	0.69	0.035	20.51	3267	MHV19719.1
contact-dependent inhibition effector tRNA nuclease [Escherichia coli]	Escherichia coli	0.69	0.035	20.51	3259	WP_137415315.1
filamentous hemagglutinin N-terminal domain-containing protein [Escherichia coli]	Escherichia coli	0.69	0.035	20.51	3259	EEV8729968.1
filamentous hemagglutinin N-terminal domain-containing protein [Escherichia coli]	Escherichia coli	0.69	0.035	20.51	3267	EFJ3026816.1
filamentous hemagglutinin N-terminal domain-containing protein [Escherichia coli]	Escherichia coli	0.69	0.038	20.51	3197	EFH4399790.1
Contact-dependent inhibitor A [Escherichia coli]	Escherichia coli	0.69	0.039	20.51	3099	EFH6470895.1
filamentous hemagglutinin N-terminal domain-containing protein [Escherichia coli]	Escherichia coli	0.69	0.04	20.51	3155	EFA6257745.1
contact-dependent inhibition effector tRNA nuclease [Escherichia coli]	Escherichia coli	0.69	0.043	20.51	3259	WP_193818531.1
TPA: filamentous hemagglutinin N-terminal domain-containing protein [Escherichia coli]	Escherichia coli TMP015485	0.63	0.044	21.68	3254	HAW0584067.1
filamentous hemagglutinin N-terminal domain-containing protein [Escherichia coli]	Escherichia coli	0.63	0.045	21.68	3254	EGO4299126.1

## Sheet: 94-3024 search
Description(Sequences with E-value BETTER than threshold)	Scientific Name		E value	% ident	Acc. Len	Accession
hemagglutinin-related protein [Escherichia coli]	Escherichia coli		7e-141	100	2808	GDI83426.1	group 3
filamentous hemagglutinin N-terminal domain-containing protein [Escherichia coli]	Escherichia coli		8e-141	100	3146	TJM19255.1
hemagglutinin-related protein [Escherichia coli]	Escherichia coli		8e-141	100	3146	GDK96733.1
hemagglutinin-related protein [Escherichia coli]	Escherichia coli		8e-141	100	3146	GDQ85609.1
Filamentous hemagglutinin [Escherichia coli O104:H21]	Escherichia coli 94-3024		8e-141	100	3146	AKF17068.1
filamentous hemagglutinin N-terminal domain-containing protein [Escherichia coli]	Escherichia coli		8e-141	100	3146	TJJ40140.1
hypothetical protein WR21_22375 [Escherichia coli]	Escherichia coli		9e-141	100	3146	KNG29589.1
hemagglutinin-related protein [Escherichia coli]	Escherichia coli		9e-141	100	3146	GDR87579.1
hemagglutinin-related protein [Escherichia coli]	Escherichia coli		9e-141	100	3146	GCP89915.1
hemagglutinin-related protein [Escherichia coli]	Escherichia coli		9e-141	100	3146	GDQ45494.1
hypothetical protein WR18_23010 [Escherichia coli]	Escherichia coli		9e-141	100	3146	KLH89980.1
filamentous hemagglutinin N-terminal domain-containing protein [Escherichia coli]	Escherichia coli		9e-141	100	3146	TJR02228.1
Contact-dependent inhibitor A [Escherichia coli]	Escherichia coli		9e-141	100	3146	OAJ90218.1
filamentous hemagglutinin N-terminal domain-containing protein [Escherichia coli]	Escherichia coli		9e-141	100	3147	MBL1164200.1
filamentous hemagglutinin N-terminal domain-containing protein [Escherichia coli]	Escherichia coli		1e-140	100	3146	TJD56565.1
hypothetical protein AML72_22740 [Escherichia coli]	Escherichia coli		1e-140	100	3146	KYU58302.1
filamentous hemagglutinin N-terminal domain-containing protein [Escherichia coli]	Escherichia coli		1e-140	100	3146	TJQ67999.1
filamentous hemagglutinin N-terminal domain-containing protein [Escherichia coli]	Escherichia coli		1e-140	100	3146	TJO25666.1
hypothetical protein AGA22_19845 [Escherichia coli]	Escherichia coli		1e-140	100	3146	KNY59743.1
hemagglutinin [Escherichia coli]	Escherichia coli		1e-140	100	2747	OTB42644.1
hemagglutinin-related protein [Escherichia coli]	Escherichia coli		1e-140	100	3146	GDH06945.1
hemagglutinin [Escherichia coli]	Escherichia coli		1e-140	100	2747	TGF90630.1
hypothetical protein WQ90_25110 [Escherichia coli]	Escherichia coli		1e-140	100	3146	KNG04608.1
Contact-dependent inhibitor A [Escherichia coli]	Escherichia coli		1e-140	100	3147	TFX98419.1
filamentous hemagglutinin N-terminal domain-containing protein [Escherichia coli]	Escherichia coli		1e-140	100	3146	TJR51263.1
hemagglutinin-related protein [Escherichia coli]	Escherichia coli		1e-140	100	3146	GDH93889.1
hemagglutinin-related protein [Escherichia coli]	Escherichia coli		2e-140	99.53	2982	GDT71003.1
filamentous hemagglutinin N-terminal domain-containing protein [Escherichia coli]	Escherichia coli		2e-140	100	2973	TJS01189.1
hemagglutinin-related protein [Escherichia coli]	Escherichia coli		2e-139	99.53	2757	GDR55462.1
hemagglutinin [Escherichia coli]	Escherichia coli		2e-139	99.53	2747	TJH13832.1
hemagglutinin [Escherichia coli]	Escherichia coli		2e-139	99.53	2747	KLH13861.1
hemagglutinin [Escherichia coli]	Escherichia coli		2e-139	99.53	2747	KNF31675.1
hemagglutinin-related protein [Escherichia coli]	Escherichia coli		2e-139	99.53	2757	GDG46121.1
hemagglutinin-related protein [Escherichia coli]	Escherichia coli		2e-139	99.53	2757	GCQ73472.1
hemagglutinin-related protein [Escherichia coli]	Escherichia coli		2e-139	99.53	2757	GDV17610.1
hemagglutinin [Escherichia coli]	Escherichia coli		2e-139	99.53	2747	TJJ53224.1
hemagglutinin [Escherichia coli]	Escherichia coli		2e-139	99.53	2747	KLH10466.1
hemagglutinin [Escherichia coli O113:H21 str. 07-4224]	Escherichia coli O113:H21 str. 07-4224		2e-139	99.53	2747	EZA23108.1
hemagglutinin [Escherichia coli]	Escherichia coli		2e-139	99.53	2747	PCG26457.1
hemagglutinin-related protein [Escherichia coli]	Escherichia coli		2e-139	99.53	2757	GDG26568.1
hemagglutinin repeat-containing protein [Escherichia coli]	Escherichia coli		1e-138	98.58	2975	WP_105490372.1
hemagglutinin repeat-containing protein [Escherichia coli]	Escherichia coli MOD1-EC890		4e-138	98.11	2988	WP_096979968.1
filamentous hemagglutinin N-terminal domain-containing protein [Escherichia coli]	Escherichia coli		4e-138	98.11	2991	EFN1753115.1
filamentous hemagglutinin N-terminal domain-containing protein [Escherichia coli]	Escherichia coli		4e-138	98.11	2975	EFF0466763.1
filamentous hemagglutinin N-terminal domain-containing protein [Escherichia coli]	Escherichia coli		9e-138	97.64	2842	EER3100765.1
filamentous hemagglutinin N-terminal domain-containing protein [Escherichia coli]	Escherichia coli		1e-137	97.64	2953	EGJ9757652.1
filamentous hemagglutinin N-terminal domain-containing protein [Escherichia coli]	Escherichia coli		1e-137	97.64	2975	EFA1764262.1
filamentous hemagglutinin N-terminal domain-containing protein [Escherichia coli]	Escherichia coli		1e-137	97.64	2953	EEW9018900.1
filamentous hemagglutinin N-terminal domain-containing protein [Escherichia coli]	Escherichia coli		1e-137	97.64	2953	EEW7981780.1
filamentous hemagglutinin N-terminal domain-containing protein [Escherichia coli]	Escherichia coli		1e-137	97.64	2959	EEC8362833.1
filamentous hemagglutinin N-terminal domain-containing protein [Escherichia coli]	Escherichia coli		1e-137	97.64	2981	EFA1526826.1
filamentous hemagglutinin N-terminal domain-containing protein [Escherichia coli]	Escherichia coli		1e-137	97.64	2981	EEZ0123202.1
TPA: filamentous hemagglutinin N-terminal domain-containing protein [Escherichia coli]	Escherichia coli		1e-137	97.64	2981	HBB2096816.1
filamentous hemagglutinin N-terminal domain-containing protein [Escherichia coli]	Escherichia coli		1e-137	97.64	2981	EEV6595222.1
filamentous hemagglutinin N-terminal domain-containing protein [Escherichia coli]	Escherichia coli		1e-137	97.64	2981	EFG4622656.1
filamentous hemagglutinin N-terminal domain-containing protein [Escherichia coli]	Escherichia coli		1e-137	97.64	2981	EGH7049655.1
hemagglutinin repeat-containing protein [Escherichia coli]	Escherichia coli STEC 2074		1e-137	97.64	2981	WP_062876712.1
filamentous hemagglutinin N-terminal domain-containing protein [Escherichia coli]	Escherichia coli		1e-137	97.64	2981	EEQ9546567.1
hemagglutinin repeat-containing protein [Escherichia coli]	Escherichia coli		1e-137	97.64	2981	EHQ3426910.1
filamentous hemagglutinin N-terminal domain-containing protein [Escherichia coli]	Escherichia coli		1e-137	97.64	2981	EFG2866525.1
filamentous hemagglutinin N-terminal domain-containing protein [Escherichia coli]	Escherichia coli		1e-137	97.64	2981	EEZ8460328.1
filamentous hemagglutinin N-terminal domain-containing protein [Escherichia coli]	Escherichia coli		1e-137	97.64	2953	EFG6220532.1
hemagglutinin repeat-containing protein [Escherichia coli]	Escherichia coli		1e-137	97.64	2953	EHM5032739.1
filamentous hemagglutinin N-terminal domain-containing protein [Escherichia coli]	Escherichia coli		1e-137	97.64	2975	EEY1417900.1
TPA: filamentous hemagglutinin N-terminal domain-containing protein [Escherichia coli]	Escherichia coli		1e-137	97.64	2981	HAU9193305.1
filamentous hemagglutinin N-terminal domain-containing protein [Escherichia coli]	Escherichia coli		1e-137	97.64	2975	MBF5215209.1
filamentous hemagglutinin N-terminal domain-containing protein [Escherichia coli]	Escherichia coli		1e-137	97.64	2981	EFK4158735.1
hemagglutinin [Escherichia coli]	Escherichia coli		1e-137	98.14	2750	TFY40051.1
filamentous hemagglutinin N-terminal domain-containing protein [Escherichia coli]	Escherichia coli		1e-137	97.64	2975	EET8529338.1
filamentous hemagglutinin N-terminal domain-containing protein [Escherichia coli]	Escherichia coli		1e-137	97.64	2981	EEU4651233.1
TPA: filamentous hemagglutinin N-terminal domain-containing protein [Escherichia coli]	Escherichia coli		1e-137	97.64	2981	HAW2006376.1
filamentous hemagglutinin N-terminal domain-containing protein [Escherichia coli]	Escherichia coli		1e-137	97.64	2975	EEW9522416.1
filamentous hemagglutinin N-terminal domain-containing protein [Escherichia coli]	Escherichia coli		1e-137	97.64	2980	EFB6029985.1
filamentous hemagglutinin N-terminal domain-containing protein [Escherichia coli]	Escherichia coli		1e-137	97.64	2981	EEQ4762227.1
filamentous hemagglutinin N-terminal domain-containing protein [Escherichia coli]	Escherichia coli		1e-137	97.64	2981	EHI0443531.1
filamentous hemagglutinin N-terminal domain-containing protein [Escherichia coli]	Escherichia coli		1e-137	97.64	2981	EFI9594925.1
filamentous hemagglutinin N-terminal domain-containing protein [Escherichia coli]	Escherichia coli		1e-137	97.64	2981	EFS3658322.1
filamentous hemagglutinin N-terminal domain-containing protein [Escherichia coli]	Escherichia coli		1e-137	97.64	2981	EEY7268181.1
filamentous hemagglutinin N-terminal domain-containing protein [Escherichia coli]	Escherichia coli		1e-137	97.64	2987	EEU1537987.1
filamentous hemagglutinin N-terminal domain-containing protein [Escherichia coli]	Escherichia coli		1e-137	97.64	2981	EGC2751550.1
hemagglutinin repeat-containing protein [Escherichia coli]	Escherichia coli		2e-137	97.64	2980	EHS4969225.1
filamentous hemagglutinin N-terminal domain-containing protein [Escherichia coli]	Escherichia coli		2e-137	97.64	2981	EHC2212259.1
filamentous hemagglutinin N-terminal domain-containing protein [Escherichia coli]	Escherichia coli		2e-137	97.64	2975	EET8974019.1
hemagglutinin repeat-containing protein [Escherichia coli]	Escherichia coli		2e-137	97.64	2975	WP_075826120.1
TPA: hemagglutinin repeat-containing protein [Escherichia coli]	Escherichia coli		2e-137	97.64	2975	HBH5393382.1
hemagglutinin repeat-containing protein [Escherichia coli]	Escherichia coli		2e-137	97.64	2975	WP_050876293.1
filamentous hemagglutinin N-terminal domain-containing protein [Escherichia coli]	Escherichia coli		2e-137	97.64	2975	EER3410654.1
filamentous hemagglutinin N-terminal domain-containing protein [Escherichia coli]	Escherichia coli		2e-137	97.64	2975	EES9915229.1
filamentous hemagglutinin N-terminal domain-containing protein [Escherichia coli]	Escherichia coli		2e-137	97.64	2975	EEZ2707848.1
filamentous hemagglutinin N-terminal domain-containing protein [Escherichia coli]	Escherichia coli		2e-137	97.64	2975	EET1476024.1
hemagglutinin repeat-containing protein [Escherichia coli]	Escherichia coli		2e-137	97.64	2975	WP_044809568.1
filamentous hemagglutinin N-terminal domain-containing protein [Escherichia coli]	Escherichia coli		2e-137	97.64	2981	EEQ6693862.1
filamentous hemagglutinin N-terminal domain-containing protein [Escherichia coli]	Escherichia coli		2e-137	97.64	2981	EFI9294437.1
hemagglutinin repeat-containing protein [Escherichia coli]	Escherichia coli		2e-137	97.64	2981	WP_198248450.1
hemagglutinin repeat-containing protein [Escherichia coli]	Escherichia coli		2e-137	97.64	2975	WP_033884924.1
filamentous hemagglutinin N-terminal domain-containing protein [Escherichia coli]	Escherichia coli		2e-137	97.64	2975	EFI4750848.1
filamentous hemagglutinin N-terminal domain-containing protein [Escherichia coli]	Escherichia coli		2e-137	97.64	2975	EES8617385.1
filamentous hemagglutinin N-terminal domain-containing protein [Escherichia coli]	Escherichia coli		2e-137	97.64	2980	EET8591208.1
filamentous hemagglutinin N-terminal domain-containing protein [Escherichia coli]	Escherichia coli		2e-137	97.64	2981	EFC8807906.1
filamentous hemagglutinin N-terminal domain-containing protein [Escherichia coli]	Escherichia coli		2e-137	97.64	2981	EFI7848898.1
filamentous hemagglutinin N-terminal domain-containing protein [Escherichia coli]	Escherichia coli		2e-137	97.64	2981	EES8240853.1
filamentous hemagglutinin N-terminal domain-containing protein [Escherichia coli]	Escherichia coli		2e-137	97.64	2981	EGN3764699.1
filamentous hemagglutinin N-terminal domain-containing protein [Escherichia coli]	Escherichia coli		2e-137	97.64	2981	EEV1514505.1
filamentous hemagglutinin N-terminal domain-containing protein [Escherichia coli]	Escherichia coli		2e-137	97.64	2981	EEV6592678.1
filamentous hemagglutinin N-terminal domain-containing protein [Escherichia coli]	Escherichia coli		2e-137	97.64	2981	EFG9725007.1
filamentous hemagglutinin N-terminal domain-containing protein [Escherichia coli]	Escherichia coli		2e-137	97.64	2981	EER5839637.1
filamentous hemagglutinin N-terminal domain-containing protein [Escherichia coli]	Escherichia coli		2e-137	97.64	2981	EES9699011.1
filamentous hemagglutinin N-terminal domain-containing protein [Escherichia coli]	Escherichia coli		2e-137	97.64	2981	EGW7049911.1
filamentous hemagglutinin N-terminal domain-containing protein [Escherichia coli]	Escherichia coli		2e-137	97.64	2981	EFE3872226.1
filamentous hemagglutinin N-terminal domain-containing protein [Escherichia coli]	Escherichia coli		2e-137	97.64	2981	EFU7264792.1
filamentous hemagglutinin N-terminal domain-containing protein [Escherichia coli]	Escherichia coli		2e-137	97.64	2981	EEU1491116.1
putative hemagglutinin [Escherichia coli 1.2264]	Escherichia coli 1.2264		2e-137	97.64	2981	EIH23276.1
filamentous hemagglutinin N-terminal domain-containing protein [Escherichia coli]	Escherichia coli		2e-137	97.64	2981	EER2951621.1
filamentous hemagglutinin N-terminal domain-containing protein [Escherichia coli]	Escherichia coli		2e-137	97.64	2981	EEV2128396.1
filamentous hemagglutinin N-terminal domain-containing protein [Escherichia coli]	Escherichia coli		2e-137	97.64	2981	EES5073046.1
filamentous hemagglutinin N-terminal domain-containing protein [Escherichia coli]	Escherichia coli		2e-137	97.64	2981	EEQ2314608.1
hemagglutinin repeat-containing protein [Escherichia coli]	Escherichia coli		2e-137	97.64	2981	EHS1768692.1
filamentous hemagglutinin N-terminal domain-containing protein [Escherichia coli]	Escherichia coli		2e-137	97.64	2981	EEZ2142410.1
filamentous hemagglutinin N-terminal domain-containing protein [Escherichia coli]	Escherichia coli		2e-137	97.64	2981	EEW7050117.1
filamentous hemagglutinin N-terminal domain-containing protein [Escherichia coli]	Escherichia coli		2e-137	97.64	2981	EFH9902888.1
filamentous hemagglutinin N-terminal domain-containing protein [Escherichia coli]	Escherichia coli		2e-137	97.64	2981	EHI0327565.1
filamentous hemagglutinin N-terminal domain-containing protein [Escherichia coli]	Escherichia coli		2e-137	97.64	2975	EEW0751767.1
filamentous hemagglutinin N-terminal domain-containing protein [Escherichia coli]	Escherichia coli		2e-137	97.64	2981	EFF6702294.1
hemagglutinin repeat-containing protein [Escherichia coli]	Escherichia coli		2e-137	97.64	2981	WP_202852263.1
filamentous hemagglutinin N-terminal domain-containing protein [Escherichia coli]	Escherichia coli		2e-137	97.64	2975	EGG2073887.1
filamentous hemagglutinin N-terminal domain-containing protein [Escherichia coli]	Escherichia coli		2e-137	97.64	2975	EHB8111552.1
filamentous hemagglutinin N-terminal domain-containing protein [Escherichia coli]	Escherichia coli		2e-137	97.64	2981	EEY9057658.1
hemagglutinin repeat-containing protein [Escherichia coli]	Escherichia coli		2e-137	97.64	2981	WP_097722257.1
filamentous hemagglutinin N-terminal domain-containing protein [Escherichia coli]	Escherichia coli		2e-137	97.64	2981	EFA9450983.1
filamentous hemagglutinin [Escherichia coli]	Escherichia coli		2e-137	97.64	2975	EGE4069972.1
filamentous hemagglutinin N-terminal domain-containing protein [Escherichia coli]	Escherichia coli		2e-137	97.64	2975	EER2209172.1
filamentous hemagglutinin N-terminal domain-containing protein [Escherichia coli]	Escherichia coli		2e-137	97.64	2982	EFG1535378.1
filamentous hemagglutinin N-terminal domain-containing protein [Escherichia coli]	Escherichia coli		2e-137	97.64	2932	EFI2332394.1
filamentous hemagglutinin N-terminal domain-containing protein [Escherichia coli]	Escherichia coli		2e-137	97.64	2982	EHE2559154.1
hemagglutinin repeat-containing protein [Escherichia coli]	Escherichia coli		2e-137	97.64	2975	WP_054627714.1
filamentous hemagglutinin N-terminal domain-containing protein [Escherichia coli]	Escherichia coli		2e-137	97.64	2975	EHI0385522.1
hemagglutinin repeat-containing protein [Escherichia coli]	Escherichia coli		2e-137	97.17	2975	WP_213854872.1
TPA: filamentous hemagglutinin N-terminal domain-containing protein [Escherichia coli]	Escherichia coli		2e-137	97.64	2975	HAW0210819.1
filamentous hemagglutinin N-terminal domain-containing protein [Escherichia coli]	Escherichia coli		4e-137	97.17	2981	EEU5190972.1
filamentous hemagglutinin N-terminal domain-containing protein [Escherichia coli]	Escherichia coli		5e-137	97.17	2975	EEV0604464.1
filamentous hemagglutinin N-terminal domain-containing protein [Escherichia coli]	Escherichia coli		5e-137	97.17	2981	EER0450162.1
filamentous hemagglutinin N-terminal domain-containing protein [Escherichia coli]	Escherichia coli		5e-137	97.17	2981	EEZ2393872.1
filamentous hemagglutinin N-terminal domain-containing protein [Escherichia coli]	Escherichia coli		5e-137	97.17	2975	EEW1230311.1
hemagglutinin repeat-containing protein [Escherichia coli]	Escherichia coli NS-P052		5e-137	97.17	2975	WP_137551845.1
filamentous hemagglutinin N-terminal domain-containing protein [Escherichia coli]	Escherichia coli		6e-137	97.17	2981	EFD8965444.1
hemagglutinin-related protein [Escherichia coli]	Escherichia coli		6e-137	97.17	2958	GDQ07989.1
filamentous hemagglutinin N-terminal domain-containing protein [Escherichia coli]	Escherichia coli		6e-137	97.17	2975	EEQ4807837.1
filamentous hemagglutinin N-terminal domain-containing protein [Escherichia coli]	Escherichia coli		6e-137	97.17	2975	EGH7024026.1
hemagglutinin repeat-containing protein [Escherichia coli]	Escherichia coli		6e-137	97.17	2975	MBS9034607.1
hemagglutinin repeat-containing protein [Escherichia coli]	Escherichia coli		6e-137	97.17	2975	WP_042968498.1
filamentous hemagglutinin N-terminal domain-containing protein [Escherichia coli]	Escherichia coli PNUSAE067613		2e-136	97.17	2981	EHC4141999.1
filamentous hemagglutinin N-terminal domain-containing protein [Escherichia coli]	Escherichia coli 342606		8e-134	96.23	2956	EEC8494301.1
filamentous hemagglutinin N-terminal domain-containing protein [Escherichia coli]	Escherichia coli		4e-74	63.77	2983	EGC2412300.1
filamentous hemagglutinin N-terminal domain-containing protein [Escherichia coli]	Escherichia coli 307444		5e-74	63.77	2977	EFG7499141.1
hemagglutinin repeat-containing protein [Escherichia coli]	Escherichia coli 88-H13-A		2e-73	63.29	2979	WP_137595928.1
hemagglutinin-related protein [Escherichia coli]	Escherichia coli		2e-73	63.29	2962	GCG50248.1
filamentous hemagglutinin N-terminal domain-containing protein [Escherichia coli]	Escherichia coli		2e-73	63.29	2977	EFF5225861.1
filamentous hemagglutinin N-terminal domain-containing protein [Escherichia coli O180:H5]	Escherichia coli O180:H5		2e-73	63.29	2970	EFN6699301.1
filamentous hemagglutinin N-terminal domain-containing protein [Escherichia coli]	Escherichia coli		2e-73	63.29	2979	MBI0815840.1
filamentous hemagglutinin N-terminal domain-containing protein [Escherichia coli]	Escherichia coli		2e-73	63.29	2979	EFA4434610.1
filamentous hemagglutinin N-terminal domain-containing protein [Escherichia coli]	Escherichia coli		2e-73	63.29	2977	EFB3682996.1
TPA: filamentous hemagglutinin N-terminal domain-containing protein [Escherichia coli]	Escherichia coli		2e-73	63.29	2970	HAW1517008.1
hemagglutinin-related protein [Escherichia coli]	Escherichia coli		2e-73	63.29	2953	GDT48695.1
filamentous hemagglutinin N-terminal domain-containing protein [Escherichia coli]	Escherichia coli		2e-73	63.29	2970	EFI5469379.1
TPA: filamentous hemagglutinin N-terminal domain-containing protein [Escherichia coli]	Escherichia coli		2e-73	63.29	2970	HAW2725255.1
hemagglutinin repeat-containing protein [Escherichia coli]	Escherichia coli		2e-73	63.29	2979	WP_137546450.1
TPA: filamentous hemagglutinin N-terminal domain-containing protein [Escherichia coli]	Escherichia coli		2e-73	63.29	2970	HAW3302685.1
hemagglutinin repeat-containing protein [Escherichia coli]	Escherichia coli		2e-73	63.29	2970	WP_137549824.1
hemagglutinin repeat-containing protein [Escherichia coli]	Escherichia coli		2e-73	63.29	2984	EHN5056725.1
filamentous hemagglutinin N-terminal domain-containing protein [Escherichia coli]	Escherichia coli		2e-73	63.29	2979	EFB2393905.1
hemagglutinin repeat-containing protein [Escherichia coli]	Escherichia coli		3e-73	63.29	2984	EHM5543943.1
TPA: filamentous hemagglutinin N-terminal domain-containing protein [Escherichia coli]	Escherichia coli AGR4029		3e-73	64	2972	HAY0199718.1
filamentous hemagglutinin N-terminal domain-containing protein [Escherichia coli]	Escherichia coli		3e-73	64	2972	EFA4923049.1
hemagglutinin repeat-containing protein [Escherichia coli]	Escherichia coli		3e-73	64	2972	EHR8767277.1
hemagglutinin repeat-containing protein [Escherichia coli]	Escherichia coli		4e-73	63.29	2976	WP_097759890.1
hemagglutinin repeat-containing protein [Escherichia coli]	Escherichia coli		1e-72	64	2972	WP_071345201.1
MULTISPECIES: hemagglutinin repeat-containing protein [Escherichia]	Escherichia coli 102606_aEPEC		1e-72	62.8	2968	WP_054410865.1
filamentous hemagglutinin N-terminal domain-containing protein [Escherichia coli]	Escherichia coli		1e-72	62.8	2968	EFL5869154.1
filamentous hemagglutinin N-terminal domain-containing protein [Escherichia coli]	Escherichia coli		1e-72	64	2979	EEY6613325.1
TPA: hemagglutinin repeat-containing protein [Escherichia coli]	Escherichia coli		1e-72	64	2972	HBE3153019.1
filamentous hemagglutinin N-terminal domain-containing protein [Escherichia coli]	Escherichia coli		1e-72	62.8	2968	EFK4647946.1
hemagglutinin repeat-containing protein [Escherichia coli]	Escherichia coli MOD1-EC1647		1e-72	62.62	2985	WP_096853222.1
filamentous hemagglutinin N-terminal domain-containing protein [Escherichia coli]	Escherichia coli PSU-2225		1e-72	63.5	2977	EFH6727926.1
filamentous hemagglutinin N-terminal domain-containing protein [Escherichia coli]	Escherichia coli		1e-72	64	2979	EEV7101785.1
filamentous hemagglutinin N-terminal domain-containing protein [Escherichia coli]	Escherichia coli		1e-72	64	2972	EHB8531257.1
hemagglutinin repeat-containing protein [Escherichia coli]	Escherichia coli		1e-72	64	2972	WP_205865368.1
hemagglutinin repeat-containing protein [Escherichia coli]	Escherichia coli		1e-72	64	2985	QLX46287.1
TPA: hemagglutinin repeat-containing protein [Escherichia coli]	Escherichia coli		1e-72	64	2972	HBC5979508.1
filamentous hemagglutinin N-terminal domain-containing protein [Escherichia coli]	Escherichia coli		1e-72	64	2972	EFU9518351.1
hemagglutinin repeat-containing protein [Escherichia coli]	Escherichia coli		1e-72	64	2972	WP_021531610.1
filamentous hemagglutinin N-terminal domain-containing protein [Escherichia coli]	Escherichia coli		1e-72	64	2979	EFJ9145887.1
hemagglutinin repeat-containing protein [Escherichia coli]	Escherichia coli MOD1-EC6411		3e-72	66.49	2972	WP_097313706.1
hemagglutinin repeat-containing protein [Escherichia coli]	Escherichia coli MOD1-EC1404		3e-72	63.5	2982	WP_096845213.1
hemagglutinin repeat-containing protein [Escherichia coli]	Escherichia coli		3e-72	63.5	2972	WP_107183283.1
filamentous hemagglutinin N-terminal domain-containing protein [Escherichia coli]	Escherichia coli		3e-72	63.5	2977	EGM8045746.1
TPA: hemagglutinin repeat-containing protein [Escherichia coli O146]	Escherichia coli JE146-PJ27		3e-72	62.32	2976	HBC2982077.1
filamentous hemagglutinin N-terminal domain-containing protein [Escherichia coli]	Escherichia coli		3e-72	63.5	2977	EFM3569638.1
TPA: filamentous hemagglutinin N-terminal domain-containing protein [Escherichia coli]	Escherichia coli		3e-72	63.5	2983	HAJ1392456.1
hemagglutinin repeat-containing protein [Escherichia coli]	Escherichia coli		3e-72	63.5	2972	WP_104769937.1
filamentous hemagglutinin N-terminal domain-containing protein [Escherichia coli]	Escherichia coli		3e-72	63.5	2972	EFE4964117.1
TPA: hemagglutinin repeat-containing protein [Escherichia coli O146]	Escherichia coli O146		3e-72	62.32	2976	HBC3047726.1
hemagglutinin repeat-containing protein [Escherichia coli]	Escherichia coli		3e-72	63.5	2980	WP_126680294.1
filamentous hemagglutinin N-terminal domain-containing protein [Escherichia coli]	Escherichia coli		3e-72	63.5	2972	EFE7785639.1
hemagglutinin repeat-containing protein [Escherichia coli]	Escherichia coli		3e-72	63.5	2972	EHP3255131.1
TPA: filamentous hemagglutinin N-terminal domain-containing protein [Escherichia coli]	Escherichia coli		3e-72	63.5	2972	HAJ1306765.1
filamentous hemagglutinin N-terminal domain-containing protein [Escherichia coli]	Escherichia coli		3e-72	63.5	2972	EGI4366304.1
hemagglutinin repeat-containing protein [Escherichia coli]	Escherichia coli		3e-72	63.5	2972	WP_181684382.1
filamentous hemagglutinin N-terminal domain-containing protein [Escherichia coli]	Escherichia coli		3e-72	63.5	2972	EFJ8043491.1
hemagglutinin repeat-containing protein [Escherichia coli]	Escherichia coli		3e-72	63.5	2972	WP_208463490.1
hemagglutinin repeat-containing protein [Escherichia coli]	Escherichia coli		4e-72	63.5	2977	QMG46793.1
filamentous hemagglutinin N-terminal domain-containing protein [Escherichia coli]	Escherichia coli		6e-72	62.32	2968	EFI9038977.1
hemagglutinin repeat-containing protein [Escherichia coli]	Escherichia coli TzEc001		1e-71	63	2972	WP_158122454.1
filamentous hemagglutinin N-terminal domain-containing protein [Escherichia coli]	Escherichia coli		2e-71	63.5	2967	EFA4345441.1
hemagglutinin repeat-containing protein [Escherichia coli]	Escherichia coli		2e-71	63.5	2972	WP_137444762.1
filamentous hemagglutinin N-terminal domain-containing protein [Escherichia coli]	Escherichia coli		2e-71	63.5	2972	MHU78497.1
hemagglutinin repeat-containing protein [Escherichia coli]	Escherichia coli		2e-71	63.5	2972	WP_021573385.1
hemagglutinin repeat-containing protein [Escherichia coli]	Escherichia coli		2e-71	63.5	2972	WP_063121087.1
TPA: hemagglutinin repeat-containing protein [Escherichia coli]	Escherichia coli		2e-71	63.5	2972	HBC7188948.1
TPA: filamentous hemagglutinin N-terminal domain-containing protein [Escherichia coli]	Escherichia coli		3e-71	63.5	2972	HAX4596775.1
hemagglutinin repeat-containing protein [Escherichia coli]	Escherichia coli		3e-71	63.5	2972	WP_113535040.1
TPA: filamentous hemagglutinin N-terminal domain-containing protein [Escherichia coli]	Escherichia coli		3e-71	63.5	2972	HAM8754451.1
hemagglutinin repeat-containing protein [Escherichia coli]	Escherichia coli		4e-71	66.34	2975	MBB7236101.1
TPA: hemagglutinin repeat-containing protein [Escherichia coli]	Escherichia coli		4e-71	66.34	2984	HBB7032491.1
TPA: filamentous hemagglutinin N-terminal domain-containing protein [Escherichia coli]	Escherichia coli		4e-71	66.34	2982	HAV8205063.1
hemagglutinin repeat-containing protein [Escherichia coli]	Escherichia coli 1473e		4e-71	66.34	2984	WP_029400086.1
hemagglutinin repeat-containing protein [Escherichia coli]	Escherichia coli		4e-71	66.34	2984	WP_136695894.1
filamentous hemagglutinin N-terminal domain-containing protein [Escherichia coli]	Escherichia coli		4e-71	66.34	2987	EFC6289934.1
hemagglutinin repeat-containing protein [Escherichia coli]	Escherichia coli		5e-71	66.34	2988	MBC0029202.1
TPA: filamentous hemagglutinin N-terminal domain-containing protein [Escherichia coli]	Escherichia coli		5e-71	66.34	2990	HAW1370921.1
hemagglutinin repeat-containing protein [Escherichia coli]	Escherichia coli		5e-71	66.34	2984	WP_050443477.1
TPA: filamentous hemagglutinin N-terminal domain-containing protein [Escherichia coli]	Escherichia coli		5e-71	66.34	2990	HAW1409602.1
filamentous hemagglutinin N-terminal domain-containing protein [Escherichia coli]	Escherichia coli		5e-71	66.34	2984	EFB4361850.1
TPA: filamentous hemagglutinin N-terminal domain-containing protein [Escherichia coli]	Escherichia coli		5e-71	66.34	2984	HAY0267714.1
TPA: filamentous hemagglutinin N-terminal domain-containing protein [Escherichia coli]	Escherichia coli		5e-71	66.34	2984	HAV9178492.1
filamentous hemagglutinin N-terminal domain-containing protein [Escherichia coli]	Escherichia coli		5e-71	66.34	2991	EGM7112600.1
hemagglutinin repeat-containing protein [Escherichia coli]	Escherichia coli		5e-71	66.34	2984	WP_137532526.1
filamentous hemagglutinin N-terminal domain-containing protein [Escherichia coli]	Escherichia coli		5e-71	66.34	2975	EEV5610322.1
TPA: filamentous hemagglutinin N-terminal domain-containing protein [Escherichia coli]	Escherichia coli		6e-71	66.34	2975	HAW5749656.1
filamentous hemagglutinin N-terminal domain-containing protein [Escherichia coli]	Escherichia coli		6e-71	66.34	2977	EEW1803143.1
TPA: filamentous hemagglutinin N-terminal domain-containing protein [Escherichia coli]	Escherichia coli		6e-71	66.34	2975	HAW5829383.1
filamentous hemagglutinin N-terminal domain-containing protein [Escherichia coli]	Escherichia coli 218399		7e-71	62.5	2974	EFG3094742.1
filamentous hemagglutinin N-terminal domain-containing protein [Escherichia coli]	Escherichia coli		7e-71	66.34	2975	EEW1857576.1
filamentous hemagglutinin N-terminal domain-containing protein [Escherichia coli]	Escherichia coli		7e-71	66.34	2977	EFL9955693.1
filamentous hemagglutinin N-terminal domain-containing protein [Escherichia coli]	Escherichia coli		7e-71	62.5	2974	EFP6680410.1
filamentous hemagglutinin N-terminal domain-containing protein [Escherichia coli]	Escherichia coli		7e-71	66.34	2975	EFD1997502.1
hemagglutinin repeat-containing protein [Escherichia coli]	Escherichia coli		7e-71	66.34	2977	EHK6065540.1
hemagglutinin repeat-containing protein [Escherichia coli]	Escherichia coli		7e-71	66.34	2975	EHP6362183.1
filamentous hemagglutinin [Escherichia coli]	Escherichia coli		7e-71	66.34	2975	EFO3669614.1
filamentous hemagglutinin N-terminal domain-containing protein [Escherichia coli]	Escherichia coli		7e-71	66.34	2977	EEW2012458.1
filamentous hemagglutinin N-terminal domain-containing protein [Escherichia coli]	Escherichia coli		7e-71	66.34	2977	EFL7006589.1
filamentous hemagglutinin N-terminal domain-containing protein [Escherichia coli]	Escherichia coli		8e-71	66.34	2990	EHB7826634.1
filamentous hemagglutinin N-terminal domain-containing protein [Escherichia coli]	Escherichia coli		8e-71	66.34	2977	EGI2344042.1
filamentous hemagglutinin N-terminal domain-containing protein [Escherichia coli]	Escherichia coli		9e-71	66.34	2975	EFH9694845.1
filamentous hemagglutinin N-terminal domain-containing protein [Escherichia coli]	Escherichia coli		9e-71	66.34	2975	EFC9685887.1
TPA: hemagglutinin repeat-containing protein [Escherichia coli]	Escherichia coli		2e-70	62.5	2977	HBH5026766.1
TPA: filamentous hemagglutinin N-terminal domain-containing protein [Escherichia coli]	Escherichia coli		2e-70	62.5	2977	HAY4175587.1
filamentous hemagglutinin N-terminal domain-containing protein [Escherichia coli]	Escherichia coli		2e-70	65.85	2977	EEW1697130.1
hemagglutinin repeat-containing protein [Escherichia coli]	Escherichia coli PLATE1_D7		2e-70	65.85	2977	WP_201484142.1
filamentous hemagglutinin N-terminal domain-containing protein [Escherichia coli]	Escherichia coli		2e-70	65.85	2983	EEQ5685916.1
putative adhesin/hemagglutinin/hemolysin [Escherichia coli]	Escherichia coli		2e-70	65.85	2960	CAD5597660.1
filamentous hemagglutinin N-terminal domain-containing protein [Escherichia coli]	Escherichia coli		3e-70	65.85	2975	EFN5670359.1
hemagglutinin repeat-containing protein [Escherichia coli]	Escherichia coli		5e-70	65.37	2993	WP_137596271.1
hemagglutinin repeat-containing protein [Escherichia coli]	Escherichia coli		5e-70	65.37	2991	WP_158136741.1
hemagglutinin repeat-containing protein [Escherichia coli]	Escherichia coli RM7964		5e-70	65.37	2993	EHT0731073.1
hemagglutinin repeat-containing protein [Escherichia coli]	Escherichia coli		5e-70	65.37	2988	WP_158126939.1
hemagglutinin repeat-containing protein [Escherichia coli]	Escherichia coli		5e-70	65.37	2992	WP_151039366.1
hemagglutinin repeat-containing protein [Escherichia coli]	Escherichia coli		5e-70	65.37	2992	WP_137546083.1
filamentous hemagglutinin N-terminal domain-containing protein [Escherichia coli]	Escherichia coli		5e-70	65.85	2975	EEQ1891930.1
hemagglutinin repeat-containing protein [Escherichia coli]	Escherichia coli		5e-70	65.37	2991	WP_097726294.1
TPA: filamentous hemagglutinin N-terminal domain-containing protein [Escherichia coli]	Escherichia coli		5e-70	65.37	2991	HAP0287905.1
filamentous hemagglutinin N-terminal domain-containing protein [Escherichia coli]	Escherichia coli		5e-70	65.37	2991	EFI8538203.1
filamentous hemagglutinin N-terminal domain-containing protein [Escherichia coli]	Escherichia coli		5e-70	65.37	2994	MBI0991547.1
filamentous hemagglutinin N-terminal domain-containing protein [Escherichia coli]	Escherichia coli		5e-70	65.37	2992	MBI0779128.1
hemagglutinin repeat-containing protein [Escherichia coli]	Escherichia coli		5e-70	65.37	2993	WP_097452385.1
hemagglutinin repeat-containing protein [Escherichia coli]	Escherichia coli		5e-70	65.85	2984	WP_097312204.1
filamentous hemagglutinin N-terminal domain-containing protein [Escherichia coli]	Escherichia coli		5e-70	65.37	2993	EER0421070.1
TPA: filamentous hemagglutinin N-terminal domain-containing protein [Escherichia coli]	Escherichia coli		5e-70	65.37	2986	HAM3730213.1
filamentous hemagglutinin [Escherichia coli]	Escherichia coli		6e-70	65.85	2984	EFO2850924.1
filamentous hemagglutinin N-terminal domain-containing protein [Escherichia coli]	Escherichia coli		6e-70	65.37	2992	EFU7686888.1
filamentous hemagglutinin N-terminal domain-containing protein [Escherichia coli]	Escherichia coli		6e-70	65.37	2993	EEU9991000.1
hemagglutinin repeat-containing protein [Escherichia coli]	Escherichia coli		6e-70	65.85	2984	WP_112918779.1
TPA: filamentous hemagglutinin N-terminal domain-containing protein [Escherichia coli]	Escherichia coli		6e-70	65.85	2984	HAY0607702.1
hemagglutinin repeat-containing protein [Escherichia coli]	Escherichia coli		6e-70	65.85	2984	WP_137581522.1
filamentous hemagglutinin N-terminal domain-containing protein [Escherichia coli]	Escherichia coli		6e-70	65.85	2984	EFC4463350.1
filamentous hemagglutinin N-terminal domain-containing protein [Escherichia coli]	Escherichia coli		6e-70	65.85	2984	EFL3105293.1
filamentous hemagglutinin N-terminal domain-containing protein [Escherichia coli]	Escherichia coli		6e-70	65.85	2984	EHH6675001.1
hemagglutinin repeat-containing protein [Escherichia coli]	Escherichia coli		6e-70	65.85	2984	WP_097409301.1
filamentous hemagglutinin N-terminal domain-containing protein [Escherichia coli]	Escherichia coli		6e-70	65.37	2993	EFC4412507.1
filamentous hemagglutinin N-terminal domain-containing protein [Escherichia coli]	Escherichia coli		6e-70	65.37	2994	EFB4343348.1
hemagglutinin repeat-containing protein [Escherichia coli]	Escherichia coli		6e-70	65.85	2984	WP_096987216.1
TPA: hemagglutinin repeat-containing protein [Escherichia coli]	Escherichia coli		6e-70	65.85	2984	HBD0016313.1
hemagglutinin repeat-containing protein [Escherichia coli]	Escherichia coli		6e-70	65.37	2992	WP_061329421.1
hemagglutinin repeat-containing protein [Escherichia coli]	Escherichia coli		6e-70	65.85	2984	WP_111951277.1
hemagglutinin repeat-containing protein [Escherichia coli]	Escherichia coli		7e-70	65.85	2991	WP_137527762.1
TPA: filamentous hemagglutinin N-terminal domain-containing protein [Escherichia coli]	Escherichia coli		7e-70	65.85	2984	HAI2565730.1
filamentous hemagglutinin N-terminal domain-containing protein [Escherichia coli]	Escherichia coli		7e-70	65.85	2984	EFA4584878.1
TPA: filamentous hemagglutinin N-terminal domain-containing protein [Escherichia coli]	Escherichia coli		7e-70	65.85	2994	HBA2664892.1
filamentous hemagglutinin N-terminal domain-containing protein [Escherichia coli]	Escherichia coli		7e-70	65.85	2984	EFL9591344.1
filamentous hemagglutinin N-terminal domain-containing protein [Escherichia coli]	Escherichia coli		7e-70	65.85	2984	EFA9220026.1
hemagglutinin repeat-containing protein [Escherichia coli]	Escherichia coli		7e-70	65.85	2984	MBB8888243.1
hemagglutinin repeat-containing protein [Escherichia coli]	Escherichia coli		7e-70	65.85	2984	WP_111999824.1
putative adhesin/hemagglutinin/hemolysin [Escherichia coli]	Escherichia coli		8e-70	65.85	2967	SQZ77325.1
hemagglutinin repeat-containing protein [Escherichia coli]	Escherichia coli VL2832		2e-69	65.2	2992	WP_069903405.1
filamentous hemagglutinin N-terminal domain-containing protein [Escherichia coli]	Escherichia coli CFSAN086625		2e-69	64.88	3251	EFC1219996.1
filamentous hemagglutinin N-terminal domain-containing protein [Escherichia coli]	Escherichia coli		2e-69	64.88	3251	NJT72598.1
Contact-dependent inhibitor A [Escherichia coli]	Escherichia coli		2e-69	64.88	2757	EHD5876674.1
contact-dependent inhibition toxin CdiA [Escherichia coli]	Escherichia coli		2e-69	64.88	3150	EEY7079403.1
filamentous hemagglutinin N-terminal domain-containing protein [Escherichia coli]	Escherichia coli		2e-69	64	2986	EEW7515174.1
filamentous hemagglutinin N-terminal domain-containing protein [Escherichia coli]	Escherichia coli		2e-69	64	2986	EFC6897734.1
contact-dependent inhibition toxin CdiA [Escherichia coli]	Escherichia coli		2e-69	64.88	3150	EEZ1081162.1
contact-dependent inhibition toxin CdiA [Escherichia coli]	Escherichia coli		2e-69	64.88	3150	EER3039203.1
hemagglutinin-related protein [Escherichia coli]	Escherichia coli		2e-69	64.88	3251	GDN78721.1
filamentous hemagglutinin N-terminal domain-containing protein [Escherichia coli]	Escherichia coli		3e-69	64.88	3251	EEX2840724.1
Contact-dependent inhibitor A [Escherichia coli]	Escherichia coli		4e-68	72.62	2712	EFO0338397.1
TPA: filamentous hemagglutinin N-terminal domain-containing protein [Escherichia coli]	Escherichia coli		3e-67	63.5	2982	HBA3243585.1
hemagglutinin repeat-containing protein [Escherichia coli]	Escherichia coli		4e-67	63.5	2982	WP_097506785.1
hemagglutinin repeat-containing protein [Escherichia coli]	Escherichia coli C8		7e-58	54.46	2984	WP_073533348.1
filamentous hemagglutinin N-terminal domain-containing protein [Escherichia coli]	Escherichia coli		2e-57	54.46	2984	EFG1409765.1
hemagglutinin repeat-containing protein [Escherichia coli]	Escherichia coli		2e-57	54.46	2984	WP_094058277.1
filamentous hemagglutinin N-terminal domain-containing protein [Escherichia coli]	Escherichia coli		2e-57	54.46	2984	EEZ1596442.1
filamentous hemagglutinin N-terminal domain-containing protein [Escherichia coli]	Escherichia coli		2e-57	54.46	2984	EFA1411016.1
filamentous hemagglutinin N-terminal domain-containing protein [Escherichia coli]	Escherichia coli		2e-57	54.46	2984	EES9795363.1
hemagglutinin repeat-containing protein [Escherichia coli]	Escherichia coli		2e-57	54.46	2984	MBS8525569.1
TPA: filamentous hemagglutinin N-terminal domain-containing protein [Escherichia coli]	Escherichia coli		2e-57	54.46	2984	HAW7069544.1
hemagglutinin repeat-containing protein [Escherichia coli]	Escherichia coli		2e-57	54.46	2984	WP_137487467.1
hemagglutinin-related protein [Escherichia coli]	Escherichia coli		2e-57	54.46	2967	GCY62152.1
filamentous hemagglutinin N-terminal domain-containing protein [Escherichia coli]	Escherichia coli		2e-57	54.46	2984	EGO8118948.1
filamentous hemagglutinin N-terminal domain-containing protein [Escherichia coli]	Escherichia coli		2e-57	54.46	2984	EEU2052878.1
hemagglutinin-related protein [Escherichia coli]	Escherichia coli		2e-57	54.46	3259	GCG97022.1
hemagglutinin-related protein [Escherichia coli]	Escherichia coli		2e-57	54.46	3259	GCI49163.1
putative member of ShlA/HecA/FhaA exoprotein family [Escherichia coli]	Escherichia coli		2e-57	54.46	3259	SQJ99872.1
hemagglutinin repeat-containing protein [Escherichia coli]	Escherichia coli U124		2e-57	54.67	2981	WP_059337603.1
filamentous hemagglutinin [Escherichia coli]	Escherichia coli		3e-57	54.67	2802	EET8073939.1
filamentous hemagglutinin N-terminal domain-containing protein [Escherichia coli]	Escherichia coli		3e-57	54.67	2985	EFB5967320.1
hemagglutinin repeat-containing protein [Escherichia coli]	Escherichia coli		3e-57	54.67	2874	WP_197314791.1
TPA: filamentous hemagglutinin N-terminal domain-containing protein [Escherichia coli]	Escherichia coli		3e-57	54.67	2985	HAI8660080.1
filamentous hemagglutinin N-terminal domain-containing protein [Escherichia coli]	Escherichia coli		3e-57	54.67	2978	EET2973699.1
filamentous hemagglutinin N-terminal domain-containing protein [Escherichia coli]	Escherichia coli		3e-57	54.67	2978	EFC9619232.1
hemagglutinin repeat-containing protein [Escherichia coli]	Escherichia coli		3e-57	54.67	2978	WP_113440893.1
TPA: filamentous hemagglutinin N-terminal domain-containing protein [Escherichia coli]	Escherichia coli		3e-57	54.67	2978	HBA3592330.1
hemagglutinin-like protein [Escherichia coli]	Escherichia coli		3e-57	54.67	3259	BBQ64399.1
putative member of ShlA/HecA/FhaA exoprotein family [Escherichia coli]	Escherichia coli		3e-57	54.67	3259	SRB06572.1
hemagglutinin-related protein [Escherichia coli]	Escherichia coli		4e-57	54.67	3257	CAD5790192.1
tRNA nuclease CdiA [Escherichia coli]	Escherichia coli		4e-57	54.67	3264	QEG96519.1
hemagglutinin repeat-containing protein [Escherichia coli]	Escherichia coli		4e-57	54.67	2978	WP_032192354.1
hemagglutinin repeat-containing protein [Escherichia coli]	Escherichia coli		4e-57	54.67	2985	WP_213847820.1
filamentous hemagglutinin N-terminal domain-containing protein [Escherichia coli]	Escherichia coli		4e-57	54.67	2978	EEQ5440485.1
hemagglutinin repeat-containing protein [Escherichia coli]	Escherichia coli		4e-57	54.67	2978	WP_032186098.1
filamentous hemagglutinin N-terminal domain-containing protein [Escherichia coli]	Escherichia coli		4e-57	54.67	2978	EGD0189674.1
hemagglutinin repeat-containing protein [Escherichia coli]	Escherichia coli		4e-57	54.67	2978	QMN13179.1
filamentous hemagglutinin N-terminal domain-containing protein [Escherichia coli]	Escherichia coli		4e-57	54.67	2978	EER3794061.1
filamentous hemagglutinin N-terminal domain-containing protein [Escherichia coli]	Escherichia coli		4e-57	54.67	2978	EES5174170.1
filamentous hemagglutinin N-terminal domain-containing protein [Escherichia coli]	Escherichia coli		5e-57	54.67	2978	EEZ4795940.1
filamentous hemagglutinin N-terminal domain-containing protein [Escherichia coli]	Escherichia coli		5e-57	54.67	2978	EER8386556.1
hemagglutinin repeat-containing protein [Escherichia coli]	Escherichia coli		5e-57	54.67	2978	WP_062877361.1
hemagglutinin repeat-containing protein [Escherichia coli]	Escherichia coli		5e-57	54.67	2978	WP_062859364.1
TPA: filamentous hemagglutinin N-terminal domain-containing protein [Escherichia coli]	Escherichia coli		5e-57	54.67	2978	HAW7193989.1
hemagglutinin repeat-containing protein [Escherichia coli]	Escherichia coli		5e-57	54.67	2978	WP_170969467.1
hemagglutinin repeat-containing protein [Escherichia coli]	Escherichia coli		5e-57	54.67	2978	WP_198795673.1
filamentous hemagglutinin N-terminal domain-containing protein [Escherichia coli]	Escherichia coli		5e-57	54.67	2978	EFI8211584.1
hemagglutinin repeat-containing protein [Escherichia coli]	Escherichia coli		5e-57	54.67	2978	WP_062850925.1
TPA: filamentous hemagglutinin N-terminal domain-containing protein [Escherichia coli]	Escherichia coli		5e-57	54.67	2978	HAW0573156.1
filamentous hemagglutinin N-terminal domain-containing protein [Escherichia coli]	Escherichia coli		5e-57	54.67	2978	EFE7100335.1
hemagglutinin repeat-containing protein [Escherichia coli]	Escherichia coli MOD1-EC6378		5e-57	54.21	2981	WP_097466669.1
hemagglutinin repeat-containing protein [Escherichia coli]	Escherichia coli		6e-57	54.67	2978	WP_062863367.1
hemagglutinin repeat-containing protein [Escherichia coli]	Escherichia coli		6e-57	54.21	2978	WP_157713989.1
filamentous hemagglutinin N-terminal domain-containing protein [Escherichia coli]	Escherichia coli		6e-57	54.21	2978	EFC1700153.1
filamentous hemagglutinin N-terminal domain-containing protein [Escherichia coli]	Escherichia coli		2e-56	54.21	2978	EFM2417990.1
filamentous hemagglutinin [Escherichia coli]	Escherichia coli		2e-56	54.21	2984	EFO3456671.1
hemagglutinin repeat-containing protein [Escherichia coli]	Escherichia coli		2e-56	54.21	2978	WP_168725364.1
filamentous hemagglutinin N-terminal domain-containing protein [Escherichia coli]	Escherichia coli		2e-56	54.21	2978	EEZ5215295.1
filamentous hemagglutinin N-terminal domain-containing protein [Escherichia coli]	Escherichia coli		2e-56	54.21	2978	EGJ6268842.1
hemagglutinin repeat-containing protein [Escherichia coli]	Escherichia coli		2e-56	54.21	2978	WP_137441877.1
hemagglutinin repeat-containing protein [Escherichia coli]	Escherichia coli		2e-56	54.21	2978	WP_047661926.1
TPA: hemagglutinin repeat-containing protein [Escherichia coli]	Escherichia coli		2e-56	54.21	2978	HBH5091467.1
hemagglutinin repeat-containing protein [Escherichia coli]	Escherichia coli		2e-56	54.21	2978	WP_126646412.1
filamentous hemagglutinin [Escherichia coli]	Escherichia coli		2e-56	54.21	2978	EGD6077570.1
hemagglutinin repeat-containing protein [Escherichia coli]	Escherichia coli		2e-56	54.21	2978	WP_218353289.1
hemagglutinin repeat-containing protein [Escherichia coli]	Escherichia coli		2e-56	54.21	2978	WP_161526074.1
TPA: filamentous hemagglutinin N-terminal domain-containing protein [Escherichia coli]	Escherichia coli		2e-56	54.21	2978	HAW0704012.1
filamentous hemagglutinin N-terminal domain-containing protein [Escherichia coli]	Escherichia coli		2e-56	64.43	2981	EET7831706.1
TPA: filamentous hemagglutinin N-terminal domain-containing protein [Escherichia coli]	Escherichia coli		2e-56	64.43	2981	HAU9326613.1
hemagglutinin repeat-containing protein [Escherichia coli]	Escherichia coli		2e-56	54.21	2978	WP_097493922.1
hemagglutinin-related protein [Escherichia coli]	Escherichia coli		2e-56	54.21	2961	GDP06293.1
TPA: filamentous hemagglutinin N-terminal domain-containing protein [Escherichia coli]	Escherichia coli		2e-56	54.21	2978	HAW0460400.1
TPA: hemagglutinin repeat-containing protein [Escherichia coli]	Escherichia coli SG17-G18		2e-56	64.43	2981	HBC0854646.1
filamentous hemagglutinin N-terminal domain-containing protein [Escherichia coli]	Escherichia coli		2e-56	64.43	2987	EEQ5509258.1
filamentous hemagglutinin N-terminal domain-containing protein [Escherichia coli]	Escherichia coli		2e-56	64.43	2981	EFH6407717.1
filamentous hemagglutinin N-terminal domain-containing protein [Escherichia coli]	Escherichia coli		2e-56	64.43	2981	EES6540978.1
filamentous hemagglutinin N-terminal domain-containing protein [Escherichia coli]	Escherichia coli		2e-56	64.43	2981	EGO9056830.1
filamentous hemagglutinin N-terminal domain-containing protein [Escherichia coli]	Escherichia coli		2e-56	64.43	2987	EFF3840737.1
filamentous hemagglutinin N-terminal domain-containing protein [Escherichia coli]	Escherichia coli		2e-56	64.43	2987	EEZ4409878.1
hemagglutinin repeat-containing protein [Escherichia coli]	Escherichia coli		2e-56	64.43	2981	WP_063502791.1
filamentous hemagglutinin N-terminal domain-containing protein [Escherichia coli]	Escherichia coli		2e-56	64.43	2981	EEW3797723.1
filamentous hemagglutinin N-terminal domain-containing protein [Escherichia coli]	Escherichia coli		2e-56	64.43	2987	EFF5482602.1
filamentous hemagglutinin N-terminal domain-containing protein [Escherichia coli]	Escherichia coli		2e-56	64.43	2981	EFJ6592379.1
hemagglutinin repeat-containing protein [Escherichia coli]	Escherichia coli		2e-56	64.43	2987	MBS8957399.1
filamentous hemagglutinin N-terminal domain-containing protein [Escherichia coli]	Escherichia coli		2e-56	64.43	2879	EFG1843691.1
filamentous hemagglutinin N-terminal domain-containing protein [Escherichia coli]	Escherichia coli		2e-56	64.43	2987	EES5791268.1
TPA: filamentous hemagglutinin N-terminal domain-containing protein [Escherichia coli]	Escherichia coli		2e-56	54.21	2978	HAO0323666.1
hemagglutinin repeat-containing protein [Escherichia coli]	Escherichia coli		2e-56	64.43	2981	MBS8962807.1
hemagglutinin repeat-containing protein [Escherichia coli]	Escherichia coli		2e-56	64.43	2981	WP_062871861.1
filamentous hemagglutinin N-terminal domain-containing protein [Escherichia coli]	Escherichia coli		2e-56	64.43	2981	EFJ5750546.1
adhesin HecA family 20-residue repeat (two copies) [Escherichia coli KTE75]	Escherichia coli KTE75		2e-56	64.43	2981	ELE47736.1
TPA: filamentous hemagglutinin N-terminal domain-containing protein [Escherichia coli]	Escherichia coli		2e-56	64.43	2987	HAU8723974.1
TPA: filamentous hemagglutinin N-terminal domain-containing protein [Escherichia coli]	Escherichia coli		2e-56	64.43	2981	HAX2039487.1
filamentous hemagglutinin N-terminal domain-containing protein [Escherichia coli O91]	Escherichia coli O91		2e-56	64.43	2981	EFB4075407.1
filamentous hemagglutinin [Escherichia coli]	Escherichia coli		2e-56	64.43	2981	KFD79096.1
filamentous hemagglutinin N-terminal domain-containing protein [Escherichia coli]	Escherichia coli		2e-56	64.43	2981	EFE9923666.1
hemagglutinin repeat-containing protein [Escherichia coli]	Escherichia coli		2e-56	64.43	2987	WP_097412970.1
filamentous hemagglutinin N-terminal domain-containing protein [Escherichia coli]	Escherichia coli		2e-56	64.43	2981	EFG4314216.1
filamentous hemagglutinin N-terminal domain-containing protein [Escherichia coli]	Escherichia coli		2e-56	64.43	2981	EED0517132.1
filamentous hemagglutinin N-terminal domain-containing protein [Escherichia coli]	Escherichia coli		2e-56	64.43	2981	EHI0395527.1
filamentous hemagglutinin N-terminal domain-containing protein [Escherichia coli]	Escherichia coli		2e-56	64.43	2981	EEC8848514.1
hemagglutinin repeat-containing protein [Escherichia coli]	Escherichia coli		2e-56	64.43	2981	MBB8770598.1
filamentous hemagglutinin N-terminal domain-containing protein [Escherichia coli]	Escherichia coli		2e-56	64.43	2981	EGK3055541.1
filamentous hemagglutinin N-terminal domain-containing protein [Escherichia coli]	Escherichia coli		2e-56	64.43	2987	EHH4963164.1
filamentous hemagglutinin N-terminal domain-containing protein [Escherichia coli]	Escherichia coli		2e-56	64.43	2985	EET3520034.1
TPA: hemagglutinin repeat-containing protein [Escherichia coli]	Escherichia coli		2e-56	64.43	2981	HBD7904568.1
filamentous hemagglutinin N-terminal domain-containing protein [Escherichia coli]	Escherichia coli		2e-56	64.43	2981	EFJ9338406.1
TPA: filamentous hemagglutinin N-terminal domain-containing protein [Escherichia coli]	Escherichia coli		2e-56	64.43	2987	HAX1996605.1
TPA: filamentous hemagglutinin N-terminal domain-containing protein [Escherichia coli]	Escherichia coli		2e-56	64.43	2987	HAX2086329.1
TPA: filamentous hemagglutinin N-terminal domain-containing protein [Escherichia coli]	Escherichia coli 409		8e-56	53.74	2978	HAL7768832.1
filamentous hemagglutinin N-terminal domain-containing protein [Escherichia coli]	Escherichia coli		2e-55	53.74	2978	EFF3587228.1
filamentous hemagglutinin N-terminal domain-containing protein [Escherichia coli]	Escherichia coli		2e-55	53.74	2978	EGF6533591.1
filamentous hemagglutinin N-terminal domain-containing protein [Escherichia coli]	Escherichia coli		2e-55	53.74	2978	EES6025210.1
filamentous hemagglutinin N-terminal domain-containing protein [Escherichia coli]	Escherichia coli		2e-55	53.74	2978	EET6407179.1
hemagglutinin repeat-containing protein [Escherichia coli]	Escherichia coli		2e-55	53.74	2978	WP_050864087.1
filamentous hemagglutinin N-terminal domain-containing protein [Escherichia coli]	Escherichia coli		2e-55	53.74	2978	EHH8313869.1
filamentous hemagglutinin N-terminal domain-containing protein [Escherichia coli]	Escherichia coli		2e-55	53.74	2978	EEY5466480.1
filamentous hemagglutinin N-terminal domain-containing protein [Escherichia coli]	Escherichia coli		2e-55	53.74	2978	EFF6553595.1
filamentous hemagglutinin N-terminal domain-containing protein [Escherichia coli]	Escherichia coli		2e-55	53.74	2978	EFL3749647.1
filamentous hemagglutinin N-terminal domain-containing protein [Escherichia coli]	Escherichia coli		2e-55	53.74	2978	EEU0317466.1
hemagglutinin repeat-containing protein [Escherichia coli]	Escherichia coli		2e-55	53.74	2978	EHR8590492.1
filamentous hemagglutinin N-terminal domain-containing protein [Escherichia coli]	Escherichia coli		2e-55	53.74	2978	EES4207677.1
filamentous hemagglutinin N-terminal domain-containing protein [Escherichia coli]	Escherichia coli		2e-55	53.74	2978	EGS2383196.1
hemagglutinin repeat-containing protein [Escherichia coli]	Escherichia coli		2e-55	53.74	2978	WP_136769625.1
hemagglutinin repeat-containing protein [Escherichia coli]	Escherichia coli		2e-55	53.74	2978	EHM1555462.1
filamentous hemagglutinin N-terminal domain-containing protein [Escherichia coli]	Escherichia coli		2e-55	53.74	2978	EED0749828.1
filamentous hemagglutinin N-terminal domain-containing protein [Escherichia coli]	Escherichia coli		2e-55	53.74	2978	EGQ6323503.1
filamentous hemagglutinin N-terminal domain-containing protein [Escherichia coli]	Escherichia coli		2e-55	53.74	2978	EFF3464663.1
filamentous hemagglutinin N-terminal domain-containing protein [Escherichia coli]	Escherichia coli		2e-55	53.74	2978	EER5710778.1
filamentous hemagglutinin N-terminal domain-containing protein [Escherichia coli]	Escherichia coli		2e-55	53.74	2980	EGW6324092.1
filamentous hemagglutinin N-terminal domain-containing protein [Escherichia coli]	Escherichia coli		2e-55	53.74	2978	EEW5466974.1
TPA: filamentous hemagglutinin N-terminal domain-containing protein [Escherichia coli]	Escherichia coli		2e-55	53.74	2978	HBA2083618.1
filamentous hemagglutinin N-terminal domain-containing protein [Escherichia coli]	Escherichia coli		2e-55	53.74	2978	EES2231727.1
hemagglutinin repeat-containing protein [Escherichia coli]	Escherichia coli		2e-55	53.74	2978	WP_137589122.1
filamentous hemagglutinin N-terminal domain-containing protein [Escherichia coli]	Escherichia coli		2e-55	53.74	2978	EES6095098.1
filamentous hemagglutinin N-terminal domain-containing protein [Escherichia coli]	Escherichia coli		2e-55	53.74	2978	EFC4882646.1
filamentous hemagglutinin N-terminal domain-containing protein [Escherichia coli]	Escherichia coli		2e-55	53.74	2978	EFB6519229.1
filamentous hemagglutinin N-terminal domain-containing protein [Escherichia coli]	Escherichia coli		2e-55	53.74	2978	EEW0943572.1
filamentous hemagglutinin N-terminal domain-containing protein [Escherichia coli]	Escherichia coli		2e-55	53.74	2978	EFL7276642.1
filamentous hemagglutinin N-terminal domain-containing protein [Escherichia coli]	Escherichia coli		2e-55	53.74	2978	EER3755630.1
filamentous hemagglutinin N-terminal domain-containing protein [Escherichia coli]	Escherichia coli		2e-55	53.74	2978	EFU6600920.1
TPA: filamentous hemagglutinin N-terminal domain-containing protein [Escherichia coli]	Escherichia coli		2e-55	53.74	2978	HAU9025494.1
TPA: hemagglutinin repeat-containing protein [Escherichia coli]	Escherichia coli		2e-55	53.74	2978	HBB7606790.1
hemagglutinin repeat-containing protein [Escherichia coli]	Escherichia coli		2e-55	53.74	2978	WP_050866939.1
filamentous hemagglutinin N-terminal domain-containing protein [Escherichia coli]	Escherichia coli		2e-55	53.74	2985	EER2162964.1
hemagglutinin repeat-containing protein [Escherichia coli]	Escherichia coli		2e-55	53.74	2978	EHP1526697.1
hemagglutinin repeat-containing protein [Escherichia coli]	Escherichia coli		2e-55	53.74	2978	WP_047642988.1
TPA: filamentous hemagglutinin N-terminal domain-containing protein [Escherichia coli]	Escherichia coli		2e-55	53.74	2978	HBA1949302.1
filamentous hemagglutinin N-terminal domain-containing protein [Escherichia coli]	Escherichia coli		2e-55	53.74	2978	EEZ4509580.1
hemagglutinin repeat-containing protein [Escherichia coli]	Escherichia coli		2e-55	53.74	2978	WP_108942551.1
filamentous hemagglutinin N-terminal domain-containing protein [Escherichia coli]	Escherichia coli		2e-55	53.74	2978	EFU3048432.1
filamentous hemagglutinin N-terminal domain-containing protein [Escherichia coli]	Escherichia coli		2e-55	53.74	2978	EEZ2157577.1
filamentous hemagglutinin N-terminal domain-containing protein [Escherichia coli]	Escherichia coli		2e-55	53.74	2978	EES3241007.1
filamentous hemagglutinin N-terminal domain-containing protein [Escherichia coli]	Escherichia coli		2e-55	53.74	2978	EER5111220.1
hemagglutinin repeat-containing protein [Escherichia coli]	Escherichia coli		2e-55	53.74	2978	WP_137522547.1
hemagglutinin-related protein [Escherichia coli]	Escherichia coli		2e-55	53.74	2961	GDI39714.1
hemagglutinin repeat-containing protein [Escherichia coli]	Escherichia coli		2e-55	53.74	2978	WP_137446089.1
hemagglutinin repeat-containing protein [Escherichia coli]	Escherichia coli		2e-55	53.74	2978	WP_136753489.1
hemagglutinin repeat-containing protein [Escherichia coli]	Escherichia coli		2e-55	53.74	2978	EHT0642402.1
hemagglutinin repeat-containing protein [Escherichia coli]	Escherichia coli		2e-55	53.74	2978	WP_136731145.1
TPA: filamentous hemagglutinin N-terminal domain-containing protein [Escherichia coli]	Escherichia coli		2e-55	53.74	2978	HAN1657556.1
TPA: filamentous hemagglutinin N-terminal domain-containing protein [Escherichia coli]	Escherichia coli		2e-55	53.74	2978	HAM7044367.1
filamentous hemagglutinin N-terminal domain-containing protein [Escherichia coli]	Escherichia coli		2e-55	53.74	2980	EER3649832.1
filamentous hemagglutinin N-terminal domain-containing protein [Escherichia coli]	Escherichia coli		2e-55	53.74	2978	EFK5601582.1
hemagglutinin repeat-containing protein [Escherichia coli]	Escherichia coli		2e-55	53.74	2978	WP_096861685.1
filamentous hemagglutinin N-terminal domain-containing protein [Escherichia coli]	Escherichia coli		2e-55	53.74	2978	EFM2472464.1
filamentous hemagglutinin N-terminal domain-containing protein [Escherichia coli]	Escherichia coli		2e-55	53.74	2978	EFE9939151.1
filamentous hemagglutinin N-terminal domain-containing protein [Escherichia coli]	Escherichia coli		2e-55	53.74	2978	EFI1074396.1
hemagglutinin repeat-containing protein [Escherichia coli]	Escherichia coli		2e-55	53.74	2974	WP_028985513.1
filamentous hemagglutinin N-terminal domain-containing protein [Escherichia coli]	Escherichia coli		2e-55	53.74	2978	EFN8773459.1
hemagglutinin repeat-containing protein [Escherichia coli]	Escherichia coli		2e-55	53.74	2978	EHR8133754.1
filamentous hemagglutinin N-terminal domain-containing protein [Escherichia coli]	Escherichia coli		2e-55	53.74	2978	EFA8684433.1
filamentous hemagglutinin N-terminal domain-containing protein [Escherichia coli]	Escherichia coli		2e-55	53.74	2978	EEV0363425.1
hemagglutinin repeat-containing protein [Escherichia coli]	Escherichia coli		2e-55	53.74	2980	WP_062865821.1
hemagglutinin repeat-containing protein [Escherichia coli]	Escherichia coli		2e-55	53.74	2978	WP_052904221.1
filamentous hemagglutinin N-terminal domain-containing protein [Escherichia coli]	Escherichia coli		2e-55	53.74	2978	EFM7246502.1
hemagglutinin repeat-containing protein [Escherichia coli]	Escherichia coli		2e-55	53.74	2978	WP_137517875.1
filamentous hemagglutinin N-terminal domain-containing protein [Escherichia coli]	Escherichia coli		2e-55	53.74	2978	EFI5826533.1
filamentous hemagglutinin N-terminal domain-containing protein [Escherichia coli]	Escherichia coli		2e-55	53.74	2978	EET1809634.1
hemagglutinin repeat-containing protein [Escherichia coli]	Escherichia coli		2e-55	53.74	2978	WP_047082158.1
filamentous hemagglutinin N-terminal domain-containing protein [Escherichia coli]	Escherichia coli		2e-55	53.74	2978	EFH2121964.1
filamentous hemagglutinin N-terminal domain-containing protein [Escherichia coli]	Escherichia coli		2e-55	53.74	2978	EEZ0479849.1
filamentous hemagglutinin N-terminal domain-containing protein [Escherichia coli]	Escherichia coli		2e-55	53.74	2978	EHC4347305.1
hemagglutinin repeat-containing protein [Escherichia coli]	Escherichia coli		2e-55	53.74	2978	WP_033811935.1
filamentous hemagglutinin N-terminal domain-containing protein [Escherichia coli]	Escherichia coli		2e-55	53.74	2978	EFR2592439.1
hemagglutinin repeat-containing protein [Escherichia coli]	Escherichia coli		2e-55	53.74	2980	WP_155705054.1
hemagglutinin-related protein [Escherichia coli]	Escherichia coli		2e-55	53.74	2961	GDH02518.1
hemagglutinin repeat-containing protein [Escherichia coli]	Escherichia coli		2e-55	53.74	2974	WP_135301441.1
hemagglutinin repeat-containing protein [Escherichia coli]	Escherichia coli		2e-55	53.74	2977	WP_135254058.1
filamentous hemagglutinin N-terminal domain-containing protein [Escherichia coli]	Escherichia coli		2e-55	53.74	2978	EFI5498340.1
filamentous hemagglutinin N-terminal domain-containing protein [Escherichia coli]	Escherichia coli		2e-55	53.74	2978	EFE2310647.1
filamentous hemagglutinin N-terminal domain-containing protein [Escherichia coli]	Escherichia coli		2e-55	53.74	2978	EER1027894.1
filamentous hemagglutinin N-terminal domain-containing protein [Escherichia coli]	Escherichia coli		2e-55	53.74	2978	MBF5734238.1
TPA: filamentous hemagglutinin N-terminal domain-containing protein [Escherichia coli]	Escherichia coli		2e-55	53.74	2978	HAU8906256.1
hemagglutinin repeat-containing protein [Escherichia coli]	Escherichia coli		2e-55	53.74	2978	WP_136769747.1
filamentous hemagglutinin N-terminal domain-containing protein [Escherichia coli]	Escherichia coli		2e-55	53.74	2978	EFB8941814.1
TPA: filamentous hemagglutinin N-terminal domain-containing protein [Escherichia coli]	Escherichia coli		2e-55	53.74	2978	HBA1924079.1
hemagglutinin repeat-containing protein [Escherichia coli]	Escherichia coli		2e-55	53.74	2978	WP_135258689.1
filamentous hemagglutinin N-terminal domain-containing protein [Escherichia coli]	Escherichia coli		2e-55	53.74	2978	EGU0247509.1
hemagglutinin repeat-containing protein [Escherichia coli]	Escherichia coli		3e-55	53.74	2978	WP_136768168.1
filamentous hemagglutinin N-terminal domain-containing protein [Escherichia coli]	Escherichia coli OSF095884		3e-54	53.27	2978	EES0699782.1
filamentous hemagglutinin N-terminal domain-containing protein [Escherichia coli]	Escherichia coli PNUSAE021965		8e-54	57.36	2992	EET5442848.1
TPA: filamentous hemagglutinin N-terminal domain-containing protein [Escherichia coli]	Escherichia coli		8e-54	57.36	2979	HAK9041462.1
filamentous hemagglutinin N-terminal domain-containing protein [Escherichia coli]	Escherichia coli		8e-54	57.36	2992	EET1723665.1
hemagglutinin repeat-containing protein [Escherichia coli]	Escherichia coli		9e-54	57.36	2986	WP_206053062.1
filamentous hemagglutinin N-terminal domain-containing protein [Escherichia coli]	Escherichia coli		9e-54	57.36	2986	EEC7618146.1
hemagglutinin repeat-containing protein [Escherichia coli]	Escherichia coli		9e-54	57.36	2986	WP_137570402.1
filamentous hemagglutinin N-terminal domain-containing protein [Escherichia coli]	Escherichia coli		9e-54	57.36	2986	EET5227944.1
filamentous hemagglutinin N-terminal domain-containing protein [Escherichia coli]	Escherichia coli		9e-54	57.36	2986	EFM1652055.1
hemagglutinin repeat-containing protein [Escherichia coli]	Escherichia coli 8377wH5		9e-54	57.36	2996	WP_160460717.1
filamentous hemagglutinin N-terminal domain-containing protein [Escherichia coli]	Escherichia coli		9e-54	57.36	2986	EFM2389943.1
hemagglutinin repeat-containing protein [Escherichia coli]	Escherichia coli		9e-54	57.36	2986	WP_045148672.1
filamentous hemagglutinin N-terminal domain-containing protein [Escherichia coli]	Escherichia coli		9e-54	57.36	2986	EEW0027423.1
filamentous hemagglutinin N-terminal domain-containing protein [Escherichia coli]	Escherichia coli		9e-54	57.36	2986	EFA1271944.1
TPA: filamentous hemagglutinin N-terminal domain-containing protein [Escherichia coli]	Escherichia coli		9e-54	57.36	2986	HAN5854889.1
filamentous hemagglutinin N-terminal domain-containing protein [Escherichia coli]	Escherichia coli		9e-54	57.36	2986	EEZ1405983.1
filamentous hemagglutinin N-terminal domain-containing protein [Escherichia coli]	Escherichia coli		9e-54	57.36	2986	EES0146615.1
hemagglutinin repeat-containing protein [Escherichia coli]	Escherichia coli		1e-53	57.36	2986	WP_215411040.1
hemagglutinin repeat-containing protein [Escherichia coli]	Escherichia coli		1e-53	57.36	2991	QMS41607.1
filamentous hemagglutinin N-terminal domain-containing protein [Escherichia coli]	Escherichia coli		1e-53	57.36	2986	EEZ8157212.1
filamentous hemagglutinin N-terminal domain-containing protein [Escherichia coli]	Escherichia coli		1e-53	57.36	2992	EGI7187522.1
hemagglutinin repeat-containing protein [Escherichia coli]	Escherichia coli		1e-53	57.36	2986	WP_073569072.1
filamentous hemagglutinin N-terminal domain-containing protein [Escherichia coli]	Escherichia coli		1e-53	57.36	2986	MBF5508541.1
filamentous hemagglutinin N-terminal domain-containing protein [Escherichia coli]	Escherichia coli		1e-53	57.36	2986	EEZ5067656.1
filamentous hemagglutinin N-terminal domain-containing protein [Escherichia coli]	Escherichia coli 08-3270		3e-53	56.85	2992	EFJ4044767.1
hemagglutinin repeat-containing protein [Escherichia coli]	Escherichia coli C139		5e-53	56.85	2979	WP_123135223.1
hemagglutinin repeat-containing protein [Escherichia coli]	Escherichia coli		4e-46	50.26	3002	EHP1980844.1
contact-dependent inhibition toxin CdiA [Escherichia coli]	Escherichia coli		5e-09	66.67	2892	EFG3959582.1	AcrB-Ntox25
contact-dependent inhibition toxin CdiA [Escherichia coli]	Escherichia coli		5e-09	66.67	2892	EFG3399587.1
contact-dependent inhibition toxin CdiA [Escherichia coli]	Escherichia coli		5e-09	66.67	2892	EFA8993578.1
contact-dependent inhibition toxin CdiA [Escherichia coli]	Escherichia coli		5e-09	66.67	2900	WP_077879983.1
contact-dependent inhibition toxin CdiA [Escherichia coli]	Escherichia coli		5e-09	66.67	2832	EER5732248.1
contact-dependent inhibition toxin CdiA [Escherichia coli]	Escherichia coli		5e-09	66.67	2916	EHN8169162.1
contact-dependent inhibition toxin CdiA [Escherichia coli]	Escherichia coli		5e-09	66.67	2892	EEZ2587782.1
contact-dependent inhibition toxin CdiA [Escherichia coli]	Escherichia coli		5e-09	66.67	2892	EFC8756921.1
Contact-dependent inhibitor A [Escherichia coli]	Escherichia coli		5e-09	66.67	2986	EFM4713218.1
Contact-dependent inhibitor A [Escherichia coli]	Escherichia coli		5e-09	66.67	2986	EFE1174066.1
contact-dependent inhibition toxin CdiA [Escherichia coli]	Escherichia coli		5e-09	66.67	3114	EFJ2503874.1
contact-dependent inhibition toxin CdiA [Escherichia coli]	Escherichia coli		5e-09	66.67	3114	EGD0189200.1
contact-dependent inhibition toxin CdiA [Escherichia coli]	Escherichia coli		5e-09	66.67	2892	EED0518837.1
contact-dependent inhibition toxin CdiA [Escherichia coli]	Escherichia coli		5e-09	66.67	3114	WP_097551414.1
contact-dependent inhibition toxin CdiA [Escherichia coli]	Escherichia coli		5e-09	66.67	3114	EFL0555779.1
contact-dependent inhibition toxin CdiA [Escherichia coli]	Escherichia coli		5e-09	66.67	3116	QOX24649.1
TPA: hemagglutinin repeat-containing protein [Escherichia coli]	Escherichia coli		5e-09	66.67	2986	HBC7701846.1
TPA: Contact-dependent inhibitor A [Escherichia coli]	Escherichia coli		5e-09	66.67	2913	HAX8957114.1
TPA: Contact-dependent inhibitor A [Escherichia coli]	Escherichia coli		5e-09	66.67	2915	HAX8869013.1
TPA: contact-dependent inhibition toxin CdiA [Escherichia coli]	Escherichia coli		5e-09	66.67	3114	HAU9216919.1
hemagglutinin repeat-containing protein [Escherichia coli]	Escherichia coli		5e-09	66.67	2750	WP_021560706.1
Contact-dependent inhibitor A [Escherichia coli]	Escherichia coli		5e-09	66.67	2984	EFJ1765586.1
TPA: Contact-dependent inhibitor A [Escherichia coli]	Escherichia coli		5e-09	66.67	2984	HAX8991666.1
contact-dependent inhibition toxin CdiA [Escherichia coli]	Escherichia coli		5e-09	66.67	3110	MBB2387874.1
contact-dependent inhibition toxin CdiA [Escherichia coli]	Escherichia coli		5e-09	66.67	3114	EGT8593019.1
contact-dependent inhibition toxin CdiA [Escherichia coli]	Escherichia coli		5e-09	66.67	3114	WP_096853230.1
Contact-dependent inhibitor A [Escherichia coli]	Escherichia coli		5e-09	66.67	2803	EFH7546701.1
Contact-dependent inhibitor A [Escherichia coli]	Escherichia coli		5e-09	66.67	2829	EFC1721939.1
TPA: hemagglutinin repeat-containing protein [Escherichia coli]	Escherichia coli		5e-09	66.67	2896	HBI2768652.1
Contact-dependent inhibitor A [Escherichia coli]	Escherichia coli		5e-09	66.67	2948	EHB8533630.1
Contact-dependent inhibitor A [Escherichia coli]	Escherichia coli		5e-09	66.67	2862	EFM3159161.1
TPA: Contact-dependent inhibitor A [Escherichia coli]	Escherichia coli		5e-09	66.67	2890	HAM7898593.1
TPA: Contact-dependent inhibitor A [Escherichia coli]	Escherichia coli		5e-09	66.67	2904	HAL0189229.1
TPA: Contact-dependent inhibitor A [Escherichia coli]	Escherichia coli		5e-09	66.67	2926	HAX4652213.1
Contact-dependent inhibitor A [Escherichia coli]	Escherichia coli		5e-09	66.67	2948	EFD0410987.1
Contact-dependent inhibitor A [Escherichia coli]	Escherichia coli		5e-09	66.67	2948	EFL6537573.1
filamentous hemagglutinin N-terminal domain-containing protein [Escherichia coli]	Escherichia coli		5e-09	66.67	2988	EFB1862536.1
Contact-dependent inhibitor A [Escherichia coli]	Escherichia coli		5e-09	66.67	2833	EFH8309608.1
TPA: Contact-dependent inhibitor A [Escherichia coli]	Escherichia coli		5e-09	66.67	2879	HAM3677258.1
hemagglutinin repeat-containing protein [Escherichia coli]	Escherichia coli		5e-09	66.67	2880	WP_016238342.1
TPA: Contact-dependent inhibitor A [Escherichia coli]	Escherichia coli		5e-09	66.67	2884	HAI4059050.1
TPA: Contact-dependent inhibitor A [Escherichia coli]	Escherichia coli		5e-09	66.67	2885	HAM3911676.1
TPA: hemagglutinin repeat-containing protein [Escherichia coli]	Escherichia coli		5e-09	66.67	2886	HBC5045179.1
TPA: Contact-dependent inhibitor A [Escherichia coli]	Escherichia coli		5e-09	66.67	2964	HAX8796636.1
TPA: filamentous hemagglutinin N-terminal domain-containing protein [Escherichia coli]	Escherichia coli		5e-09	66.67	3047	HAM3988641.1
contact-dependent inhibition toxin CdiA [Escherichia coli]	Escherichia coli		5e-09	66.67	3114	WP_034173824.1
TPA: contact-dependent inhibition toxin CdiA [Escherichia coli]	Escherichia coli		5e-09	66.67	3116	HAI3045306.1
TPA: contact-dependent inhibition toxin CdiA [Escherichia coli]	Escherichia coli		5e-09	66.67	3116	HAN8038775.1
contact-dependent inhibition toxin CdiA [Escherichia coli]	Escherichia coli		5e-09	66.67	3116	WP_096997657.1
TPA: Contact-dependent inhibitor A [Escherichia coli]	Escherichia coli		5e-09	66.67	2875	HAX4625459.1
hemagglutinin repeat-containing protein [Escherichia coli]	Escherichia coli		5e-09	66.67	2973	EHL6029439.1
hemagglutinin repeat-containing protein [Escherichia coli]	Escherichia coli		5e-09	66.67	3048	EHL2567986.1
filamentous hemagglutinin N-terminal domain-containing protein [Escherichia coli]	Escherichia coli		5e-09	66.67	3051	EEZ4403426.1
hemagglutinin repeat-containing protein [Escherichia coli]	Escherichia coli		5e-09	66.67	3108	WP_196105840.1
Contact-dependent inhibitor A [Escherichia coli]	Escherichia coli		5e-09	66.67	2878	EGA4743248.1
Contact-dependent inhibitor A [Escherichia coli]	Escherichia coli		5e-09	66.67	3021	EGK9782248.1
TPA: filamentous hemagglutinin N-terminal domain-containing protein [Escherichia coli]	Escherichia coli		5e-09	66.67	3051	HAX4029428.1
Contact-dependent inhibitor A [Escherichia coli]	Escherichia coli		5e-09	66.67	3054	EEQ2645711.1
Contact-dependent inhibitor A [Escherichia coli]	Escherichia coli		6e-09	66.67	2936	EHH5202921.1
TPA: Contact-dependent inhibitor A [Escherichia coli]	Escherichia coli		6e-09	66.67	2942	HAJ0407932.1
contact-dependent inhibition effector tRNA nuclease [Escherichia coli]	Escherichia coli		6e-09	66.67	3069	EHQ7255325.1
filamentous hemagglutinin N-terminal domain-containing protein [Escherichia coli]	Escherichia coli		6e-09	66.67	3106	EHD0952373.1
filamentous hemagglutinin N-terminal domain-containing protein [Escherichia coli]	Escherichia coli		6e-09	66.67	3106	EFH2700839.1
contact-dependent inhibition effector tRNA nuclease [Escherichia coli]	Escherichia coli		6e-09	66.67	3106	EHK6942035.1
contact-dependent inhibition effector tRNA nuclease [Escherichia coli]	Escherichia coli		6e-09	66.67	3108	WP_060588708.1
contact-dependent inhibition effector tRNA nuclease [Escherichia coli]	Escherichia coli		6e-09	66.67	3108	WP_021540215.1
filamentous hemagglutinin N-terminal domain-containing protein [Escherichia coli]	Escherichia coli		6e-09	66.67	3071	EFE2085527.1
TPA: Contact-dependent inhibitor A [Escherichia coli]	Escherichia coli		6e-09	66.67	3090	HAG9983284.1
filamentous hemagglutinin N-terminal domain-containing protein [Escherichia coli]	Escherichia coli		6e-09	66.67	3098	EFB6030357.1
filamentous hemagglutinin N-terminal domain-containing protein [Escherichia coli]	Escherichia coli		6e-09	66.67	3098	EEQ3201372.1
filamentous hemagglutinin N-terminal domain-containing protein [Escherichia coli]	Escherichia coli		6e-09	66.67	3098	EEZ2224680.1
putative member of ShlA/HecA/FhaA exoprotein family [Escherichia coli]	Escherichia coli		6e-09	66.67	3106	VDZ03580.1
filamentous hemagglutinin N-terminal domain-containing protein [Escherichia coli]	Escherichia coli		6e-09	66.67	3106	EGN0894539.1
contact-dependent inhibition effector tRNA nuclease [Escherichia coli]	Escherichia coli		6e-09	66.67	3108	WP_134888464.1
TPA: contact-dependent inhibition effector tRNA nuclease [Escherichia coli]	Escherichia coli		6e-09	66.67	3108	HBC6015743.1
contact-dependent inhibition effector tRNA nuclease [Escherichia coli]	Escherichia coli		6e-09	66.67	3109	WP_001612021.1
filamentous hemagglutinin N-terminal domain-containing protein [Escherichia coli]	Escherichia coli		6e-09	66.67	3216	EFH4053082.1
Contact-dependent inhibitor A [Escherichia coli]	Escherichia coli		6e-09	66.67	2940	EFD5209297.1
contact-dependent inhibition effector tRNA nuclease [Escherichia coli]	Escherichia coli		6e-09	66.67	3106	WP_113962493.1
filamentous hemagglutinin N-terminal domain-containing protein [Escherichia coli]	Escherichia coli		6e-09	66.67	3108	EFH8617151.1
TPA: filamentous hemagglutinin N-terminal domain-containing protein [Escherichia coli]	Escherichia coli		6e-09	66.67	3109	HAN4391582.1
TPA: filamentous hemagglutinin N-terminal domain-containing protein [Escherichia coli]	Escherichia coli		6e-09	66.67	3198	HBA1059348.1
TPA: filamentous hemagglutinin N-terminal domain-containing protein [Escherichia coli]	Escherichia coli		6e-09	66.67	3070	HAU9312335.1
filamentous hemagglutinin N-terminal domain-containing protein [Escherichia coli]	Escherichia coli		6e-09	66.67	3098	EHI0157799.1
hemagglutinin repeat-containing protein [Escherichia coli]	Escherichia coli		6e-09	66.67	3105	WP_200536327.1
contact-dependent inhibition effector tRNA nuclease [Escherichia coli]	Escherichia coli		6e-09	66.67	3106	WP_033561291.1
filamentous hemagglutinin N-terminal domain-containing protein [Escherichia coli]	Escherichia coli		6e-09	66.67	3108	QEP70917.1
hemagglutinin repeat-containing protein [Escherichia coli]	Escherichia coli		6e-09	66.67	3108	WP_204653419.1
TPA: filamentous hemagglutinin N-terminal domain-containing protein [Escherichia coli]	Escherichia coli		6e-09	66.67	3108	HAW1643996.1
filamentous hemagglutinin N-terminal domain-containing protein [Escherichia coli]	Escherichia coli		6e-09	66.67	3108	EEZ0359787.1
filamentous hemagglutinin N-terminal domain-containing protein [Escherichia coli]	Escherichia coli		6e-09	66.67	3109	EFO0717236.1
filamentous hemagglutinin N-terminal domain-containing protein [Escherichia coli]	Escherichia coli		6e-09	66.67	3109	EGJ1618262.1
hemagglutinin repeat-containing protein [Escherichia coli]	Escherichia coli		6e-09	66.67	3109	QLZ17175.1
contact-dependent inhibition effector tRNA nuclease [Escherichia coli]	Escherichia coli		6e-09	66.67	3109	WP_001518495.1
TPA: contact-dependent inhibition effector tRNA nuclease [Escherichia coli]	Escherichia coli		6e-09	66.67	3216	HBD1556553.1
contact-dependent inhibition effector tRNA nuclease [Escherichia coli]	Escherichia coli		6e-09	66.67	3216	WP_065682946.1
hemagglutinin repeat-containing protein [Escherichia coli]	Escherichia coli		6e-09	66.67	3065	WP_021537513.1
TPA: contact-dependent inhibition effector tRNA nuclease [Escherichia coli]	Escherichia coli		6e-09	66.67	3106	HBE3073929.1
contact-dependent inhibition effector tRNA nuclease [Escherichia coli]	Escherichia coli		6e-09	66.67	3106	WP_112065097.1
contact-dependent inhibition effector tRNA nuclease [Escherichia coli]	Escherichia coli		6e-09	66.67	3107	WP_001608982.1
Contact-dependent inhibitor A [Escherichia coli]	Escherichia coli		6e-09	66.67	3108	EFO3338923.1
contact-dependent inhibition effector tRNA nuclease [Escherichia coli]	Escherichia coli		6e-09	66.67	3108	WP_021575523.1
TPA: filamentous hemagglutinin N-terminal domain-containing protein [Escherichia coli]	Escherichia coli		6e-09	66.67	3109	HAI6141032.1
contact-dependent inhibition effector tRNA nuclease [Escherichia coli]	Escherichia coli		6e-09	66.67	3109	WP_023278102.1
contact-dependent inhibition effector tRNA nuclease [Escherichia coli]	Escherichia coli		6e-09	66.67	3109	WP_152895947.1
contact-dependent inhibition effector tRNA nuclease [Escherichia coli]	Escherichia coli		6e-09	66.67	3109	WP_021568213.1
Contact-dependent inhibitor A [Escherichia coli]	Escherichia coli		6e-09	66.67	2731	EFJ6484563.1
contact-dependent inhibition effector tRNA nuclease [Escherichia coli]	Escherichia coli		6e-09	66.67	3104	WP_021515481.1
hemagglutinin repeat-containing protein [Escherichia coli]	Escherichia coli		6e-09	66.67	3106	MBB7889068.1
contact-dependent inhibition effector tRNA nuclease [Escherichia coli]	Escherichia coli		6e-09	66.67	3106	WP_089636009.1
TPA: contact-dependent inhibition effector tRNA nuclease [Escherichia coli]	Escherichia coli		6e-09	66.67	3108	HBH8770701.1
contact-dependent inhibition effector tRNA nuclease [Escherichia coli]	Escherichia coli		6e-09	66.67	3108	WP_021554696.1
filamentous hemagglutinin N-terminal domain-containing protein [Escherichia coli]	Escherichia coli		6e-09	66.67	3108	EFE9532419.1
contact-dependent inhibition effector tRNA nuclease [Escherichia coli]	Escherichia coli		6e-09	66.67	3108	WP_064237070.1
TPA: filamentous hemagglutinin N-terminal domain-containing protein [Escherichia coli]	Escherichia coli		6e-09	66.67	3109	HBB3437888.1
contact-dependent inhibition effector tRNA nuclease [Escherichia coli]	Escherichia coli		6e-09	66.67	3109	WP_021532821.1
contact-dependent inhibition effector tRNA nuclease [Escherichia coli]	Escherichia coli		6e-09	66.67	3109	WP_071345040.1
contact-dependent inhibition effector tRNA nuclease [Escherichia coli]	Escherichia coli		6e-09	66.67	3109	WP_193005912.1
hemagglutinin repeat-containing protein [Escherichia coli]	Escherichia coli		6e-09	66.67	3109	WP_204098484.1
contact-dependent inhibition effector tRNA nuclease [Escherichia coli]	Escherichia coli		6e-09	66.67	3109	WP_021568012.1
contact-dependent inhibition effector tRNA nuclease [Escherichia coli]	Escherichia coli		6e-09	66.67	3198	WP_073528044.1
contact-dependent inhibition effector tRNA nuclease [Escherichia coli]	Escherichia coli		6e-09	66.67	3198	WP_073546140.1
contact-dependent inhibition effector tRNA nuclease [Escherichia coli]	Escherichia coli		6e-09	66.67	3266	WP_122632358.1
TPA: filamentous hemagglutinin N-terminal domain-containing protein [Escherichia coli]	Escherichia coli		6e-09	66.67	3088	HAI5720738.1
filamentous hemagglutinin N-terminal domain-containing protein [Escherichia coli]	Escherichia coli		6e-09	66.67	3106	EFE2507371.1
TPA: filamentous hemagglutinin N-terminal domain-containing protein [Escherichia coli]	Escherichia coli		6e-09	66.67	3108	HAN6939662.1
contact-dependent inhibition effector tRNA nuclease [Escherichia coli]	Escherichia coli		6e-09	66.67	3108	WP_113440819.1
contact-dependent inhibition effector tRNA nuclease [Escherichia coli]	Escherichia coli		6e-09	66.67	3109	WP_021512687.1
contact-dependent inhibition effector tRNA nuclease [Escherichia coli]	Escherichia coli		6e-09	66.67	3109	WP_001535250.1
contact-dependent inhibition effector tRNA nuclease [Escherichia coli]	Escherichia coli		6e-09	66.67	3109	WP_127702155.1
TPA: filamentous hemagglutinin N-terminal domain-containing protein [Escherichia coli]	Escherichia coli		6e-09	66.67	3109	HAI7411621.1
contact-dependent inhibition effector tRNA nuclease [Escherichia coli]	Escherichia coli		6e-09	66.67	3109	WP_001567070.1
contact-dependent inhibition effector tRNA nuclease [Escherichia coli]	Escherichia coli		6e-09	66.67	3109	WP_021549104.1
filamentous hemagglutinin N-terminal domain-containing protein [Escherichia coli]	Escherichia coli		6e-09	66.67	3109	EFE7184290.1
contact-dependent inhibition effector tRNA nuclease [Escherichia coli]	Escherichia coli		6e-09	66.67	3215	WP_086546371.1
contact-dependent inhibition effector tRNA nuclease [Escherichia coli]	Escherichia coli		6e-09	66.67	3216	WP_033557853.1
contact-dependent inhibition effector tRNA nuclease [Escherichia coli]	Escherichia coli		6e-09	66.67	3216	WP_086524892.1
hemagglutinin repeat-containing protein [Escherichia coli]	Escherichia coli		6e-09	66.67	3216	WP_204628175.1
filamentous hemagglutinin N-terminal domain-containing protein [Escherichia coli]	Escherichia coli		6e-09	66.67	3216	EFJ2828410.1
TPA: filamentous hemagglutinin N-terminal domain-containing protein [Escherichia coli]	Escherichia coli		6e-09	66.67	3216	HAI4536886.1
hemagglutinin-related protein [Escherichia coli]	Escherichia coli		6e-09	66.67	2836	GDW51345.1
contact-dependent inhibition effector tRNA nuclease [Escherichia coli]	Escherichia coli		6e-09	66.67	3087	EHP0979049.1
filamentous hemagglutinin N-terminal domain-containing protein [Escherichia coli]	Escherichia coli		6e-09	66.67	3164	EFA0569650.1
filamentous hemagglutinin N-terminal domain-containing protein [Escherichia coli]	Escherichia coli		6e-09	66.67	3201	EFJ3428779.1
hemagglutinin repeat-containing protein [Escherichia coli]	Escherichia coli		6e-09	66.67	3216	QLT20733.1
TPA: filamentous hemagglutinin N-terminal domain-containing protein [Escherichia coli]	Escherichia coli		6e-09	66.67	3216	HAI8215194.1
contact-dependent inhibition effector tRNA nuclease [Escherichia coli]	Escherichia coli		6e-09	66.67	3216	WP_112831800.1
TPA: filamentous hemagglutinin N-terminal domain-containing protein [Escherichia coli]	Escherichia coli		6e-09	66.67	3216	HAI2556413.1
TPA: filamentous hemagglutinin N-terminal domain-containing protein [Escherichia coli]	Escherichia coli		6e-09	66.67	3216	HAW3113327.1
filamentous hemagglutinin N-terminal domain-containing protein [Escherichia coli]	Escherichia coli		6e-09	66.67	3216	EGJ1987308.1
TPA: contact-dependent inhibition effector tRNA nuclease [Escherichia coli]	Escherichia coli		6e-09	66.67	3216	HBC5544991.1
filamentous hemagglutinin N-terminal domain-containing protein [Escherichia coli]	Escherichia coli		6e-09	66.67	3108	EFC9618457.1
filamentous hemagglutinin N-terminal domain-containing protein [Escherichia coli]	Escherichia coli		6e-09	66.67	3184	EEU2125139.1
contact-dependent inhibition effector tRNA nuclease [Escherichia coli]	Escherichia coli		6e-09	66.67	3215	WP_042095416.1
hemagglutinin repeat-containing protein [Escherichia coli]	Escherichia coli		6e-09	66.67	3215	QLY09174.1
contact-dependent inhibition effector tRNA nuclease [Escherichia coli]	Escherichia coli		6e-09	66.67	3215	WP_178943764.1
filamentous hemagglutinin N-terminal domain-containing protein [Escherichia coli]	Escherichia coli		6e-09	66.67	3215	EFE7037772.1
contact-dependent inhibition effector tRNA nuclease [Escherichia coli]	Escherichia coli		6e-09	66.67	3215	WP_106844675.1
filamentous hemagglutinin N-terminal domain-containing protein [Escherichia coli O19]	Escherichia coli O19		6e-09	66.67	3216	EEZ5965241.1
contact-dependent inhibition effector tRNA nuclease [Escherichia coli]	Escherichia coli		6e-09	66.67	3216	WP_024008414.1
contact-dependent inhibition effector tRNA nuclease [Escherichia coli]	Escherichia coli		6e-09	66.67	3216	WP_115435204.1
contact-dependent inhibition effector tRNA nuclease [Escherichia coli]	Escherichia coli		6e-09	66.67	3216	WP_021568211.1
contact-dependent inhibition effector tRNA nuclease [Escherichia coli]	Escherichia coli		6e-09	66.67	3216	WP_137499063.1
contact-dependent inhibition effector tRNA nuclease [Escherichia coli]	Escherichia coli		6e-09	66.67	3216	WP_021575648.1
hemagglutinin repeat-containing protein [Escherichia coli]	Escherichia coli		6e-09	66.67	3216	WP_202951427.1
filamentous hemagglutinin N-terminal domain-containing protein [Escherichia coli]	Escherichia coli		6e-09	66.67	3216	EFK2034843.1
contact-dependent inhibition effector tRNA nuclease [Escherichia coli]	Escherichia coli		6e-09	66.67	3216	WP_110426836.1
hemagglutinin repeat-containing protein [Escherichia coli]	Escherichia coli		6e-09	66.67	3217	WP_201488571.1
contact-dependent inhibition effector tRNA nuclease [Escherichia coli]	Escherichia coli		6e-09	66.67	3218	WP_169062049.1
TPA: Contact-dependent inhibitor A [Escherichia coli]	Escherichia coli		6e-09	66.67	2808	HAO9352211.1
contact-dependent inhibition effector tRNA nuclease [Escherichia coli]	Escherichia coli EC93		6e-09	66.67	3109	WP_061892950.1
filamentous hemagglutinin N-terminal domain-containing protein [Escherichia coli]	Escherichia coli		6e-09	66.67	3109	EGL2089764.1
filamentous hemagglutinin N-terminal domain-containing protein [Escherichia coli]	Escherichia coli		6e-09	66.67	3171	EFN7599940.1
contact-dependent inhibition effector tRNA nuclease [Escherichia coli]	Escherichia coli		6e-09	66.67	3213	WP_129741830.1
contact-dependent inhibition effector tRNA nuclease [Escherichia coli]	Escherichia coli		6e-09	66.67	3215	WP_042087617.1
contact-dependent inhibition effector tRNA nuclease [Escherichia coli]	Escherichia coli		6e-09	66.67	3215	WP_176316531.1
contact-dependent inhibition effector tRNA nuclease [Escherichia coli]	Escherichia coli		6e-09	66.67	3215	WP_023908334.1
contact-dependent inhibition effector tRNA nuclease [Escherichia coli]	Escherichia coli		6e-09	66.67	3215	WP_083577211.1
filamentous hemagglutinin N-terminal domain-containing protein [Escherichia coli]	Escherichia coli		6e-09	66.67	3215	QMX25380.1
contact-dependent inhibition effector tRNA nuclease [Escherichia coli]	Escherichia coli		6e-09	66.67	3215	WP_033548096.1
contact-dependent inhibition effector tRNA nuclease [Escherichia coli]	Escherichia coli		6e-09	66.67	3215	WP_050009887.1
contact-dependent inhibition effector tRNA nuclease [Escherichia coli]	Escherichia coli		6e-09	66.67	3215	WP_042043587.1
hemagglutinin repeat-containing protein [Escherichia coli]	Escherichia coli		6e-09	66.67	3215	WP_195717838.1
filamentous hemagglutinin N-terminal domain-containing protein [Escherichia coli]	Escherichia coli		6e-09	66.67	3215	MBB0241346.1
hemagglutinin repeat-containing protein [Escherichia coli]	Escherichia coli		6e-09	66.67	3215	MBA8071860.1
contact-dependent inhibition effector tRNA nuclease [Escherichia coli]	Escherichia coli		6e-09	66.67	3215	WP_097423034.1
contact-dependent inhibition effector tRNA nuclease [Escherichia coli]	Escherichia coli		6e-09	66.67	3216	WP_096006648.1
contact-dependent inhibition effector tRNA nuclease [Escherichia coli]	Escherichia coli		6e-09	66.67	3216	WP_021581317.1
hemagglutinin repeat-containing protein [Escherichia coli]	Escherichia coli		6e-09	66.67	3216	MBB8385667.1
TPA: filamentous hemagglutinin N-terminal domain-containing protein [Escherichia coli]	Escherichia coli		6e-09	66.67	3216	HAX4208991.1
TPA: filamentous hemagglutinin N-terminal domain-containing protein [Escherichia coli]	Escherichia coli		6e-09	66.67	3216	HAZ8825905.1
TPA: filamentous hemagglutinin N-terminal domain-containing protein [Escherichia coli]	Escherichia coli		6e-09	66.67	3216	HAZ8470014.1
hemagglutinin repeat-containing protein [Escherichia coli]	Escherichia coli		6e-09	66.67	3216	QLS24549.1
filamentous hemagglutinin N-terminal domain-containing protein [Escherichia coli]	Escherichia coli		6e-09	66.67	3216	EFH9975310.1
TPA: contact-dependent inhibition effector tRNA nuclease [Escherichia coli]	Escherichia coli		6e-09	66.67	3216	HBC7234922.1
filamentous hemagglutinin N-terminal domain-containing protein [Escherichia coli]	Escherichia coli		6e-09	66.67	3216	QMX15855.1
contact-dependent inhibition effector tRNA nuclease [Escherichia coli]	Escherichia coli		6e-09	66.67	3216	WP_033559456.1
TPA: filamentous hemagglutinin N-terminal domain-containing protein [Escherichia coli]	Escherichia coli		6e-09	66.67	3216	HAO9088755.1
TPA: filamentous hemagglutinin N-terminal domain-containing protein [Escherichia coli]	Escherichia coli		6e-09	66.67	3216	HAN2116627.1
contact-dependent inhibition effector tRNA nuclease [Escherichia coli]	Escherichia coli		6e-09	66.67	3216	WP_094058138.1
filamentous hemagglutinin N-terminal domain-containing protein [Escherichia coli]	Escherichia coli		6e-09	66.67	3216	EHA2623913.1
hemagglutinin repeat-containing protein [Escherichia coli]	Escherichia coli		6e-09	66.67	3218	MBA7956629.1
filamentous hemagglutinin N-terminal domain-containing protein [Escherichia coli]	Escherichia coli		6e-09	66.67	3218	EHG9217051.1
contact-dependent inhibition effector tRNA nuclease [Escherichia coli]	Escherichia coli		6e-09	66.67	3107	WP_021535355.1
filamentous hemagglutinin N-terminal domain-containing protein [Escherichia coli]	Escherichia coli		6e-09	66.67	3196	EGS5102893.1
filamentous hemagglutinin N-terminal domain-containing protein [Escherichia coli]	Escherichia coli		6e-09	66.67	3211	EEZ5855651.1
filamentous hemagglutinin N-terminal domain-containing protein [Escherichia coli]	Escherichia coli		6e-09	66.67	3211	EFK2618648.1
TPA: filamentous hemagglutinin N-terminal domain-containing protein [Escherichia coli]	Escherichia coli		6e-09	66.67	3212	HBA8956871.1
TPA: filamentous hemagglutinin N-terminal domain-containing protein [Escherichia coli]	Escherichia coli		6e-09	66.67	3212	HAP2510428.1
contact-dependent inhibition effector tRNA nuclease [Escherichia coli]	Escherichia coli		6e-09	66.67	3214	MBS9333638.1
filamentous hemagglutinin N-terminal domain-containing protein [Escherichia coli]	Escherichia coli		6e-09	66.67	3215	EFC0623082.1
filamentous hemagglutinin N-terminal domain-containing protein [Escherichia coli]	Escherichia coli		6e-09	66.67	3215	EFB1900771.1
TPA: contact-dependent inhibition effector tRNA nuclease [Escherichia coli]	Escherichia coli		6e-09	66.67	3215	HBC8018072.1
contact-dependent inhibition effector tRNA nuclease [Escherichia coli]	Escherichia coli		6e-09	66.67	3215	WP_087888655.1
TPA: filamentous hemagglutinin N-terminal domain-containing protein [Escherichia coli]	Escherichia coli		6e-09	66.67	3215	HAI5226626.1
contact-dependent inhibition effector tRNA nuclease [Escherichia coli]	Escherichia coli		6e-09	66.67	3215	WP_038429283.1
contact-dependent inhibition effector tRNA nuclease [Escherichia coli]	Escherichia coli		6e-09	66.67	3215	WP_115755590.1
contact-dependent inhibition effector tRNA nuclease [Escherichia coli]	Escherichia coli		6e-09	66.67	3215	WP_169063347.1
contact-dependent inhibition effector tRNA nuclease [Escherichia coli]	Escherichia coli		6e-09	66.67	3215	WP_033550266.1
filamentous hemagglutinin N-terminal domain-containing protein [Escherichia coli]	Escherichia coli		6e-09	66.67	3215	EFC1448082.1
TPA: filamentous hemagglutinin N-terminal domain-containing protein [Escherichia coli]	Escherichia coli		6e-09	66.67	3215	HAZ3669634.1
TPA: filamentous hemagglutinin N-terminal domain-containing protein [Escherichia coli]	Escherichia coli		6e-09	66.67	3216	HAU9626689.1
contact-dependent inhibition effector tRNA nuclease [Escherichia coli]	Escherichia coli		6e-09	66.67	3216	WP_097726564.1
contact-dependent inhibition effector tRNA nuclease [Escherichia coli]	Escherichia coli		6e-09	66.67	3216	WP_148629172.1
contact-dependent inhibition effector tRNA nuclease [Escherichia coli]	Escherichia coli		6e-09	66.67	3216	WP_127699825.1
contact-dependent inhibition effector tRNA nuclease [Escherichia coli]	Escherichia coli		6e-09	66.67	3216	WP_096945667.1
TPA: Contact-dependent inhibitor A [Escherichia coli]	Escherichia coli		6e-09	66.67	3216	HAH3632483.1
contact-dependent inhibition effector tRNA nuclease [Escherichia coli]	Escherichia coli		6e-09	66.67	3216	WP_089577434.1
filamentous hemagglutinin N-terminal domain-containing protein [Escherichia coli O157:H7]	Escherichia coli O157:H7		6e-09	66.67	3216	EFC9358607.1
contact-dependent inhibition effector tRNA nuclease [Escherichia coli]	Escherichia coli		6e-09	66.67	3216	WP_085452102.1
contact-dependent inhibition effector tRNA nuclease [Escherichia coli]	Escherichia coli		6e-09	66.67	3216	EHJ5209423.1
contact-dependent inhibition effector tRNA nuclease [Escherichia coli]	Escherichia coli		6e-09	66.67	3216	WP_085458021.1
contact-dependent inhibition effector tRNA nuclease [Escherichia coli]	Escherichia coli		6e-09	66.67	3216	WP_021573859.1
filamentous hemagglutinin N-terminal domain-containing protein [Escherichia coli]	Escherichia coli		6e-09	66.67	3216	EFL0235157.1
filamentous hemagglutinin N-terminal domain-containing protein [Escherichia coli]	Escherichia coli		6e-09	66.67	3216	EFJ3314620.1
filamentous hemagglutinin N-terminal domain-containing protein [Escherichia coli]	Escherichia coli		6e-09	66.67	3216	EEU5154262.1
TPA: filamentous hemagglutinin N-terminal domain-containing protein [Escherichia coli]	Escherichia coli		6e-09	66.67	3216	HAZ3651820.1
TPA: filamentous hemagglutinin N-terminal domain-containing protein [Escherichia coli]	Escherichia coli		6e-09	66.67	3216	HAO1972363.1
TPA: filamentous hemagglutinin N-terminal domain-containing protein [Escherichia coli]	Escherichia coli		6e-09	66.67	3216	HAO7485556.1
TPA: filamentous hemagglutinin N-terminal domain-containing protein [Escherichia coli]	Escherichia coli		6e-09	66.67	3216	HBA3851794.1
contact-dependent inhibition effector tRNA nuclease [Escherichia coli]	Escherichia coli		6e-09	66.67	3216	WP_020245261.1
TPA: filamentous hemagglutinin N-terminal domain-containing protein [Escherichia coli]	Escherichia coli		6e-09	66.67	3216	HAZ3474247.1
TPA: contact-dependent inhibition effector tRNA nuclease [Escherichia coli]	Escherichia coli		6e-09	66.67	3216	HBC6436829.1
contact-dependent inhibition effector tRNA nuclease [Escherichia coli]	Escherichia coli		6e-09	66.67	3218	WP_021549505.1
contact-dependent inhibition effector tRNA nuclease [Escherichia coli]	Escherichia coli		6e-09	66.67	3218	WP_096964184.1
TPA: filamentous hemagglutinin N-terminal domain-containing protein [Escherichia coli]	Escherichia coli		6e-09	66.67	3220	HAW1962657.1
contact-dependent inhibition effector tRNA nuclease [Escherichia coli]	Escherichia coli		6e-09	66.67	3111	WP_001618261.1
TPA: filamentous hemagglutinin N-terminal domain-containing protein [Escherichia coli]	Escherichia coli		6e-09	66.67	3192	HBA8227928.1
TPA: filamentous hemagglutinin N-terminal domain-containing protein [Escherichia coli]	Escherichia coli		6e-09	66.67	3196	HBA8214023.1
filamentous hemagglutinin N-terminal domain-containing protein [Escherichia coli]	Escherichia coli		6e-09	66.67	3205	EGO6079049.1
hemagglutinin repeat-containing protein [Escherichia coli]	Escherichia coli		6e-09	66.67	3206	WP_219014965.1
contact-dependent inhibition effector tRNA nuclease [Escherichia coli]	Escherichia coli		6e-09	66.67	3210	WP_137492204.1
filamentous hemagglutinin N-terminal domain-containing protein [Escherichia coli]	Escherichia coli		6e-09	66.67	3211	EFO8596717.1
contact-dependent inhibition effector tRNA nuclease [Escherichia coli]	Escherichia coli		6e-09	66.67	3212	WP_113919036.1
contact-dependent inhibition effector tRNA nuclease [Escherichia coli]	Escherichia coli		6e-09	66.67	3216	WP_192979689.1
contact-dependent inhibition effector tRNA nuclease [Escherichia coli]	Escherichia coli		6e-09	66.67	3216	WP_021518248.1
contact-dependent inhibition effector tRNA nuclease [Escherichia coli]	Escherichia coli		6e-09	66.67	3216	WP_021531040.1
contact-dependent inhibition effector tRNA nuclease [Escherichia coli]	Escherichia coli		6e-09	66.67	3216	WP_094284186.1
contact-dependent inhibition effector tRNA nuclease [Escherichia coli]	Escherichia coli		6e-09	66.67	3216	WP_063079053.1
contact-dependent inhibition effector tRNA nuclease [Escherichia coli]	Escherichia coli		6e-09	66.67	3216	WP_115768395.1
contact-dependent inhibition effector tRNA nuclease [Escherichia coli]	Escherichia coli		6e-09	66.67	3216	WP_001588992.1
contact-dependent inhibition effector tRNA nuclease [Escherichia coli]	Escherichia coli		6e-09	66.67	3216	WP_062880623.1
contact-dependent inhibition effector tRNA nuclease [Escherichia coli]	Escherichia coli		6e-09	66.67	3216	WP_000554180.1
TPA: filamentous hemagglutinin N-terminal domain-containing protein [Escherichia coli]	Escherichia coli		6e-09	66.67	3216	HAN8169234.1
contact-dependent inhibition effector tRNA nuclease [Escherichia coli]	Escherichia coli		6e-09	66.67	3216	WP_058589968.1
TPA: contact-dependent inhibition effector tRNA nuclease [Escherichia coli]	Escherichia coli		6e-09	66.67	3216	HBC7504102.1
contact-dependent inhibition effector tRNA nuclease [Escherichia coli]	Escherichia coli		6e-09	66.67	3216	WP_129541693.1
TPA: contact-dependent inhibition effector tRNA nuclease [Escherichia coli]	Escherichia coli		6e-09	66.67	3216	HBC7720811.1
filamentous hemagglutinin N-terminal domain-containing protein [Escherichia coli]	Escherichia coli		6e-09	66.67	3216	EEX5057193.1
TPA: filamentous hemagglutinin N-terminal domain-containing protein [Escherichia coli]	Escherichia coli		6e-09	66.67	3216	HAL6079717.1
filamentous hemagglutinin N-terminal domain-containing protein [Escherichia coli]	Escherichia coli		6e-09	66.67	3216	EFJ3714622.1
filamentous hemagglutinin N-terminal domain-containing protein [Escherichia coli]	Escherichia coli		6e-09	66.67	3216	EFC3985394.1
filamentous hemagglutinin N-terminal domain-containing protein [Escherichia coli]	Escherichia coli		6e-09	66.67	3216	EFH9491017.1
filamentous hemagglutinin N-terminal domain-containing protein [Escherichia coli]	Escherichia coli		6e-09	66.67	3216	EFN8879107.1
contact-dependent inhibition effector tRNA nuclease [Escherichia coli]	Escherichia coli		6e-09	66.67	3216	WP_152633659.1
hemagglutinin repeat-containing protein [Escherichia coli]	Escherichia coli		6e-09	66.67	3216	WP_199209910.1
contact-dependent inhibition effector tRNA nuclease [Escherichia coli]	Escherichia coli		6e-09	66.67	3216	WP_021527358.1
contact-dependent inhibition effector tRNA nuclease [Escherichia coli]	Escherichia coli		6e-09	66.67	3216	EHR9672451.1
contact-dependent inhibition effector tRNA nuclease [Escherichia coli]	Escherichia coli		6e-09	66.67	3216	WP_021543922.1
contact-dependent inhibition effector tRNA nuclease [Escherichia coli]	Escherichia coli		6e-09	66.67	3216	WP_097697512.1
TPA: contact-dependent inhibition effector tRNA nuclease [Escherichia coli]	Escherichia coli		6e-09	66.67	3216	HBC6869284.1
contact-dependent inhibition effector tRNA nuclease [Escherichia coli]	Escherichia coli		6e-09	66.67	3216	WP_001617452.1
contact-dependent inhibition effector tRNA nuclease [Escherichia coli]	Escherichia coli		6e-09	66.67	3216	WP_097752259.1
TPA: filamentous hemagglutinin N-terminal domain-containing protein [Escherichia coli]	Escherichia coli		6e-09	66.67	3216	HAI4739043.1
contact-dependent inhibition effector tRNA nuclease [Escherichia coli]	Escherichia coli		6e-09	66.67	3216	WP_097732414.1
contact-dependent inhibition effector tRNA nuclease [Escherichia coli]	Escherichia coli		6e-09	66.67	3216	WP_097483877.1
filamentous hemagglutinin N-terminal domain-containing protein [Escherichia coli]	Escherichia coli		6e-09	66.67	3216	EGS1824283.1
contact-dependent inhibition effector tRNA nuclease [Escherichia coli]	Escherichia coli		6e-09	66.67	3216	WP_097429825.1
contact-dependent inhibition effector tRNA nuclease [Escherichia coli]	Escherichia coli		6e-09	66.67	3216	WP_021544980.1
filamentous hemagglutinin N-terminal domain-containing protein [Escherichia coli]	Escherichia coli		6e-09	66.67	3216	EEW0780051.1
filamentous hemagglutinin N-terminal domain-containing protein [Escherichia coli]	Escherichia coli		6e-09	66.67	3216	EFN9426818.1
filamentous hemagglutinin N-terminal domain-containing protein [Escherichia coli]	Escherichia coli		6e-09	66.67	3216	EFF3779849.1
contact-dependent inhibition effector tRNA nuclease [Escherichia coli]	Escherichia coli		6e-09	66.67	3216	WP_097313736.1
contact-dependent inhibition effector tRNA nuclease [Escherichia coli]	Escherichia coli		6e-09	66.67	3216	WP_137473962.1
filamentous hemagglutinin N-terminal domain-containing protein [Escherichia coli]	Escherichia coli		6e-09	66.67	3216	EGK3843942.1
filamentous hemagglutinin N-terminal domain-containing protein [Escherichia coli]	Escherichia coli		6e-09	66.67	3216	EGL8884827.1
contact-dependent inhibition effector tRNA nuclease [Escherichia coli]	Escherichia coli		6e-09	66.67	3218	WP_021554659.1
filamentous hemagglutinin N-terminal domain-containing protein [Escherichia coli]	Escherichia coli		6e-09	66.67	3218	EFG1409925.1
TPA: filamentous hemagglutinin N-terminal domain-containing protein [Escherichia coli]	Escherichia coli		6e-09	66.67	3218	HAZ3530558.1
TPA: filamentous hemagglutinin N-terminal domain-containing protein [Escherichia coli]	Escherichia coli		6e-09	66.67	3220	HAI3949371.1
contact-dependent inhibition effector tRNA nuclease [Escherichia coli]	Escherichia coli		6e-09	66.67	3145	WP_001560878.1
filamentous hemagglutinin N-terminal domain-containing protein [Escherichia coli]	Escherichia coli		6e-09	66.67	3161	EEV7832693.1
filamentous hemagglutinin N-terminal domain-containing protein [Escherichia coli]	Escherichia coli		6e-09	66.67	3195	EER1582014.1
filamentous hemagglutinin N-terminal domain-containing protein [Escherichia coli]	Escherichia coli		6e-09	66.67	3202	EFH6882777.1
filamentous hemagglutinin N-terminal domain-containing protein [Escherichia coli]	Escherichia coli		6e-09	66.67	3204	EFE6060281.1
contact-dependent inhibition effector tRNA nuclease [Escherichia coli]	Escherichia coli		6e-09	66.67	3216	WP_148458597.1
contact-dependent inhibition effector tRNA nuclease [Escherichia coli]	Escherichia coli		6e-09	66.67	3216	WP_193579222.1
TPA: contact-dependent inhibition effector tRNA nuclease [Escherichia coli]	Escherichia coli		6e-09	66.67	3216	HBE4112250.1
hemagglutinin repeat-containing protein [Escherichia coli]	Escherichia coli		6e-09	66.67	3216	WP_201472429.1
filamentous hemagglutinin N-terminal domain-containing protein [Escherichia coli]	Escherichia coli		6e-09	66.67	3216	EHH5756543.1
filamentous hemagglutinin N-terminal domain-containing protein [Escherichia coli]	Escherichia coli		6e-09	66.67	3216	EEV1514560.1
TPA: filamentous hemagglutinin N-terminal domain-containing protein [Escherichia coli]	Escherichia coli		6e-09	66.67	3216	HAX4946816.1
TPA: filamentous hemagglutinin N-terminal domain-containing protein [Escherichia coli]	Escherichia coli		6e-09	66.67	3216	HAL6850005.1
TPA: filamentous hemagglutinin N-terminal domain-containing protein [Escherichia coli]	Escherichia coli		6e-09	66.67	3216	HAH6339864.1
contact-dependent inhibition effector tRNA nuclease [Escherichia coli]	Escherichia coli		6e-09	66.67	3216	WP_032284995.1
TPA: filamentous hemagglutinin N-terminal domain-containing protein [Escherichia coli]	Escherichia coli		6e-09	66.67	3216	HAN7796288.1
TPA: filamentous hemagglutinin N-terminal domain-containing protein [Escherichia coli]	Escherichia coli		6e-09	66.67	3216	HAJ2326096.1
contact-dependent inhibition effector tRNA nuclease [Escherichia coli]	Escherichia coli		6e-09	66.67	3216	WP_039025707.1
contact-dependent inhibition effector tRNA nuclease [Escherichia coli]	Escherichia coli		6e-09	66.67	3216	WP_021552528.1
TPA: filamentous hemagglutinin N-terminal domain-containing protein [Escherichia coli]	Escherichia coli		6e-09	66.67	3216	HAL6605453.1
TPA: contact-dependent inhibition effector tRNA nuclease [Escherichia coli]	Escherichia coli		6e-09	66.67	3216	HBC6204480.1
filamentous hemagglutinin N-terminal domain-containing protein [Escherichia coli]	Escherichia coli		6e-09	66.67	3216	EFH7166291.1
contact-dependent inhibition effector tRNA nuclease [Escherichia coli]	Escherichia coli		6e-09	66.67	3216	WP_032272952.1
contact-dependent inhibition effector tRNA nuclease [Escherichia coli]	Escherichia coli		6e-09	66.67	3216	WP_001560383.1
MULTISPECIES: contact-dependent inhibition effector tRNA nuclease [Escherichia]	Escherichia		6e-09	66.67	3216	WP_000554183.1
filamentous hemagglutinin N-terminal domain-containing protein [Escherichia coli]	Escherichia coli		6e-09	66.67	3216	EFM8115490.1
TPA: filamentous hemagglutinin N-terminal domain-containing protein [Escherichia coli]	Escherichia coli		6e-09	66.67	3216	HBA9966978.1
filamentous hemagglutinin N-terminal domain-containing protein [Escherichia coli]	Escherichia coli		6e-09	66.67	3216	EFJ2921455.1
filamentous hemagglutinin N-terminal domain-containing protein [Escherichia coli]	Escherichia coli		6e-09	66.67	3216	EEY0013558.1
contact-dependent inhibition effector tRNA nuclease [Escherichia coli]	Escherichia coli		6e-09	66.67	3216	WP_087602772.1
Contact-dependent inhibitor A [Escherichia coli]	Escherichia coli		6e-09	66.67	3216	MLL16180.1
TPA: contact-dependent inhibition effector tRNA nuclease [Escherichia coli]	Escherichia coli		6e-09	66.67	3216	HBC5488296.1
contact-dependent inhibition effector tRNA nuclease [Escherichia coli]	Escherichia coli		6e-09	66.67	3216	EHM9077948.1
contact-dependent inhibition effector tRNA nuclease [Escherichia coli]	Escherichia coli		6e-09	66.67	3216	WP_033553046.1
TPA: filamentous hemagglutinin N-terminal domain-containing protein [Escherichia coli]	Escherichia coli		6e-09	66.67	3216	HAW2051996.1
contact-dependent inhibition effector tRNA nuclease [Escherichia coli]	Escherichia coli		6e-09	66.67	3216	WP_021534665.1
contact-dependent inhibition effector tRNA nuclease [Escherichia coli]	Escherichia coli		6e-09	66.67	3216	WP_097446066.1
contact-dependent inhibition effector tRNA nuclease [Escherichia coli]	Escherichia coli		6e-09	66.67	3216	WP_021567981.1
filamentous hemagglutinin N-terminal domain-containing protein [Escherichia coli]	Escherichia coli		6e-09	66.67	3216	EFU2650293.1
filamentous hemagglutinin N-terminal domain-containing protein [Escherichia coli]	Escherichia coli		6e-09	66.67	3216	EFM9573312.1
contact-dependent inhibition effector tRNA nuclease [Escherichia coli]	Escherichia coli		6e-09	66.67	3216	WP_021517764.1
contact-dependent inhibition effector tRNA nuclease [Escherichia coli]	Escherichia coli		6e-09	66.67	3216	WP_097725802.1
contact-dependent inhibition effector tRNA nuclease [Escherichia coli]	Escherichia coli		6e-09	66.67	3216	WP_105485372.1
contact-dependent inhibition effector tRNA nuclease [Escherichia coli]	Escherichia coli		6e-09	66.67	3216	WP_001620227.1
Contact-dependent inhibitor A [Escherichia coli]	Escherichia coli		6e-09	66.67	3216	EAA1123783.1
TPA: filamentous hemagglutinin N-terminal domain-containing protein [Escherichia coli]	Escherichia coli		6e-09	66.67	3216	HAZ3561906.1
filamentous hemagglutinin N-terminal domain-containing protein [Escherichia coli]	Escherichia coli		6e-09	66.67	3216	EFF3794766.1
contact-dependent inhibition effector tRNA nuclease [Escherichia coli]	Escherichia coli		6e-09	66.67	3216	EHT5195837.1
TPA: filamentous hemagglutinin N-terminal domain-containing protein [Escherichia coli]	Escherichia coli		6e-09	66.67	3216	HAM3902254.1
TPA: filamentous hemagglutinin N-terminal domain-containing protein [Escherichia coli]	Escherichia coli		6e-09	66.67	3216	HAM6000870.1
contact-dependent inhibition effector tRNA nuclease [Escherichia coli]	Escherichia coli		6e-09	66.67	3216	WP_083586089.1
TPA: contact-dependent inhibition effector tRNA nuclease [Escherichia coli]	Escherichia coli		6e-09	66.67	3216	HBC7771701.1
hemagglutinin repeat-containing protein [Escherichia coli]	Escherichia coli		6e-09	66.67	3216	QML30628.1
TPA: filamentous hemagglutinin N-terminal domain-containing protein [Escherichia coli]	Escherichia coli		6e-09	66.67	3216	HAL0821353.1
filamentous hemagglutinin N-terminal domain-containing protein [Escherichia coli]	Escherichia coli		6e-09	66.67	3201	EHD1208433.1
filamentous hemagglutinin N-terminal domain-containing protein [Escherichia coli]	Escherichia coli		6e-09	66.67	3203	EFC0104369.1
filamentous hemagglutinin N-terminal domain-containing protein [Escherichia coli]	Escherichia coli		6e-09	66.67	3203	EFE9834610.1
TPA: filamentous hemagglutinin N-terminal domain-containing protein [Escherichia coli]	Escherichia coli		6e-09	66.67	3211	HAP0376851.1
contact-dependent inhibition effector tRNA nuclease [Escherichia coli]	Escherichia coli		6e-09	66.67	3215	WP_105477135.1
TPA: filamentous hemagglutinin N-terminal domain-containing protein [Escherichia coli]	Escherichia coli		6e-09	66.67	3216	HAM3548196.1
filamentous hemagglutinin N-terminal domain-containing protein [Escherichia coli O7:H7]	Escherichia coli O7:H7		6e-09	66.67	3216	EFN7277168.1
filamentous hemagglutinin N-terminal domain-containing protein [Escherichia coli]	Escherichia coli		6e-09	66.67	3216	EFB4742192.1
filamentous hemagglutinin N-terminal domain-containing protein [Escherichia coli]	Escherichia coli		6e-09	66.67	3216	EFE8691286.1
hemagglutinin repeat-containing protein [Escherichia coli]	Escherichia coli		6e-09	66.67	3216	MBB8208870.1
TPA: filamentous hemagglutinin N-terminal domain-containing protein [Escherichia coli]	Escherichia coli		6e-09	66.67	3216	HAZ3534468.1
filamentous hemagglutinin N-terminal domain-containing protein [Escherichia coli]	Escherichia coli		6e-09	66.67	3216	EFR2472783.1
filamentous hemagglutinin N-terminal domain-containing protein [Escherichia coli]	Escherichia coli		6e-09	66.67	3216	EET7501800.1
TPA: filamentous hemagglutinin N-terminal domain-containing protein [Escherichia coli]	Escherichia coli		6e-09	66.67	3216	HAZ4259743.1
filamentous hemagglutinin N-terminal domain-containing protein [Escherichia coli]	Escherichia coli		6e-09	66.67	3216	EFO4354558.1
filamentous hemagglutinin N-terminal domain-containing protein [Escherichia coli]	Escherichia coli		6e-09	66.67	3216	EEQ9943532.1
filamentous hemagglutinin N-terminal domain-containing protein [Escherichia coli]	Escherichia coli		6e-09	66.67	3216	EEQ6999010.1
filamentous hemagglutinin N-terminal domain-containing protein [Escherichia coli]	Escherichia coli		6e-09	66.67	3216	EFH3850434.1
contact-dependent inhibition effector tRNA nuclease [Escherichia coli]	Escherichia coli		6e-09	66.67	3216	WP_001545408.1
contact-dependent inhibition effector tRNA nuclease [Escherichia coli]	Escherichia coli		6e-09	66.67	3216	WP_021561478.1
contact-dependent inhibition effector tRNA nuclease [Escherichia coli]	Escherichia coli		6e-09	66.67	3216	WP_000554182.1
TPA: filamentous hemagglutinin N-terminal domain-containing protein [Escherichia coli]	Escherichia coli		6e-09	66.67	3216	HAW2557778.1
TPA: contact-dependent inhibition effector tRNA nuclease [Escherichia coli]	Escherichia coli		6e-09	66.67	3216	HBD5014553.1
contact-dependent inhibition effector tRNA nuclease [Escherichia coli]	Escherichia coli		6e-09	66.67	3216	WP_021566778.1
TPA: filamentous hemagglutinin N-terminal domain-containing protein [Escherichia coli]	Escherichia coli		6e-09	66.67	3216	HAL1619918.1
hemagglutinin repeat-containing protein [Escherichia coli]	Escherichia coli		6e-09	66.67	3218	WP_201476165.1
contact-dependent inhibition effector tRNA nuclease [Escherichia coli]	Escherichia coli		6e-09	66.67	3110	WP_021575679.1
filamentous hemagglutinin N-terminal domain-containing protein [Escherichia coli]	Escherichia coli		6e-09	66.67	3128	EFH9439728.1
filamentous hemagglutinin N-terminal domain-containing protein [Escherichia coli]	Escherichia coli		6e-09	66.67	3191	EFN7604237.1
TPA: filamentous hemagglutinin N-terminal domain-containing protein [Escherichia coli]	Escherichia coli		6e-09	66.67	3200	HAZ4287401.1
contact-dependent inhibition effector tRNA nuclease [Escherichia coli]	Escherichia coli		6e-09	66.67	3215	WP_169711446.1
contact-dependent inhibition effector tRNA nuclease [Escherichia coli]	Escherichia coli		6e-09	66.67	3216	WP_113228231.1
contact-dependent inhibition effector tRNA nuclease [Escherichia coli]	Escherichia coli		6e-09	66.67	3216	WP_086351828.1
contact-dependent inhibition effector tRNA nuclease [Escherichia coli]	Escherichia coli		6e-09	66.67	3216	WP_021571540.1
contact-dependent inhibition effector tRNA nuclease [Escherichia coli]	Escherichia coli		6e-09	66.67	3216	WP_021511806.1
contact-dependent inhibition effector tRNA nuclease [Escherichia coli]	Escherichia coli		1e-08	67.5	3108	EHL9278484.1
TPA: contact-dependent inhibition toxin CdiA [Escherichia coli]	Escherichia coli		5e-08	64.29	3114	HAV9682540.1
contact-dependent inhibition effector tRNA nuclease [Escherichia coli]	Escherichia coli		5e-08	64.29	3216	WP_063121364.1
hemagglutinin-related protein [Escherichia coli]	Escherichia coli		1e-07	46.3	3150	GDI68001.1	BECR fold
contact-dependent inhibition effector tRNA nuclease [Escherichia coli]	Escherichia coli		2e-07	67.57	3218	WP_194446023.1	AcrB-Ntox25
hemagglutinin repeat-containing protein [Escherichia coli]	Escherichia coli		0.004	24.42	3304	WP_179296149.1
filamentous hemagglutinin [Escherichia coli]	Escherichia coli ST-617:E020		0.004	24.42	3316	PCO57282.1	group 1

## Sheet: RHB08-C14-1 search
Description(Sequences with E-value BETTER than threshold)	Scientific Name	Query Cover	E value	% ident	Acc. Len	Accession
hemagglutinin repeat-containing protein [Escherichia coli]	Escherichia coli RHB08-C14-1	1	2e-148	100	3000	MBA8481725.1	group 6
TPA: hemagglutinin repeat-containing protein [Escherichia coli]	Escherichia coli	1	2e-148	100	2985	HBE4840795.1
filamentous hemagglutinin N-terminal domain-containing protein [Escherichia coli]	Escherichia coli	1	2e-148	100	2991	EAC1934775.1
filamentous hemagglutinin N-terminal domain-containing protein [Escherichia coli]	Escherichia coli	1	2e-148	100	2918	EFA4114110.1
filamentous hemagglutinin N-terminal domain-containing protein [Escherichia coli]	Escherichia coli	1	2e-148	100	2983	EEZ6629503.1
TPA: filamentous hemagglutinin N-terminal domain-containing protein [Escherichia coli]	Escherichia coli	1	2e-148	100	2985	HAN6238818.1
filamentous hemagglutinin N-terminal domain-containing protein [Escherichia coli]	Escherichia coli	1	2e-148	100	2985	EFD9708592.1
filamentous hemagglutinin N-terminal domain-containing protein [Escherichia coli]	Escherichia coli	1	2e-148	100	2985	EFH3453303.1
hemagglutinin repeat-containing protein [Escherichia coli]	Escherichia coli	1	2e-148	100	2985	WP_089626097.1
hemagglutinin repeat-containing protein [Escherichia coli]	Escherichia coli	1	2e-148	100	2985	WP_001081256.1
TPA: hemagglutinin repeat-containing protein [Escherichia coli]	Escherichia coli	1	2e-148	100	2985	HBE5192183.1
filamentous hemagglutinin N-terminal domain-containing protein [Escherichia coli]	Escherichia coli	1	3e-148	100	2989	EEX2745483.1
hemagglutinin repeat-containing protein [Escherichia coli]	Escherichia coli	1	3e-148	100	2991	WP_096970059.1
TPA: filamentous hemagglutinin N-terminal domain-containing protein [Escherichia coli]	Escherichia coli	1	3e-148	100	2985	HAW0054482.1
hemagglutinin repeat-containing protein [Escherichia coli]	Escherichia coli	1	3e-148	100	2985	WP_218999627.1
hemagglutinin repeat-containing protein [Escherichia coli]	Escherichia coli	1	3e-148	100	2985	WP_218361926.1
hemagglutinin repeat-containing protein [Escherichia coli]	Escherichia coli	1	3e-148	100	2985	MBB7702882.1
filamentous hemagglutinin N-terminal domain-containing protein [Escherichia coli]	Escherichia coli	1	3e-148	100	2985	EFC1548295.1
filamentous hemagglutinin [Escherichia coli]	Escherichia coli	1	3e-148	100	2985	EFO3485424.1
hemagglutinin repeat-containing protein [Escherichia coli]	Escherichia coli	1	3e-148	100	2985	MBC1080117.1
filamentous hemagglutinin N-terminal domain-containing protein [Escherichia coli]	Escherichia coli	1	3e-148	100	2977	EEV9946416.1
hemagglutinin repeat-containing protein [Escherichia coli]	Escherichia coli	1	3e-148	100	2985	WP_040100933.1
hemagglutinin repeat-containing protein [Escherichia coli]	Escherichia coli	1	3e-148	100	2985	WP_089634506.1
hemagglutinin repeat-containing protein [Escherichia coli]	Escherichia coli	1	3e-148	100	2985	EHM8479473.1
filamentous hemagglutinin N-terminal domain-containing protein [Escherichia coli]	Escherichia coli	1	3e-148	100	2985	EEW2046704.1
hemagglutinin repeat-containing protein [Escherichia coli]	Escherichia coli	1	3e-148	100	2985	WP_180760842.1
filamentous hemagglutinin N-terminal domain-containing protein [Escherichia coli]	Escherichia coli	1	3e-148	100	2985	EGO9627517.1
filamentous hemagglutinin N-terminal domain-containing protein [Escherichia coli]	Escherichia coli	1	3e-148	100	2985	EFI5290266.1
filamentous hemagglutinin N-terminal domain-containing protein [Escherichia coli]	Escherichia coli	1	3e-148	100	2985	EFE3357104.1
filamentous hemagglutinin N-terminal domain-containing protein [Escherichia coli]	Escherichia coli	1	3e-148	100	2985	EEX2871987.1
TPA: hemagglutinin repeat-containing protein [Escherichia coli]	Escherichia coli	1	3e-148	100	2985	HBB4584274.1
filamentous hemagglutinin N-terminal domain-containing protein [Escherichia coli]	Escherichia coli	1	3e-148	100	2985	EEW1829687.1
filamentous hemagglutinin [Escherichia coli]	Escherichia coli	1	3e-148	100	2985	EFO3513674.1
filamentous hemagglutinin N-terminal domain-containing protein [Escherichia coli]	Escherichia coli	1	3e-148	100	2985	EFH3981501.1
filamentous hemagglutinin N-terminal domain-containing protein [Escherichia coli]	Escherichia coli	1	3e-148	100	2985	EFB6447274.1
TPA: filamentous hemagglutinin N-terminal domain-containing protein [Escherichia coli]	Escherichia coli	1	3e-148	100	2985	HAU7916601.1
filamentous hemagglutinin N-terminal domain-containing protein [Escherichia coli]	Escherichia coli	1	3e-148	100	2989	EFD1036342.1
TPA: filamentous hemagglutinin N-terminal domain-containing protein [Escherichia coli]	Escherichia coli	1	3e-148	100	2985	HAN6650822.1
filamentous hemagglutinin N-terminal domain-containing protein [Escherichia coli]	Escherichia coli	1	3e-148	100	2985	EFC0382450.1
filamentous hemagglutinin N-terminal domain-containing protein [Escherichia coli]	Escherichia coli	1	4e-148	100	2985	EGQ4848133.1
filamentous hemagglutinin [Escherichia coli]	Escherichia coli	1	4e-148	100	2985	EFE6867379.1
filamentous hemagglutinin [Escherichia coli]	Escherichia coli	1	4e-148	100	2989	EFO3781722.1
hemagglutinin repeat-containing protein [Escherichia coli]	Escherichia coli	1	4e-148	100	2985	WP_089615546.1
filamentous hemagglutinin N-terminal domain-containing protein [Escherichia coli]	Escherichia coli	1	4e-148	100	2985	EFB9807124.1
TPA: filamentous hemagglutinin N-terminal domain-containing protein [Escherichia coli]	Escherichia coli	1	4e-148	100	2985	HAW9402856.1
hemagglutinin repeat-containing protein [Escherichia coli]	Escherichia coli	1	4e-148	100	2985	WP_097411601.1
hemagglutinin repeat-containing protein [Escherichia coli]	Escherichia coli	1	4e-148	100	2985	WP_097733248.1
TPA: filamentous hemagglutinin N-terminal domain-containing protein [Escherichia coli]	Escherichia coli	1	4e-148	100	2985	HAX4883229.1
filamentous hemagglutinin N-terminal domain-containing protein [Escherichia coli O11:H15]	Escherichia coli O11:H15	1	5e-148	100	2985	EFA4228872.1
TPA: filamentous hemagglutinin N-terminal domain-containing protein [Escherichia coli]	Escherichia coli	1	5e-148	99.55	2989	HAY0205575.1
hemagglutinin repeat-containing protein [Escherichia coli]	Escherichia coli	1	5e-148	99.55	2985	WP_096220455.1
filamentous hemagglutinin N-terminal domain-containing protein [Escherichia coli]	Escherichia coli	1	6e-148	99.55	2986	EHC4967678.1
filamentous hemagglutinin N-terminal domain-containing protein [Escherichia coli]	Escherichia coli	1	6e-148	99.55	2989	EEW6053772.1
hemagglutinin repeat-containing protein [Escherichia coli]	Escherichia coli	1	7e-148	99.55	2993	WP_111952687.1
hemagglutinin-related protein [Escherichia coli]	Escherichia coli	1	7e-148	99.55	2933	GCG59396.1
TPA: filamentous hemagglutinin N-terminal domain-containing protein [Escherichia coli]	Escherichia coli	1	8e-148	99.55	2991	HAY5217289.1
putative adhesin/hemagglutinin/hemolysin [Escherichia coli]	Escherichia coli	1	8e-148	99.55	2976	SQY43870.1
hemagglutinin-related protein [Escherichia coli]	Escherichia coli	1	9e-148	99.55	2968	GCG86169.1
filamentous hemagglutinin N-terminal domain-containing protein [Escherichia coli]	Escherichia coli	1	9e-148	100	3267	EGJ5977591.1
filamentous hemagglutinin N-terminal domain-containing protein [Escherichia coli]	Escherichia coli	1	9e-148	99.55	2985	EET8935503.1
filamentous hemagglutinin N-terminal domain-containing protein [Escherichia coli]	Escherichia coli	1	9e-148	99.55	2977	EFO0584384.1
hemagglutinin repeat-containing protein [Escherichia coli]	Escherichia coli	1	1e-147	99.55	2985	QMC02028.1
hemagglutinin repeat-containing protein [Escherichia coli]	Escherichia coli	1	1e-147	99.55	2985	WP_112025889.1
TPA: filamentous hemagglutinin N-terminal domain-containing protein [Escherichia coli]	Escherichia coli 15-AB01527	1	1e-147	99.55	2985	HBB0836036.1
contact-dependent inhibition effector tRNA nuclease [Escherichia coli]	Escherichia coli	1	1e-147	100	3267	EHO2109076.1
hemagglutinin repeat-containing protein [Escherichia coli]	Escherichia coli	1	1e-147	99.55	2985	WP_137658760.1
hemagglutinin repeat-containing protein [Escherichia coli]	Escherichia coli	1	1e-147	99.55	2985	QMB64535.1
hemagglutinin repeat-containing protein [Escherichia coli]	Escherichia coli	1	1e-147	99.55	2985	MBA8469777.1
hemagglutinin repeat-containing protein [Escherichia coli]	Escherichia coli	1	1e-147	99.55	2985	QMP72386.1
filamentous hemagglutinin N-terminal domain-containing protein [Escherichia coli]	Escherichia coli	1	1e-147	99.55	2985	EFB3726073.1
filamentous hemagglutinin N-terminal domain-containing protein [Escherichia coli]	Escherichia coli	1	1e-147	100	3267	EFJ3026816.1
filamentous hemagglutinin N-terminal domain-containing protein [Escherichia coli]	Escherichia coli	1	1e-147	100	3267	MHV19719.1
filamentous hemagglutinin N-terminal domain-containing protein [Escherichia coli]	Escherichia coli FSIS11811454	1	7e-147	99.55	3267	EFO1967351.1
filamentous hemagglutinin N-terminal domain-containing protein [Escherichia coli]	Escherichia coli FSIS11923175	1	3e-145	98.2	3259	EFB9947977.1
Contact-dependent inhibitor A [Escherichia coli]	Escherichia coli	1	4e-145	98.2	3099	EFH6470895.1
filamentous hemagglutinin N-terminal domain-containing protein [Escherichia coli]	Escherichia coli	1	4e-145	97.3	2985	EFG6963880.1
filamentous hemagglutinin N-terminal domain-containing protein [Escherichia coli]	Escherichia coli	1	5e-145	98.2	3155	EFA6257745.1
filamentous hemagglutinin N-terminal domain-containing protein [Escherichia coli]	Escherichia coli	1	5e-145	98.2	3197	EFH4399790.1
hemagglutinin-related protein [Escherichia coli]	Escherichia coli	1	6e-145	98.2	3259	BCM35848.1
filamentous hemagglutinin N-terminal domain-containing protein [Escherichia coli]	Escherichia coli	1	6e-145	98.2	3259	EEV8729968.1
contact-dependent inhibition effector tRNA nuclease [Escherichia coli]	Escherichia coli	1	6e-145	98.2	3259	WP_193818531.1
filamentous hemagglutinin N-terminal domain-containing protein [Escherichia coli]	Escherichia coli	1	6e-145	98.2	3259	EGM5976001.1
contact-dependent inhibition effector tRNA nuclease [Escherichia coli]	Escherichia coli	1	6e-145	98.2	3259	WP_137415315.1
filamentous hemagglutinin N-terminal domain-containing protein [Escherichia coli]	Escherichia coli	1	7e-145	98.2	3259	MHY71208.1
contact-dependent inhibition effector tRNA nuclease [Escherichia coli]	Escherichia coli	1	7e-145	98.2	3259	WP_047629948.1
filamentous hemagglutinin N-terminal domain-containing protein [Escherichia coli]	Escherichia coli	1	7e-145	98.2	3259	EHI1030338.1
contact-dependent inhibition effector tRNA nuclease [Escherichia coli]	Escherichia coli	1	7e-145	98.2	3259	WP_063104950.1
contact-dependent inhibition effector tRNA nuclease [Escherichia coli]	Escherichia coli	1	7e-145	98.2	3259	WP_137552019.1
Contact-dependent inhibitor A [Escherichia coli]	Escherichia coli	1	7e-145	98.2	3259	EFO3702316.1
filamentous hemagglutinin N-terminal domain-containing protein [Escherichia coli]	Escherichia coli	1	7e-145	98.2	3259	EFA4699201.1
filamentous hemagglutinin N-terminal domain-containing protein [Escherichia coli]	Escherichia coli	1	1e-144	98.2	3259	EEY5527001.1
TPA: filamentous hemagglutinin N-terminal domain-containing protein [Escherichia coli]	Escherichia coli	1	1e-144	98.2	3262	HAH9755523.1
Contact-dependent inhibitor A [Escherichia coli]	Escherichia coli	1	1e-144	98.2	2924	EEZ2586777.1
Contact-dependent inhibitor A [Escherichia coli]	Escherichia coli	1	1e-144	98.2	2924	EFA8993542.1
contact-dependent inhibition toxin CdiA [Escherichia coli]	Escherichia coli	1	1e-144	97.75	3159	WP_073505849.1
filamentous hemagglutinin N-terminal domain-containing protein [Escherichia coli]	Escherichia coli	1	3e-143	97.75	3259	EEV9038273.1
contact-dependent inhibition effector tRNA nuclease [Escherichia coli]	Escherichia coli MOD1-EC5473	1	1e-141	96.85	3258	WP_089666132.1
hemagglutinin repeat-containing protein [Escherichia coli]	Escherichia coli 80.0061	0.94	1e-129	92.86	2986	MBC1008588.1
filamentous hemagglutinin N-terminal domain-containing protein [Escherichia coli]	Escherichia coli	0.94	9e-129	91.9	2980	EGZ6703541.1
filamentous hemagglutinin N-terminal domain-containing protein [Escherichia coli]	Escherichia coli	0.94	1e-128	91.9	2980	EEY3952015.1
hemagglutinin repeat-containing protein [Escherichia coli]	Escherichia coli	0.94	1e-128	91.9	2980	WP_097296733.1
TPA: hemagglutinin repeat-containing protein [Escherichia coli]	Escherichia coli	0.94	1e-128	91.9	2980	HBE2480638.1
filamentous hemagglutinin N-terminal domain-containing protein [Escherichia coli]	Escherichia coli	0.94	1e-128	91.9	2980	EFN3234348.1
filamentous hemagglutinin N-terminal domain-containing protein [Escherichia coli]	Escherichia coli	0.94	1e-128	91.9	2982	EEZ7711779.1
filamentous hemagglutinin N-terminal domain-containing protein [Escherichia coli]	Escherichia coli	0.94	2e-128	91.9	2982	EEV7644082.1
hemagglutinin repeat-containing protein [Escherichia coli]	Escherichia coli	0.94	3e-128	91.43	2999	EHK7828869.1
hemagglutinin repeat-containing protein [Escherichia coli]	Escherichia coli RHB08-C14-2	0.94	4e-128	91.43	2998	MBA8484174.1
TPA: filamentous hemagglutinin N-terminal domain-containing protein [Escherichia coli]	Escherichia coli	0.94	4e-128	91.43	3010	HBA2933401.1
hemagglutinin repeat-containing protein [Escherichia coli]	Escherichia coli	0.94	5e-128	91.43	2989	WP_112794005.1
filamentous hemagglutinin N-terminal domain-containing protein [Escherichia coli]	Escherichia coli	0.94	5e-128	91.43	2986	EFN7677632.1
hemagglutinin repeat-containing protein [Escherichia coli]	Escherichia coli	0.94	5e-128	91.43	2995	WP_061352005.1
filamentous hemagglutinin N-terminal domain-containing protein [Escherichia coli]	Escherichia coli	0.94	6e-128	91.43	2989	EFO1088893.1
filamentous hemagglutinin N-terminal domain-containing protein [Escherichia coli]	Escherichia coli	0.94	6e-128	91.43	2989	EHI0517331.1
filamentous hemagglutinin N-terminal domain-containing protein [Escherichia coli]	Escherichia coli	0.94	6e-128	92.38	3254	EGO4299126.1
TPA: filamentous hemagglutinin N-terminal domain-containing protein [Escherichia coli]	Escherichia coli TMP015485	0.94	6e-128	92.38	3254	HAW0584067.1
hemagglutinin repeat-containing protein [Escherichia coli]	Escherichia coli	0.94	7e-128	91.43	2989	WP_112018487.1
hemagglutinin repeat-containing protein [Escherichia coli]	Escherichia coli	0.94	7e-128	91.43	2989	WP_109114128.1
hemagglutinin repeat-containing protein [Escherichia coli]	Escherichia coli	0.94	7e-128	91.43	2989	WP_105492307.1
TPA: hemagglutinin repeat-containing protein [Escherichia coli]	Escherichia coli	0.94	7e-128	91.43	2989	HBE5730408.1
filamentous hemagglutinin N-terminal domain-containing protein [Escherichia coli]	Escherichia coli	0.94	7e-128	91.43	2989	EFG8507858.1
TPA: filamentous hemagglutinin N-terminal domain-containing protein [Escherichia coli]	Escherichia coli	0.94	7e-128	91.43	2989	HAN3606698.1
hemagglutinin repeat-containing protein [Escherichia coli]	Escherichia coli	0.94	7e-128	91.43	2982	WP_089608501.1
TPA: filamentous hemagglutinin N-terminal domain-containing protein [Escherichia coli]	Escherichia coli	0.94	2e-127	91.43	2999	HAH7616456.1
Contact-dependent inhibitor A [Escherichia coli]	Escherichia coli	0.94	9e-126	90.48	2925	EEY3904643.1
hemagglutinin repeat-containing protein [Escherichia coli]	Escherichia coli 94.0616	0.94	1e-125	90.48	3239	MBB2477649.1
filamentous hemagglutinin N-terminal domain-containing protein [Escherichia coli]	Escherichia coli	0.94	1e-125	90.48	3257	EFF2057318.1
contact-dependent inhibition effector tRNA nuclease [Escherichia coli]	Escherichia coli	0.94	1e-125	90.48	3239	WP_106884357.1
contact-dependent inhibition effector tRNA nuclease [Escherichia coli]	Escherichia coli	0.94	2e-125	90.48	3153	WP_115202507.1
filamentous hemagglutinin N-terminal domain-containing protein [Escherichia coli]	Escherichia coli	0.94	2e-125	90.48	3151	EFH7155269.1
filamentous hemagglutinin N-terminal domain-containing protein [Escherichia coli]	Escherichia coli	0.94	3e-125	90.48	3151	EEV2527737.1
contact-dependent inhibition effector tRNA nuclease [Escherichia coli]	Escherichia coli 2710	0.94	1e-124	90	3149	MBS9011428.1
contact-dependent inhibition effector tRNA nuclease [Escherichia coli]	Escherichia coli	0.94	1e-115	89.52	3238	WP_073528039.1
contact-dependent inhibition effector tRNA nuclease [Escherichia coli]	Escherichia coli	0.94	1e-115	89.52	3238	WP_073546136.1
contact-dependent inhibition effector tRNA nuclease [Escherichia coli]	Escherichia coli M15	0.94	1e-115	89.52	3238	WP_073519402.1
TPA: filamentous hemagglutinin N-terminal domain-containing protein [Escherichia coli]	Escherichia coli	0.94	1e-115	89.52	3256	HAW2960865.1
contact-dependent inhibition effector tRNA nuclease [Escherichia coli]	Escherichia coli	0.94	2e-115	89.52	3258	WP_073521398.1
contact-dependent inhibition effector tRNA nuclease [Escherichia coli]	Escherichia coli	0.94	2e-115	89.52	3131	WP_073542042.1
filamentous hemagglutinin N-terminal domain-containing protein [Escherichia coli]	Escherichia coli	0.94	4e-115	89.52	3256	EFN9615928.1
filamentous hemagglutinin N-terminal domain-containing protein [Escherichia coli]	Escherichia coli FDA1146114-S003-003	0.94	2e-114	89.05	3256	EGQ6174474.1
Contact-dependent inhibitor A [Escherichia coli]	Escherichia coli	0.9	3e-80	66.34	2990	EFN8184389.1
filamentous hemagglutinin N-terminal domain-containing protein [Escherichia coli]	Escherichia coli PNUSAE058419	0.9	3e-80	66.34	3142	EGC4770545.1
contact-dependent inhibition effector tRNA nuclease [Escherichia coli]	Escherichia coli	0.95	2e-79	63.51	3126	WP_182589769.1
contact-dependent inhibition effector tRNA nuclease [Escherichia coli]	Escherichia coli UoL_15	0.9	2e-79	65.84	3146	WP_181188568.1
contact-dependent inhibition effector tRNA nuclease [Escherichia coli]	Escherichia coli	0.9	3e-79	65.84	3146	EHS5725311.1
contact-dependent inhibition toxin CdiA [Escherichia coli]	Escherichia coli	0.95	4e-79	63.03	3156	QMP06040.1
TPA: contact-dependent inhibition effector tRNA nuclease [Escherichia coli]	Escherichia coli	0.95	5e-79	63.03	3126	HBC6557378.1
filamentous hemagglutinin N-terminal domain-containing protein [Escherichia coli]	Escherichia coli	0.95	5e-79	63.03	3173	EHA7713354.1
filamentous hemagglutinin N-terminal domain-containing protein [Escherichia coli]	Escherichia coli	0.95	5e-79	63.03	3126	EEQ6482914.1
hemagglutinin repeat-containing protein [Escherichia coli]	Escherichia coli	0.95	6e-79	63.03	3257	QMP08098.1
filamentous hemagglutinin N-terminal domain-containing protein [Escherichia coli]	Escherichia coli	0.95	8e-79	63.03	3257	EFO0431923.1
filamentous hemagglutinin N-terminal domain-containing protein [Escherichia coli]	Escherichia coli	0.95	8e-79	63.03	3257	EHD7953800.1
filamentous hemagglutinin N-terminal domain-containing protein [Escherichia coli]	Escherichia coli	0.9	2e-77	64.85	3050	EER3790137.1
filamentous hemagglutinin N-terminal domain-containing protein [Escherichia coli]	Escherichia coli	0.9	3e-77	64.85	3153	EHB3228285.1
filamentous hemagglutinin N-terminal domain-containing protein [Escherichia coli]	Escherichia coli PNUSAE005985	0.9	4e-77	64.85	3153	EFD9455233.1
filamentous hemagglutinin N-terminal domain-containing protein [Escherichia coli]	Escherichia coli FSIS12028765	0.95	2e-71	55.66	3258	EFK7840928.1
TPA: filamentous hemagglutinin N-terminal domain-containing protein [Escherichia coli]	Escherichia coli ERS1497042	0.97	4e-71	54.84	3256	HBB1419169.1
Contact-dependent inhibitor A [Escherichia coli]	Escherichia coli	0.95	4e-71	55.66	2994	MBI0620042.1
filamentous hemagglutinin N-terminal domain-containing protein [Escherichia coli]	Escherichia coli	0.95	5e-71	55.66	3256	EFB1479351.1
hemagglutinin repeat-containing protein [Escherichia coli]	Escherichia coli	0.95	5e-71	55.66	3255	WP_208207859.1
TPA: contact-dependent inhibition effector tRNA nuclease [Escherichia coli]	Escherichia coli	0.95	5e-71	55.66	3256	HBG9623833.1
contact-dependent inhibition effector tRNA nuclease [Escherichia coli]	Escherichia coli	0.95	5e-71	55.66	3256	WP_097514504.1
contact-dependent inhibition toxin CdiA [Escherichia coli]	Escherichia coli	0.95	5e-71	55.66	3156	EFL3016322.1
contact-dependent inhibition effector tRNA nuclease [Escherichia coli]	Escherichia coli	0.95	5e-71	55.66	3255	WP_097409297.1
filamentous hemagglutinin N-terminal domain-containing protein [Escherichia coli]	Escherichia coli	0.95	5e-71	55.66	3256	EFH5175694.1
TPA: filamentous hemagglutinin N-terminal domain-containing protein [Escherichia coli]	Escherichia coli	0.95	5e-71	55.66	3256	HAM0693745.1
contact-dependent inhibition toxin CdiA [Escherichia coli]	Escherichia coli	0.95	5e-71	55.66	3156	WP_097340651.1
filamentous hemagglutinin N-terminal domain-containing protein [Escherichia coli]	Escherichia coli	0.95	5e-71	55.66	3255	EFN5779720.1
filamentous hemagglutinin N-terminal domain-containing protein [Escherichia coli]	Escherichia coli	0.95	5e-71	55.66	3255	EFL7347596.1
filamentous hemagglutinin N-terminal domain-containing protein [Escherichia coli]	Escherichia coli	0.95	5e-71	55.66	3255	EEU9125708.1
contact-dependent inhibition effector tRNA nuclease [Escherichia coli]	Escherichia coli	0.95	5e-71	55.66	3255	WP_109550179.1
TPA: contact-dependent inhibition effector tRNA nuclease [Escherichia coli]	Escherichia coli	0.95	5e-71	55.66	3256	HBE4806159.1
hemagglutinin repeat-containing protein [Escherichia coli]	Escherichia coli	0.95	5e-71	55.66	3255	WP_208474772.1
contact-dependent inhibition toxin CdiA [Escherichia coli]	Escherichia coli	0.95	6e-71	55.66	3156	WP_097419479.1
contact-dependent inhibition toxin CdiA [Escherichia coli]	Escherichia coli	0.95	6e-71	55.66	3156	EGA6608360.1
contact-dependent inhibition toxin CdiA [Escherichia coli]	Escherichia coli	0.95	6e-71	55.66	3156	EFD0315513.1
TPA: contact-dependent inhibition toxin CdiA [Escherichia coli]	Escherichia coli	0.95	6e-71	55.66	3156	HAM3512885.1
contact-dependent inhibition effector tRNA nuclease [Escherichia coli]	Escherichia coli	0.95	6e-71	55.66	3254	WP_176316543.1
contact-dependent inhibition effector tRNA nuclease [Escherichia coli]	Escherichia coli	0.95	6e-71	55.66	3254	WP_021524826.1
filamentous hemagglutinin N-terminal domain-containing protein [Escherichia coli O43:H2]	Escherichia coli O43:H2	0.95	6e-71	55.66	3156	EFN7252715.1
contact-dependent inhibition toxin CdiA [Escherichia coli]	Escherichia coli	0.95	6e-71	55.66	3156	WP_019842636.1
contact-dependent inhibition toxin CdiA [Escherichia coli]	Escherichia coli	0.95	6e-71	55.66	3156	MBI0615147.1
TPA: filamentous hemagglutinin N-terminal domain-containing protein [Escherichia coli]	Escherichia coli	0.95	6e-71	55.66	3254	HAI3069379.1
contact-dependent inhibition effector tRNA nuclease [Escherichia coli]	Escherichia coli	0.95	6e-71	55.66	3254	WP_001533898.1
contact-dependent inhibition effector tRNA nuclease [Escherichia coli]	Escherichia coli	0.95	6e-71	55.66	3256	EHQ9033390.1
filamentous hemagglutinin N-terminal domain-containing protein [Escherichia coli]	Escherichia coli	0.95	6e-71	55.66	3256	EGK2875670.1
contact-dependent inhibition effector tRNA nuclease [Escherichia coli]	Escherichia coli	0.95	6e-71	55.66	3254	WP_001547418.1
TPA: filamentous hemagglutinin N-terminal domain-containing protein [Escherichia coli]	Escherichia coli	0.95	6e-71	55.66	3255	HAP0855340.1
contact-dependent inhibition effector tRNA nuclease [Escherichia coli]	Escherichia coli	0.95	6e-71	55.66	3255	EHM1743527.1
filamentous hemagglutinin N-terminal domain-containing protein [Escherichia coli]	Escherichia coli	0.95	6e-71	55.66	3190	EFD0391469.1
Contact-dependent inhibitor A [Escherichia coli]	Escherichia coli	0.95	7e-71	55.66	3255	EGE2175968.1
contact-dependent inhibition effector tRNA nuclease [Escherichia coli]	Escherichia coli	0.95	7e-71	55.66	3254	WP_169711454.1
filamentous hemagglutinin N-terminal domain-containing protein [Escherichia coli]	Escherichia coli	0.95	7e-71	55.66	3256	EGP9735032.1
filamentous hemagglutinin N-terminal domain-containing protein [Escherichia coli]	Escherichia coli	0.95	8e-71	55.66	3255	EFA4767646.1
hemagglutinin repeat-containing protein [Escherichia coli]	Escherichia coli	0.95	9e-70	55.19	3038	EHO7896895.1
contact-dependent inhibition toxin CdiA [Escherichia coli]	Escherichia coli	0.95	1e-69	55.19	3156	EFL5954662.1
TPA: contact-dependent inhibition toxin CdiA [Escherichia coli]	Escherichia coli	0.95	1e-69	55.19	3156	HAH5712170.1
contact-dependent inhibition toxin CdiA [Escherichia coli]	Escherichia coli PSU-1135	0.95	2e-69	55.19	3156	EFB1448907.1
TPA: contact-dependent inhibition toxin CdiA [Escherichia coli]	Escherichia coli	0.95	2e-69	55.19	3156	HBA8827276.1
contact-dependent inhibition toxin CdiA [Escherichia coli]	Escherichia coli	0.95	2e-69	55.19	3156	EFH6871075.1
contact-dependent inhibition toxin CdiA [Escherichia coli]	Escherichia coli	0.95	2e-69	55.19	3156	EFM4233608.1
contact-dependent inhibition toxin CdiA [Escherichia coli]	Escherichia coli	0.95	2e-69	55.19	3156	EFB5271840.1
hemagglutinin repeat-containing protein [Escherichia coli]	Escherichia coli	0.98	1e-64	52.04	2990	WP_106884625.1
hemagglutinin repeat-containing protein [Escherichia coli]	Escherichia coli	0.98	1e-64	52.04	2990	WP_106879161.1
filamentous hemagglutinin N-terminal domain-containing protein [Escherichia coli]	Escherichia coli PSU_0148	0.98	1e-64	52.04	2986	EEV1014395.1
contact-dependent inhibition effector tRNA nuclease [Escherichia coli]	Escherichia coli NS-NP014	0.98	1e-64	52.04	3260	WP_137539914.1
filamentous hemagglutinin N-terminal domain-containing protein [Escherichia coli]	Escherichia coli	0.98	1e-64	52.04	2986	EEX3823487.1
filamentous hemagglutinin N-terminal domain-containing protein [Escherichia coli]	Escherichia coli	0.98	1e-64	52.04	2990	EES6317606.1
filamentous hemagglutinin N-terminal domain-containing protein [Escherichia coli]	Escherichia coli	0.98	1e-64	52.04	2990	EES1713568.1
hemagglutinin repeat-containing protein [Escherichia coli]	Escherichia coli	0.98	1e-64	52.04	2990	WP_096695684.1
TPA: filamentous hemagglutinin N-terminal domain-containing protein [Escherichia coli]	Escherichia coli	0.98	1e-64	52.04	2990	HAW0358967.1
filamentous hemagglutinin N-terminal domain-containing protein [Escherichia coli]	Escherichia coli	0.98	1e-64	52.04	2990	EES4560601.1
contact-dependent inhibition toxin CdiA [Escherichia coli]	Escherichia coli	0.98	1e-64	52.04	2399	EFJ7027676.1
hemagglutinin repeat-containing protein [Escherichia coli]	Escherichia coli	0.98	1e-64	52.04	2990	WP_106914235.1
filamentous hemagglutinin N-terminal domain-containing protein [Escherichia coli]	Escherichia coli	0.98	1e-64	52.04	2990	EFO1626369.1
hemagglutinin repeat-containing protein [Escherichia coli]	Escherichia coli	0.98	1e-64	52.04	2990	WP_149509032.1
contact-dependent inhibition effector tRNA nuclease [Escherichia coli]	Escherichia coli	0.98	1e-64	52.04	3144	WP_158115033.1
hemagglutinin repeat-containing protein [Escherichia coli]	Escherichia coli	0.98	2e-64	52.04	2990	WP_160372032.1
filamentous hemagglutinin N-terminal domain-containing protein [Escherichia coli]	Escherichia coli CVM N19EC1332	0.98	2e-64	52.04	3259	EGI4331453.1
hemagglutinin repeat-containing protein [Escherichia coli]	Escherichia coli	0.98	2e-64	52.04	2990	WP_160391050.1
filamentous hemagglutinin N-terminal domain-containing protein [Escherichia coli]	Escherichia coli	0.98	2e-64	52.04	3152	EGO4446854.1
filamentous hemagglutinin N-terminal domain-containing protein [Escherichia coli]	Escherichia coli	0.98	2e-64	52.04	3151	EFK0020410.1
filamentous hemagglutinin N-terminal domain-containing protein [Escherichia coli]	Escherichia coli	0.98	2e-64	52.04	2989	EFN9619413.1
filamentous hemagglutinin N-terminal domain-containing protein [Escherichia coli]	Escherichia coli	0.98	2e-64	52.04	3151	EEQ9533599.1
filamentous hemagglutinin N-terminal domain-containing protein [Escherichia coli]	Escherichia coli	0.98	2e-64	52.04	3151	EES3393754.1
contact-dependent inhibition effector tRNA nuclease [Escherichia coli]	Escherichia coli	0.98	2e-64	52.04	3151	WP_001501180.1
filamentous hemagglutinin N-terminal domain-containing protein [Escherichia coli]	Escherichia coli	0.98	2e-64	52.04	3151	EFD7264935.1
filamentous hemagglutinin N-terminal domain-containing protein [Escherichia coli]	Escherichia coli	0.98	2e-64	52.04	3151	EFA8109136.1
contact-dependent inhibition effector tRNA nuclease [Escherichia coli]	Escherichia coli	0.98	2e-64	52.04	3151	EHJ8073209.1
filamentous hemagglutinin N-terminal domain-containing protein [Escherichia coli]	Escherichia coli	0.98	2e-64	52.04	3151	EES2403972.1
filamentous hemagglutinin N-terminal domain-containing protein [Escherichia coli]	Escherichia coli	0.98	2e-64	52.04	3151	EFG9420426.1
filamentous hemagglutinin N-terminal domain-containing protein [Escherichia coli]	Escherichia coli	0.98	2e-64	52.04	3133	EEV1869067.1
contact-dependent inhibition effector tRNA nuclease [Escherichia coli]	Escherichia coli	0.98	2e-64	52.04	3259	WP_073488454.1
filamentous hemagglutinin N-terminal domain-containing protein [Escherichia coli]	Escherichia coli	0.98	2e-64	52.04	3151	EFU3948063.1
contact-dependent inhibition effector tRNA nuclease [Escherichia coli]	Escherichia coli	0.98	2e-64	52.04	3257	WP_137455367.1
contact-dependent inhibition effector tRNA nuclease [Escherichia coli]	Escherichia coli	0.98	2e-64	52.04	3257	WP_137414355.1
TPA: filamentous hemagglutinin N-terminal domain-containing protein [Escherichia coli]	Escherichia coli	0.98	2e-64	52.04	3257	HBB0864977.1
hemagglutinin repeat-containing protein [Escherichia coli]	Escherichia coli	0.98	2e-64	52.04	3257	QMP15690.1
contact-dependent inhibition effector tRNA nuclease [Escherichia coli]	Escherichia coli	0.98	2e-64	52.04	3257	WP_097735596.1
Contact-dependent inhibitor A [Escherichia coli]	Escherichia coli	0.98	2e-64	52.04	3257	EGE1176982.1
TPA: filamentous hemagglutinin N-terminal domain-containing protein [Escherichia coli]	Escherichia coli	0.98	1e-63	51.58	3260	HAV8177455.1
TPA: filamentous hemagglutinin N-terminal domain-containing protein [Escherichia coli]	Escherichia coli TMP022059	0.98	1e-63	51.58	3262	HAV8735483.1
filamentous hemagglutinin N-terminal domain-containing protein [Escherichia coli]	Escherichia coli PNUSAE008278	0.98	2e-63	51.58	3151	EGZ4912942.1
hemagglutinin repeat-containing protein [Escherichia coli]	Escherichia coli VREC0506	0.87	7e-60	58.25	2978	WP_112794324.1
contact-dependent inhibition toxin CdiA [Escherichia coli]	Escherichia coli	0.87	7e-60	58.25	2862	EEX3941821.1
contact-dependent inhibition toxin CdiA [Escherichia coli]	Escherichia coli	0.87	7e-60	58.25	3024	EHM9077973.1
TPA: contact-dependent inhibition toxin CdiA [Escherichia coli]	Escherichia coli	0.87	7e-60	58.25	3006	HAH2708845.1
contact-dependent inhibition toxin CdiA [Escherichia coli]	Escherichia coli	0.87	7e-60	58.25	2914	EFH2039204.1
hemagglutinin-related protein [Escherichia coli]	Escherichia coli	0.87	7e-60	58.25	2978	GDM37150.1
contact-dependent inhibition toxin CdiA [Escherichia coli]	Escherichia coli	0.87	7e-60	58.25	2934	EFD0131392.1
contact-dependent inhibition toxin CdiA [Escherichia coli]	Escherichia coli	0.87	7e-60	58.25	3142	WP_112917153.1
contact-dependent inhibition toxin CdiA [Escherichia coli]	Escherichia coli	0.87	7e-60	58.25	3005	EER3702478.1
contact-dependent inhibition toxin CdiA [Escherichia coli]	Escherichia coli	0.87	7e-60	58.25	2912	WP_135565124.1
contact-dependent inhibition toxin CdiA [Escherichia coli]	Escherichia coli	0.87	7e-60	58.25	2912	WP_135565371.1
contact-dependent inhibition toxin CdiA [Escherichia coli]	Escherichia coli	0.87	7e-60	58.25	2920	EGC4330752.1
contact-dependent inhibition toxin CdiA [Escherichia coli]	Escherichia coli	0.87	7e-60	58.25	3142	EFI7514813.1
contact-dependent inhibition toxin CdiA [Escherichia coli]	Escherichia coli	0.87	7e-60	58.25	3142	EET5789001.1
contact-dependent inhibition toxin CdiA [Escherichia coli]	Escherichia coli	0.87	7e-60	58.25	3142	WP_001499179.1
contact-dependent inhibition effector tRNA nuclease [Escherichia coli]	Escherichia coli	0.87	7e-60	58.25	3248	WP_137566042.1
contact-dependent inhibition effector tRNA nuclease [Escherichia coli]	Escherichia coli	0.87	7e-60	58.25	3248	WP_137659672.1
contact-dependent inhibition toxin CdiA [Escherichia coli]	Escherichia coli	0.87	7e-60	58.25	3142	WP_135402095.1
contact-dependent inhibition toxin CdiA [Escherichia coli]	Escherichia coli	0.87	7e-60	58.25	3142	EEX8842944.1
contact-dependent inhibition toxin CdiA [Escherichia coli]	Escherichia coli	0.87	7e-60	58.25	3142	EFF7445339.1
filamentous hemagglutinin N-terminal domain-containing protein [Escherichia coli]	Escherichia coli	0.87	8e-60	58.25	3246	EGW6826325.1
Contact-dependent inhibitor A [Escherichia coli]	Escherichia coli	0.87	8e-60	58.25	3004	EEW2410206.1
contact-dependent inhibition toxin CdiA [Escherichia coli]	Escherichia coli	0.87	8e-60	58.25	3142	EES1390302.1
filamentous hemagglutinin N-terminal domain-containing protein [Escherichia coli]	Escherichia coli	0.87	8e-60	58.25	3246	EFA6877057.1
contact-dependent inhibition toxin CdiA [Escherichia coli]	Escherichia coli	0.87	8e-60	58.25	3142	EEU3024010.1
TPA: contact-dependent inhibition effector tRNA nuclease [Escherichia coli]	Escherichia coli	0.87	8e-60	58.25	3246	HBC5618494.1
filamentous hemagglutinin N-terminal domain-containing protein [Escherichia coli]	Escherichia coli	0.87	8e-60	58.25	3244	EFD5143309.1
filamentous hemagglutinin N-terminal domain-containing protein [Escherichia coli]	Escherichia coli	0.87	8e-60	58.25	3246	EGL7778862.1
contact-dependent inhibition effector tRNA nuclease [Escherichia coli]	Escherichia coli	0.87	8e-60	58.25	3246	WP_104895074.1
TPA: Contact-dependent inhibitor A [Escherichia coli]	Escherichia coli	0.87	8e-60	58.25	3084	HBA5706330.1
filamentous hemagglutinin N-terminal domain-containing protein [Escherichia coli]	Escherichia coli	0.87	8e-60	58.25	3244	EFC4841917.1
MULTISPECIES: contact-dependent inhibition effector tRNA nuclease [Enterobacteriaceae]	Enterobacteriaceae	0.87	8e-60	58.25	3246	WP_001564262.1
contact-dependent inhibition effector tRNA nuclease [Escherichia coli]	Escherichia coli	0.87	8e-60	58.25	3248	WP_194499530.1
contact-dependent inhibition effector tRNA nuclease [Escherichia coli]	Escherichia coli	0.87	8e-60	58.25	3246	WP_089521220.1
filamentous hemagglutinin N-terminal domain-containing protein [Escherichia coli]	Escherichia coli	0.87	8e-60	58.25	3246	EEW2492596.1
contact-dependent inhibition effector tRNA nuclease [Escherichia coli]	Escherichia coli	0.87	8e-60	58.25	3246	EHL7846250.1
contact-dependent inhibition effector tRNA nuclease [Escherichia coli]	Escherichia coli	0.87	8e-60	58.25	3246	EHP6654473.1
TPA: filamentous hemagglutinin N-terminal domain-containing protein [Escherichia coli]	Escherichia coli	0.87	8e-60	58.25	3246	HAJ3512146.1
contact-dependent inhibition effector tRNA nuclease [Escherichia coli]	Escherichia coli	0.87	8e-60	58.25	3246	WP_135259132.1
filamentous hemagglutinin N-terminal domain-containing protein [Escherichia coli]	Escherichia coli	0.87	8e-60	58.25	3246	EEV7001986.1
Contact-dependent inhibitor A [Escherichia coli]	Escherichia coli	0.87	8e-60	58.25	3246	EFO3258747.1
filamentous hemagglutinin N-terminal domain-containing protein [Escherichia coli]	Escherichia coli	0.87	8e-60	58.25	3246	EFO4427898.1
filamentous hemagglutinin N-terminal domain-containing protein [Escherichia coli]	Escherichia coli	0.87	8e-60	58.25	3247	EFA9243343.1
filamentous hemagglutinin N-terminal domain-containing protein [Escherichia coli]	Escherichia coli	0.87	8e-60	58.25	3246	EGL0710226.1
TPA: filamentous hemagglutinin N-terminal domain-containing protein [Escherichia coli]	Escherichia coli	0.87	8e-60	58.25	3246	HAN1840738.1
contact-dependent inhibition effector tRNA nuclease [Escherichia coli]	Escherichia coli	0.87	8e-60	58.25	3246	WP_089581902.1
contact-dependent inhibition effector tRNA nuclease [Escherichia coli]	Escherichia coli	0.87	8e-60	58.25	3246	WP_136747367.1
filamentous hemagglutinin N-terminal domain-containing protein [Escherichia coli]	Escherichia coli	0.87	8e-60	58.25	3246	EFN0623881.1
filamentous hemagglutinin N-terminal domain-containing protein [Escherichia coli]	Escherichia coli	0.87	8e-60	58.25	3246	EGI6826789.1
contact-dependent inhibition effector tRNA nuclease [Escherichia coli]	Escherichia coli	0.87	8e-60	58.25	3246	WP_097710791.1
TPA: filamentous hemagglutinin N-terminal domain-containing protein [Escherichia coli]	Escherichia coli	0.87	8e-60	58.25	3246	HAV9750368.1
hemagglutinin repeat-containing protein [Escherichia coli]	Escherichia coli	0.87	8e-60	58.25	3246	QMK72280.1
contact-dependent inhibition effector tRNA nuclease [Escherichia coli]	Escherichia coli	0.87	8e-60	58.25	3247	WP_134260755.1
contact-dependent inhibition effector tRNA nuclease [Escherichia coli]	Escherichia coli	0.87	8e-60	58.25	3199	EHP0804712.1
contact-dependent inhibition effector tRNA nuclease [Escherichia coli]	Escherichia coli	0.87	9e-60	58.25	3242	EHO3055907.1
contact-dependent inhibition effector tRNA nuclease [Escherichia coli]	Escherichia coli	0.87	9e-60	58.25	3246	WP_136770054.1
contact-dependent inhibition effector tRNA nuclease [Escherichia coli]	Escherichia coli	0.87	9e-60	58.25	3246	WP_096968167.1
contact-dependent inhibition effector tRNA nuclease [Escherichia coli]	Escherichia coli	0.87	9e-60	58.25	3246	WP_047649601.1
contact-dependent inhibition effector tRNA nuclease [Escherichia coli]	Escherichia coli	0.87	9e-60	58.25	3246	WP_088459632.1
filamentous hemagglutinin N-terminal domain-containing protein [Escherichia coli]	Escherichia coli	0.87	9e-60	58.25	3246	EFA4730042.1
Contact-dependent inhibitor A [Escherichia coli]	Escherichia coli	0.87	9e-60	58.25	3246	EFO2461519.1
contact-dependent inhibition effector tRNA nuclease [Escherichia coli]	Escherichia coli	0.87	9e-60	58.25	3246	WP_097477286.1
contact-dependent inhibition toxin CdiA [Escherichia coli]	Escherichia coli	0.87	9e-60	58.25	3142	WP_062888789.1
contact-dependent inhibition effector tRNA nuclease [Escherichia coli]	Escherichia coli	0.87	9e-60	58.25	3246	WP_033561912.1
hemagglutinin repeat-containing protein [Escherichia coli]	Escherichia coli	0.87	9e-60	58.25	3246	QMP49006.1
contact-dependent inhibition effector tRNA nuclease [Escherichia coli]	Escherichia coli	0.87	9e-60	58.25	3246	WP_112832101.1
contact-dependent inhibition effector tRNA nuclease [Escherichia coli]	Escherichia coli	0.87	9e-60	58.25	3246	WP_047657653.1
filamentous hemagglutinin N-terminal domain-containing protein [Escherichia coli]	Escherichia coli	0.87	9e-60	58.25	3246	EEV7682050.1
filamentous hemagglutinin N-terminal domain-containing protein [Escherichia coli]	Escherichia coli	0.87	9e-60	58.25	3246	EFM4397190.1
contact-dependent inhibition effector tRNA nuclease [Escherichia coli]	Escherichia coli	0.87	9e-60	58.25	3247	WP_137582527.1
contact-dependent inhibition effector tRNA nuclease [Escherichia coli]	Escherichia coli	0.87	9e-60	58.25	3247	WP_097727340.1
filamentous hemagglutinin N-terminal domain-containing protein [Escherichia coli]	Escherichia coli	0.87	9e-60	58.25	3246	EFO1220523.1
contact-dependent inhibition effector tRNA nuclease [Escherichia coli]	Escherichia coli	0.87	9e-60	58.25	3246	WP_137590341.1
contact-dependent inhibition effector tRNA nuclease [Escherichia coli]	Escherichia coli	0.87	9e-60	58.25	3244	WP_159373441.1
contact-dependent inhibition effector tRNA nuclease [Escherichia coli]	Escherichia coli	0.87	9e-60	58.25	3244	WP_061353299.1
filamentous hemagglutinin N-terminal domain-containing protein [Escherichia coli]	Escherichia coli	0.87	9e-60	58.25	3246	EFD1039257.1
TPA: contact-dependent inhibition toxin CdiA [Escherichia coli]	Escherichia coli	0.87	9e-60	58.25	3134	HAW0482638.1
contact-dependent inhibition toxin CdiA [Escherichia coli]	Escherichia coli	0.87	9e-60	58.25	3142	WP_032209771.1
contact-dependent inhibition effector tRNA nuclease [Escherichia coli]	Escherichia coli	0.87	9e-60	58.25	3246	EHJ8165862.1
filamentous hemagglutinin N-terminal domain-containing protein [Escherichia coli]	Escherichia coli	0.87	9e-60	58.25	3231	EFA6985563.1
contact-dependent inhibition effector tRNA nuclease [Escherichia coli]	Escherichia coli	0.87	9e-60	58.25	3246	WP_112038527.1
contact-dependent inhibition effector tRNA nuclease [Escherichia coli]	Escherichia coli	0.87	9e-60	58.25	3202	WP_058055574.1
contact-dependent inhibition effector tRNA nuclease [Escherichia coli]	Escherichia coli	0.87	9e-60	58.25	3212	WP_058061262.1
filamentous hemagglutinin N-terminal domain-containing protein [Escherichia coli]	Escherichia coli	0.87	9e-60	58.25	3246	EFC6931477.1
TPA: contact-dependent inhibition toxin CdiA [Escherichia coli]	Escherichia coli	0.87	9e-60	58.25	3142	HAV9314115.1
contact-dependent inhibition toxin CdiA [Escherichia coli]	Escherichia coli	0.87	9e-60	58.25	3142	EEV2457233.1
contact-dependent inhibition effector tRNA nuclease [Escherichia coli]	Escherichia coli	0.87	9e-60	58.25	3246	WP_111202868.1
contact-dependent inhibition effector tRNA nuclease [Escherichia coli]	Escherichia coli	0.87	9e-60	58.25	3247	EHP3268094.1
hemagglutinin repeat-containing protein [Escherichia coli]	Escherichia coli	0.87	9e-60	58.25	3244	WP_206976709.1
filamentous hemagglutinin N-terminal domain-containing protein [Escherichia coli]	Escherichia coli	0.87	9e-60	58.25	3246	EFH4243822.1
filamentous hemagglutinin N-terminal domain-containing protein [Escherichia coli]	Escherichia coli	0.87	9e-60	58.25	3246	EFE4965648.1
contact-dependent inhibition effector tRNA nuclease [Escherichia coli]	Escherichia coli	0.87	9e-60	58.25	3244	WP_058061197.1
contact-dependent inhibition effector tRNA nuclease [Escherichia coli]	Escherichia coli	0.87	9e-60	58.25	3244	WP_098722395.1
contact-dependent inhibition effector tRNA nuclease [Escherichia coli]	Escherichia coli	0.87	9e-60	58.25	3246	WP_161397584.1
contact-dependent inhibition toxin CdiA [Escherichia coli]	Escherichia coli	0.87	9e-60	58.25	3142	WP_126352558.1
filamentous hemagglutinin N-terminal domain-containing protein [Escherichia coli]	Escherichia coli	0.87	9e-60	58.25	3245	EFC3043075.1
filamentous hemagglutinin N-terminal domain-containing protein [Escherichia coli]	Escherichia coli	0.87	9e-60	58.25	3245	EFC3083951.1
filamentous hemagglutinin N-terminal domain-containing protein [Escherichia coli]	Escherichia coli	0.87	9e-60	58.25	3245	EFN4580311.1
filamentous hemagglutinin N-terminal domain-containing protein [Escherichia coli]	Escherichia coli	0.87	1e-59	58.25	3245	EFC0386531.1
contact-dependent inhibition effector tRNA nuclease [Escherichia coli]	Escherichia coli	0.87	1e-59	58.25	3246	WP_137427062.1
filamentous hemagglutinin N-terminal domain-containing protein [Escherichia coli]	Escherichia coli	0.87	1e-59	58.25	3245	EFC5292711.1
filamentous hemagglutinin N-terminal domain-containing protein [Escherichia coli]	Escherichia coli	0.87	1e-59	58.25	3246	EEZ5212455.1
contact-dependent inhibition effector tRNA nuclease [Escherichia coli]	Escherichia coli	0.87	1e-59	58.25	3244	WP_113976423.1
contact-dependent inhibition effector tRNA nuclease [Escherichia coli]	Escherichia coli	0.87	1e-59	58.25	3244	MBS8843002.1
filamentous hemagglutinin N-terminal domain-containing protein [Escherichia coli]	Escherichia coli	0.87	1e-59	58.25	3246	EEV5907910.1
hemagglutinin repeat-containing protein [Escherichia coli]	Escherichia coli	0.87	1e-59	58.25	3247	QMK70361.1
contact-dependent inhibition toxin CdiA [Escherichia coli]	Escherichia coli 8.0127	0.87	2e-58	57.22	3142	WP_097467099.1
hemagglutinin repeat-containing protein [Escherichia coli]	Escherichia coli	0.97	9e-51	45.29	2969	MBB7875057.1
hemagglutinin repeat-containing protein [Escherichia coli]	Escherichia coli MOD1-EC5532	0.97	1e-50	45.29	2971	WP_089569080.1
hemagglutinin repeat-containing protein [Escherichia coli]	Escherichia coli	0.97	1e-50	45.29	2697	EHQ9020965.1
hemagglutinin repeat-containing protein [Escherichia coli]	Escherichia coli	0.97	1e-50	45.29	2977	WP_163426872.1
hemagglutinin repeat-containing protein [Escherichia coli]	Escherichia coli	0.97	1e-50	45.29	2978	MBS9190253.1
filamentous hemagglutinin N-terminal domain-containing protein [Escherichia coli]	Escherichia coli	0.97	1e-50	45.29	2977	EER7241619.1
filamentous hemagglutinin N-terminal domain-containing protein [Escherichia coli]	Escherichia coli	0.97	1e-50	45.29	2978	EEY7958989.1
filamentous hemagglutinin N-terminal domain-containing protein [Escherichia coli]	Escherichia coli	0.97	1e-50	45.29	2977	EFH1500177.1
filamentous hemagglutinin N-terminal domain-containing protein [Escherichia coli]	Escherichia coli	0.97	1e-50	45.29	2977	EGQ6174638.1
filamentous hemagglutinin N-terminal domain-containing protein [Escherichia coli]	Escherichia coli	0.97	1e-50	45.29	2971	EFH6853990.1
filamentous hemagglutinin N-terminal domain-containing protein [Escherichia coli]	Escherichia coli	0.97	1e-50	45.29	2977	EGB0944747.1
filamentous hemagglutinin N-terminal domain-containing protein [Escherichia coli]	Escherichia coli	0.97	1e-50	45.29	2971	EGB0936514.1
filamentous hemagglutinin N-terminal domain-containing protein [Escherichia coli]	Escherichia coli	0.97	1e-50	45.29	2971	EEZ5398818.1
hemagglutinin repeat-containing protein [Escherichia coli]	Escherichia coli	0.97	1e-50	45.29	2969	EHR8248232.1
TPA: filamentous hemagglutinin N-terminal domain-containing protein [Escherichia coli]	Escherichia coli	0.97	1e-50	45.29	2969	HAX4925889.1
hemagglutinin repeat-containing protein [Escherichia coli]	Escherichia coli	0.97	1e-49	45.29	2988	WP_001420113.1
TPA: contact-dependent inhibition effector tRNA nuclease [Escherichia coli]	Escherichia coli O91:H8	0.98	1e-46	44.5	3131	HBH5396955.1
contact-dependent inhibition effector tRNA nuclease [Escherichia coli]	Escherichia coli PSU-3786	0.83	7e-16	36.51	3138	EHL5672036.1	group 5
TPA: filamentous hemagglutinin N-terminal domain-containing protein [Escherichia coli]	Escherichia coli	0.83	7e-16	36.51	3138	HBA6046441.1
TPA: filamentous hemagglutinin N-terminal domain-containing protein [Escherichia coli]	Escherichia coli	0.83	7e-16	36.51	3250	HBB0853558.1
hemagglutinin repeat-containing protein [Escherichia coli]	Escherichia coli	0.83	7e-16	36.51	3143	WP_213199370.1
filamentous hemagglutinin N-terminal domain-containing protein [Escherichia coli]	Escherichia coli	0.83	7e-16	36.51	3230	MBI0727777.1
contact-dependent inhibition effector tRNA nuclease [Escherichia coli]	Escherichia coli	0.83	7e-16	36.51	3250	WP_097291914.1
filamentous hemagglutinin N-terminal domain-containing protein [Escherichia coli]	Escherichia coli	0.83	7e-16	36.51	3250	EFN1918130.1
contact-dependent inhibition effector tRNA nuclease [Escherichia coli]	Escherichia coli	0.83	7e-16	36.51	3134	WP_166431402.1
filamentous hemagglutinin N-terminal domain-containing protein [Escherichia coli]	Escherichia coli	0.83	8e-16	36.51	3250	EEY3994498.1
contact-dependent inhibition effector tRNA nuclease [Escherichia coli]	Escherichia coli	0.83	8e-16	36.51	3250	WP_113983914.1
contact-dependent inhibition effector tRNA nuclease [Escherichia coli]	Escherichia coli	0.83	8e-16	36.51	3134	EHL6303988.1
TPA: filamentous hemagglutinin N-terminal domain-containing protein [Escherichia coli]	Escherichia coli	0.83	8e-16	36.51	3250	HAW2827709.1
contact-dependent inhibition effector tRNA nuclease [Escherichia coli]	Escherichia coli	0.83	8e-16	36.51	3252	WP_088773561.1
filamentous hemagglutinin N-terminal domain-containing protein [Escherichia coli]	Escherichia coli	0.83	8e-16	36.51	3248	EFB2316368.1
TPA: filamentous hemagglutinin N-terminal domain-containing protein [Escherichia coli]	Escherichia coli	0.83	8e-16	36.51	3250	HAW4218912.1
contact-dependent inhibition toxin CdiA [Escherichia coli]	Escherichia coli	0.83	8e-16	36.51	2583	EFD5056952.1
contact-dependent inhibition effector tRNA nuclease [Escherichia coli]	Escherichia coli	0.83	8e-16	36.51	3250	WP_137456837.1
hemagglutinin repeat-containing protein [Escherichia coli]	Escherichia coli	0.83	9e-16	36.51	2909	WP_213196481.1
hemagglutinin repeat-containing protein [Escherichia coli]	Escherichia coli	0.83	9e-16	36.51	3109	WP_097457536.1
contact-dependent inhibition toxin CdiA [Escherichia coli]	Escherichia coli	0.83	9e-16	36.51	2654	EFA9168922.1
Contact-dependent inhibitor A [Escherichia coli]	Escherichia coli	0.83	9e-16	36.51	2583	EAC1646664.1
filamentous hemagglutinin N-terminal domain-containing protein [Escherichia coli]	Escherichia coli	0.83	9e-16	36.51	3250	EFB2515389.1
TPA: Contact-dependent inhibitor A [Escherichia coli]	Escherichia coli	0.83	9e-16	36.51	2955	HAJ8803523.1
Contact-dependent inhibitor A [Escherichia coli]	Escherichia coli	0.83	9e-16	36.51	3114	EFC6938018.1
TPA: hemagglutinin repeat-containing protein [Escherichia coli]	Escherichia coli	0.83	9e-16	36.51	2951	HBG9619446.1
TPA: Contact-dependent inhibitor A [Escherichia coli]	Escherichia coli	0.83	1e-15	36.51	2950	HBA3116108.1
contact-dependent inhibition toxin CdiA [Escherichia coli]	Escherichia coli	0.83	1e-15	36.51	3146	EEZ4321647.1
Contact-dependent inhibitor A [Escherichia coli]	Escherichia coli	0.83	1e-15	36.51	2774	EEY5742834.1
contact-dependent inhibition toxin CdiA [Escherichia coli]	Escherichia coli	0.83	1e-15	36.51	2945	WP_052318500.1
putative member of ShlA/HecA/FhaA exoprotein family [Escherichia coli]	Escherichia coli	0.65	7e-10	31.97	3326	SRZ15202.1	group 4
hemagglutinin repeat-containing protein [Escherichia coli]	Escherichia coli	0.65	2e-09	31.29	3213	EHT7004879.1
Contact-dependent inhibitor A [Escherichia coli]	Escherichia coli	0.65	2e-09	31.29	3213	EFO2230683.1
hemagglutinin repeat-containing protein [Escherichia coli]	Escherichia coli	0.65	2e-09	31.29	3213	EHV0168620.1
filamentous hemagglutinin N-terminal domain-containing protein [Escherichia coli]	Escherichia coli	0.65	2e-09	31.29	3213	EFT3110338.1
Contact-dependent inhibitor A [Escherichia coli]	Escherichia coli	0.65	2e-09	31.29	3211	EFH8683982.1
TPA: contact-dependent inhibition effector tRNA nuclease [Escherichia coli]	Escherichia coli	0.65	2e-09	31.29	3216	HBC9705889.1
filamentous hemagglutinin N-terminal domain-containing protein [Escherichia coli]	Escherichia coli	0.65	2e-09	31.29	3213	EEZ5581409.1
filamentous hemagglutinin N-terminal domain-containing protein [Escherichia coli]	Escherichia coli	0.65	2e-09	31.29	3213	EFB3290029.1
filamentous hemagglutinin N-terminal domain-containing protein [Escherichia coli]	Escherichia coli	0.65	2e-09	31.29	3216	EFF3568595.1
contact-dependent inhibition toxin CdiA [Escherichia coli]	Escherichia coli	0.24	2e-09	60	2959	EFC6633083.1	Dtp-NS_2
TPA: Contact-dependent inhibitor A [Escherichia coli]	Escherichia coli	0.24	2e-09	60	3015	HAW3065185.1
TPA: contact-dependent inhibition toxin CdiA [Escherichia coli]	Escherichia coli	0.24	2e-09	60	2850	HAI4049653.1
hemagglutinin repeat-containing protein [Escherichia coli]	Escherichia coli	0.24	2e-09	60	3026	WP_215263210.1
contact-dependent inhibition toxin CdiA [Escherichia coli]	Escherichia coli	0.24	2e-09	60	3236	EFH8838932.1
hemagglutinin repeat-containing protein [Escherichia coli]	Escherichia coli	0.24	2e-09	60	3324	WP_115210628.1
hemagglutinin repeat-containing protein [Escherichia coli]	Escherichia coli	0.24	3e-09	60	3003	EHM3185584.1
filamentous hemagglutinin N-terminal domain-containing protein [Escherichia coli]	Escherichia coli	0.24	3e-09	60	3171	EFF2332769.1
TPA: contact-dependent inhibition toxin CdiA [Escherichia coli]	Escherichia coli	0.24	3e-09	60	3236	HAW9435634.1
TPA: contact-dependent inhibition toxin CdiA [Escherichia coli]	Escherichia coli	0.24	3e-09	60	3236	HAH7710531.1
contact-dependent inhibition toxin CdiA [Escherichia coli]	Escherichia coli	0.24	3e-09	60	3236	WP_001680718.1
filamentous hemagglutinin N-terminal domain-containing protein [Escherichia coli]	Escherichia coli	0.24	3e-09	60	3236	EFO1309391.1
TPA: contact-dependent inhibition toxin CdiA [Escherichia coli]	Escherichia coli	0.24	3e-09	60	3236	HAO2602850.1
Contact-dependent inhibitor A [Escherichia coli]	Escherichia coli	0.24	3e-09	60	3236	EFO2462352.1
TPA: contact-dependent inhibition toxin CdiA [Escherichia coli]	Escherichia coli	0.24	3e-09	60	3236	HBB1729826.1
TPA: contact-dependent inhibition toxin CdiA [Escherichia coli]	Escherichia coli	0.24	3e-09	60	3236	HAM4092190.1
TPA: filamentous hemagglutinin N-terminal domain-containing protein [Escherichia coli]	Escherichia coli	0.24	3e-09	60	3118	HAH5071021.1
contact-dependent inhibition toxin CdiA [Escherichia coli]	Escherichia coli	0.24	3e-09	60	3236	EHH7866472.1
TPA: contact-dependent inhibition toxin CdiA [Escherichia coli]	Escherichia coli	0.24	3e-09	60	3236	HAL2133230.1
hemagglutinin repeat-containing protein [Escherichia coli]	Escherichia coli	0.24	3e-09	60	3321	WP_021515903.1
contact-dependent inhibition effector tRNA nuclease [Escherichia coli]	Escherichia coli	0.24	3e-09	55	3210	WP_137519062.1
contact-dependent inhibition toxin CdiA [Escherichia coli]	Escherichia coli	0.24	3e-09	60	3236	WP_077550009.1
contact-dependent inhibition toxin CdiA [Escherichia coli]	Escherichia coli	0.24	3e-09	60	3236	EEV8755894.1
contact-dependent inhibition toxin CdiA [Escherichia coli]	Escherichia coli	0.24	3e-09	60	3236	WP_077507962.1
contact-dependent inhibition toxin CdiA [Escherichia coli]	Escherichia coli	0.24	3e-09	60	3236	WP_048956774.1
TPA: filamentous hemagglutinin N-terminal domain-containing protein [Escherichia coli]	Escherichia coli	0.24	3e-09	60	3324	HAM7114344.1
TPA: contact-dependent inhibition toxin CdiA [Escherichia coli]	Escherichia coli	0.24	3e-09	60	3073	HBE5675367.1
contact-dependent inhibition toxin CdiA [Escherichia coli]	Escherichia coli FSIS11923842	0.65	3e-09	31.29	3223	EFE4918884.1	group 4
filamentous hemagglutinin N-terminal domain-containing protein [Escherichia coli]	Escherichia coli	0.24	3e-09	60	3232	EFA6985635.1	Dtp-NS_2
contact-dependent inhibition toxin CdiA [Escherichia coli]	Escherichia coli	0.24	3e-09	60	3235	WP_032215267.1
contact-dependent inhibition toxin CdiA [Escherichia coli]	Escherichia coli	0.24	3e-09	60	3235	EFF5411764.1
contact-dependent inhibition toxin CdiA [Escherichia coli]	Escherichia coli	0.24	3e-09	60	3235	EFA9199514.1
contact-dependent inhibition toxin CdiA [Escherichia coli]	Escherichia coli	0.24	3e-09	60	3235	EHT1045422.1
contact-dependent inhibition toxin CdiA [Escherichia coli]	Escherichia coli	0.24	3e-09	60	3236	WP_097498109.1
contact-dependent inhibition toxin CdiA [Escherichia coli]	Escherichia coli	0.24	3e-09	60	3236	EFC6481343.1
contact-dependent inhibition toxin CdiA [Escherichia coli]	Escherichia coli	0.24	3e-09	60	3236	WP_176257636.1
contact-dependent inhibition toxin CdiA [Escherichia coli]	Escherichia coli	0.24	3e-09	60	2963	EFH9945535.1
contact-dependent inhibition toxin CdiA [Escherichia coli]	Escherichia coli	0.24	3e-09	60	3235	WP_182917257.1
contact-dependent inhibition toxin CdiA [Escherichia coli]	Escherichia coli	0.24	3e-09	60	3235	EFE1843721.1
contact-dependent inhibition toxin CdiA [Escherichia coli]	Escherichia coli	0.24	3e-09	60	3235	EHJ6824682.1
contact-dependent inhibition toxin CdiA [Escherichia coli]	Escherichia coli	0.24	3e-09	60	3235	EEX5002056.1
contact-dependent inhibition toxin CdiA [Escherichia coli]	Escherichia coli	0.24	3e-09	60	3236	QMK17035.1
TPA: contact-dependent inhibition toxin CdiA [Escherichia coli]	Escherichia coli	0.24	3e-09	60	3237	HAM4315526.1
contact-dependent inhibition toxin CdiA [Escherichia coli]	Escherichia coli	0.24	3e-09	60	3235	EEY7649484.1
contact-dependent inhibition toxin CdiA [Escherichia coli]	Escherichia coli	0.24	3e-09	60	3235	WP_116838149.1
contact-dependent inhibition toxin CdiA [Escherichia coli]	Escherichia coli	0.24	3e-09	60	3237	EFK5841217.1
TPA: filamentous hemagglutinin N-terminal domain-containing protein [Escherichia coli]	Escherichia coli	0.24	3e-09	60	3334	HAM3957836.1
hemagglutinin repeat-containing protein [Escherichia coli]	Escherichia coli	0.24	3e-09	60	2856	EHM2894004.1
contact-dependent inhibition toxin CdiA [Escherichia coli]	Escherichia coli	0.65	3e-09	31.29	3223	EFK4961356.1	group 4
contact-dependent inhibition toxin CdiA [Escherichia coli]	Escherichia coli	0.24	3e-09	60	3234	EEZ6229551.1	Dtp-NS_2
contact-dependent inhibition toxin CdiA [Escherichia coli]	Escherichia coli	0.24	3e-09	60	3235	WP_114456725.1
contact-dependent inhibition toxin CdiA [Escherichia coli]	Escherichia coli	0.24	3e-09	60	3235	WP_052870112.1
contact-dependent inhibition toxin CdiA [Escherichia coli]	Escherichia coli	0.24	3e-09	60	3235	WP_099746816.1
MULTISPECIES: contact-dependent inhibition toxin CdiA [Escherichia]	Escherichia	0.24	3e-09	60	3235	WP_097403535.1
hemagglutinin repeat-containing protein [Escherichia coli]	Escherichia coli	0.24	3e-09	60	3235	WP_201480076.1
contact-dependent inhibition toxin CdiA [Escherichia coli]	Escherichia coli	0.24	3e-09	60	3237	EEQ6999066.1
contact-dependent inhibition effector tRNA nuclease [Escherichia coli]	Escherichia coli	0.24	3e-09	60	3214	EHP0856571.1
contact-dependent inhibition toxin CdiA [Escherichia coli]	Escherichia coli	0.24	3e-09	60	3235	EFE5010065.1
hemagglutinin repeat-containing protein [Escherichia coli]	Escherichia coli	0.24	3e-09	60	3235	WP_204608501.1
contact-dependent inhibition toxin CdiA [Escherichia coli]	Escherichia coli	0.24	3e-09	60	3235	WP_021573504.1
contact-dependent inhibition toxin CdiA [Escherichia coli]	Escherichia coli	0.24	3e-09	60	3235	EFC1500583.1
contact-dependent inhibition toxin CdiA [Escherichia coli]	Escherichia coli	0.24	3e-09	60	3235	WP_076837912.1
contact-dependent inhibition toxin CdiA [Escherichia coli]	Escherichia coli	0.24	3e-09	60	3235	EHJ5606417.1
contact-dependent inhibition toxin CdiA [Escherichia coli]	Escherichia coli	0.24	3e-09	60	3235	WP_182921175.1
contact-dependent inhibition toxin CdiA [Escherichia coli]	Escherichia coli	0.24	3e-09	60	3236	EHM2980036.1
contact-dependent inhibition effector tRNA nuclease [Escherichia coli]	Escherichia coli	0.24	3e-09	55	3334	WP_000554176.1
hemagglutinin repeat-containing protein [Escherichia coli]	Escherichia coli	0.59	3e-09	35.92	3032	WP_049590505.1	group 4
contact-dependent inhibition toxin CdiA [Escherichia coli]	Escherichia coli	0.24	3e-09	60	3102	EFN4633502.1	Dtp-NS_2
contact-dependent inhibition toxin CdiA [Escherichia coli]	Escherichia coli	0.24	3e-09	60	3235	WP_112871408.1
TPA: contact-dependent inhibition toxin CdiA [Escherichia coli]	Escherichia coli	0.24	3e-09	60	3235	HBB0823067.1
contact-dependent inhibition toxin CdiA [Escherichia coli]	Escherichia coli	0.24	3e-09	60	3235	EHI9372132.1
contact-dependent inhibition toxin CdiA [Escherichia coli]	Escherichia coli	0.24	3e-09	60	3235	WP_131501860.1
TPA: Contact-dependent inhibitor A [Escherichia coli]	Escherichia coli	0.24	3e-09	60	2828	HAO9352269.1
Contact-dependent inhibitor A [Escherichia coli]	Escherichia coli	0.59	3e-09	35.92	2954	EFC1657072.1	group 4
filamentous hemagglutinin N-terminal domain-containing protein [Escherichia coli]	Escherichia coli	0.24	3e-09	60	3214	EFN8355756.1	Dtp-NS_2
contact-dependent inhibition effector tRNA nuclease [Escherichia coli]	Escherichia coli	0.24	3e-09	55	3228	QOX47495.1
contact-dependent inhibition toxin CdiA [Escherichia coli]	Escherichia coli	0.24	3e-09	60	3235	WP_021527172.1
contact-dependent inhibition effector tRNA nuclease [Escherichia coli]	Escherichia coli	0.24	3e-09	60	3334	WP_096847073.1
Contact-dependent inhibitor A [Escherichia coli]	Escherichia coli	0.61	3e-09	35.17	3008	EFC1623405.1	group 4
contact-dependent inhibition toxin CdiA [Escherichia coli]	Escherichia coli	0.61	3e-09	35.17	3230	WP_046201737.1
ShlA/HecA/FhaA exofamily protein [Escherichia coli B088]	Escherichia coli B088	0.59	3e-09	35.92	3230	EFE64162.1
filamentous hemagglutinin N-terminal domain-containing protein [Escherichia coli]	Escherichia coli	0.24	3e-09	60	3230	EFB2819307.1	Dtp-NS_2
filamentous hemagglutinin N-terminal domain-containing protein [Escherichia coli]	Escherichia coli	0.24	3e-09	55	3230	EHC5785137.1
TPA: filamentous hemagglutinin N-terminal domain-containing protein [Escherichia coli]	Escherichia coli	0.24	3e-09	60	3336	HAX3558959.1
filamentous hemagglutinin N-terminal domain-containing protein [Escherichia coli]	Escherichia coli	0.24	3e-09	55	3228	EEC7712044.1
contact-dependent inhibition effector tRNA nuclease [Escherichia coli]	Escherichia coli	0.24	3e-09	55	3228	WP_001075561.1
filamentous hemagglutinin N-terminal domain-containing protein [Escherichia coli]	Escherichia coli	0.24	3e-09	55	3228	EFI0463865.1
TPA: filamentous hemagglutinin N-terminal domain-containing protein [Escherichia coli]	Escherichia coli	0.24	3e-09	55	3228	HAZ3872839.1
contact-dependent inhibition effector tRNA nuclease [Escherichia coli]	Escherichia coli	0.24	3e-09	55	3228	EHR9423030.1
contact-dependent inhibition effector tRNA nuclease [Escherichia coli]	Escherichia coli	0.24	3e-09	55	3228	WP_150378345.1
contact-dependent inhibition toxin CdiA [Escherichia coli]	Escherichia coli	0.61	3e-09	35.17	3230	WP_073527780.1	group 4
contact-dependent inhibition toxin CdiA [Escherichia coli]	Escherichia coli magpie_fecal	0.61	3e-09	35.17	3230	WP_053265048.1
hemagglutinin repeat-containing protein [Escherichia coli]	Escherichia coli	0.24	3e-09	55	3230	MBB7942863.1	Dtp-NS_2
TPA: filamentous hemagglutinin N-terminal domain-containing protein [Escherichia coli]	Escherichia coli	0.24	3e-09	55	3334	HAI4005852.1
contact-dependent inhibition toxin CdiA [Escherichia coli]	Escherichia coli	0.61	3e-09	35.17	3230	WP_073535323.1	group 4
hemagglutinin-related protein [Escherichia coli]	Escherichia coli	0.24	3e-09	55	2320	STJ51242.1	Dtp-NS_2
TPA: filamentous hemagglutinin N-terminal domain-containing protein [Escherichia coli]	Escherichia coli	0.24	3e-09	55	3338	HAN2749388.1
TPA: filamentous hemagglutinin N-terminal domain-containing protein [Escherichia coli]	Escherichia coli	0.24	3e-09	55	3338	HAZ3784058.1
filamentous hemagglutinin N-terminal domain-containing protein [Escherichia coli]	Escherichia coli	0.24	3e-09	55	3228	EFJ7027229.1
hemagglutinin repeat-containing protein [Escherichia coli]	Escherichia coli	0.24	3e-09	60	3221	EHO7896358.1
filamentous hemagglutinin N-terminal domain-containing protein [Escherichia coli]	Escherichia coli	0.24	3e-09	55	3338	EFH8616955.1
TPA: filamentous hemagglutinin N-terminal domain-containing protein [Escherichia coli]	Escherichia coli	0.24	3e-09	55	3336	HAI4280093.1
filamentous hemagglutinin N-terminal domain-containing protein [Escherichia coli]	Escherichia coli	0.24	3e-09	55	3336	EES0219094.1
contact-dependent inhibition effector tRNA nuclease [Escherichia coli]	Escherichia coli	0.24	3e-09	55	3338	WP_097744452.1
hemagglutinin repeat-containing protein [Escherichia coli]	Escherichia coli	0.24	3e-09	55	3338	MBB7380615.1
contact-dependent inhibition effector tRNA nuclease [Escherichia coli]	Escherichia coli	0.24	3e-09	55	3338	WP_137514203.1
filamentous hemagglutinin N-terminal domain-containing protein [Escherichia coli]	Escherichia coli	0.24	3e-09	55	3338	EFO1602356.1
contact-dependent inhibition effector tRNA nuclease [Escherichia coli]	Escherichia coli	0.24	3e-09	55	3337	WP_136710432.1
contact-dependent inhibition effector tRNA nuclease [Escherichia coli]	Escherichia coli	0.24	8e-09	53.33	3228	WP_192856461.1
filamentous hemagglutinin N-terminal domain-containing protein [Escherichia coli]	Escherichia coli	0.24	9e-09	53.33	3228	EFL0511565.1
contact-dependent inhibition effector tRNA nuclease [Escherichia coli]	Escherichia coli	0.24	9e-09	53.33	3228	WP_192543918.1
TPA: contact-dependent inhibition effector tRNA nuclease [Escherichia coli]	Escherichia coli	0.24	9e-09	53.33	3228	HBB9233473.1
filamentous hemagglutinin N-terminal domain-containing protein [Escherichia coli]	Escherichia coli	0.24	9e-09	53.33	3228	MBF5738205.1
hemagglutinin repeat-containing protein [Escherichia coli]	Escherichia coli	0.24	9e-09	53.33	3228	WP_202851337.1
TPA: Contact-dependent inhibitor A [Escherichia coli]	Escherichia coli	0.24	9e-09	58.33	2819	HAI6345039.1
contact-dependent inhibition toxin CdiA [Escherichia coli O11:H15]	Escherichia coli MOD1-EC5411	0.62	7e-06	33.57	3225	EFA4228491.1	group 4
contact-dependent inhibition toxin CdiA [Escherichia coli]	Escherichia coli	0.62	8e-06	33.57	3228	EHO7077259.1
contact-dependent inhibition toxin CdiA [Escherichia coli]	Escherichia coli	0.62	8e-06	33.57	3229	EEQ4881219.1
contact-dependent inhibition toxin CdiA [Escherichia coli]	Escherichia coli	0.62	8e-06	33.57	3229	WP_097742568.1
contact-dependent inhibition toxin CdiA [Escherichia coli]	Escherichia coli FWSEC0108	0.62	8e-06	33.57	3229	WP_136795121.1
contact-dependent inhibition toxin CdiA [Escherichia coli]	Escherichia coli	0.62	8e-06	33.57	2991	WP_107183567.1

## Sheet: B088 search
Description(Sequences with E-value BETTER than threshold)	Scientific Name	Query Cover	E value	% ident	Acc. Len	Accession
ShlA/HecA/FhaA exofamily protein [Escherichia coli B088]	Escherichia coli B088	1	0	100	3230	EFE64162.1	group 4
hemagglutinin repeat-containing protein [Escherichia coli]	Escherichia coli	1	0	99.66	3032	WP_049590505.1
Contact-dependent inhibitor A [Escherichia coli]	Escherichia coli	1	0	99.66	3008	EFC1623405.1
contact-dependent inhibition toxin CdiA [Escherichia coli]	Escherichia coli	1	0	99.66	3230	WP_046201737.1
contact-dependent inhibition toxin CdiA [Escherichia coli]	Escherichia coli	1	0	99.66	3230	WP_073527780.1
contact-dependent inhibition toxin CdiA [Escherichia coli]	Escherichia coli magpie_fecal	1	0	99.66	3230	WP_053265048.1
contact-dependent inhibition toxin CdiA [Escherichia coli]	Escherichia coli	1	0	99.66	3230	WP_073535323.1
contact-dependent inhibition toxin CdiA [Escherichia coli]	Escherichia coli FSIS11923842	0.95	6e-151	80.94	3223	EFE4918884.1
contact-dependent inhibition toxin CdiA [Escherichia coli]	Escherichia coli	0.95	7e-151	80.94	3223	EFK4961356.1
hemagglutinin repeat-containing protein [Escherichia coli]	Escherichia coli	0.95	2e-150	80.94	3213	EHT7004879.1
Contact-dependent inhibitor A [Escherichia coli]	Escherichia coli	0.95	2e-150	80.94	3213	EFO2230683.1
Contact-dependent inhibitor A [Escherichia coli]	Escherichia coli	0.95	2e-150	80.94	3211	EFH8683982.1
filamentous hemagglutinin N-terminal domain-containing protein [Escherichia coli]	Escherichia coli	0.95	2e-150	80.94	3213	EFT3110338.1
filamentous hemagglutinin N-terminal domain-containing protein [Escherichia coli]	Escherichia coli	0.95	2e-150	80.94	3213	EEZ5581409.1
filamentous hemagglutinin N-terminal domain-containing protein [Escherichia coli]	Escherichia coli	0.95	2e-150	80.94	3213	EFB3290029.1
hemagglutinin repeat-containing protein [Escherichia coli]	Escherichia coli	0.95	2e-150	80.94	3213	EHV0168620.1
filamentous hemagglutinin N-terminal domain-containing protein [Escherichia coli]	Escherichia coli	0.95	2e-150	80.94	3216	EFF3568595.1
TPA: contact-dependent inhibition effector tRNA nuclease [Escherichia coli]	Escherichia coli	0.95	2e-150	80.94	3216	HBC9705889.1
Contact-dependent inhibitor A [Escherichia coli]	Escherichia coli avian5	0.95	3e-149	80.22	3326	KKO37878.1
putative member of ShlA/HecA/FhaA exoprotein family [Escherichia coli]	Escherichia coli	0.95	6e-149	80.22	3326	SRZ15202.1
contact-dependent inhibition toxin CdiA [Escherichia coli O11:H15]	Escherichia coli MOD1-EC5411	0.95	9e-139	77.42	3225	EFA4228491.1
contact-dependent inhibition toxin CdiA [Escherichia coli]	Escherichia coli	0.95	5e-138	77.06	3228	EHO7077259.1
contact-dependent inhibition toxin CdiA [Escherichia coli]	Escherichia coli	0.95	1e-137	76.7	3229	EEQ4881219.1
contact-dependent inhibition toxin CdiA [Escherichia coli]	Escherichia coli FWSEC0108	0.95	1e-137	76.7	3229	WP_136795121.1
contact-dependent inhibition toxin CdiA [Escherichia coli]	Escherichia coli	0.95	1e-137	76.7	3229	WP_097742568.1
Contact-dependent inhibitor A [Escherichia coli]	Escherichia coli 1512290008	0.8	8e-24	31.78	3231	OCK01137.1
Contact-dependent inhibitor A [Escherichia coli]	Escherichia coli	0.8	9e-24	31.78	3231	OCJ81672.1
filamentous hemagglutinin [Escherichia coli UMEA 3656-1]	Escherichia coli UMEA 3656-1	0.8	2e-22	30.51	3222	EQZ53807.1
hemagglutinin [Escherichia coli]	Escherichia coli	0.8	3e-22	30.51	2976	TGF47905.1
hemagglutinin [Escherichia coli]	Escherichia coli JAN 013B	0.8	3e-22	30.51	2976	TGF52231.1
filamentous hemagglutinin N-terminal domain-containing protein [Escherichia coli]	Escherichia coli	0.8	3e-22	30.51	3226	MBF5281354.1
filamentous hemagglutinin N-terminal domain-containing protein [Escherichia coli]	Escherichia coli	0.8	3e-22	30.51	3224	EAC1475517.1
filamentous hemagglutinin N-terminal domain-containing protein [Escherichia coli]	Escherichia coli	0.8	3e-22	30.51	3226	MBF5725493.1
Contact-dependent inhibitor A [Escherichia coli]	Escherichia coli	0.8	3e-22	30.51	3226	TGG45674.1
putative member of ShlA/HecA/FhaA exoprotein family [Escherichia coli]	Escherichia coli	0.8	5e-22	30.93	3335	STH23038.1
hemagglutinin-related protein [Escherichia coli]	Escherichia coli	0.8	6e-22	30.93	3335	GDP43855.1
filamentous hemagglutinin N-terminal domain-containing protein [Escherichia coli]	Escherichia coli	0.8	6e-22	30.93	3335	NJU52403.1
putative member of ShlA/HecA/FhaA exoprotein family [Escherichia coli]	Escherichia coli	0.8	6e-22	30.93	3335	STH17778.1
putative member of ShlA/HecA/FhaA exoprotein family [Escherichia coli]	Escherichia coli	0.8	6e-22	30.93	3338	CAD6540806.1
hemagglutinin-related protein [Escherichia coli]	Escherichia coli	0.8	6e-22	30.93	3337	GCM16267.1
filamentous hemagglutinin [Escherichia coli UMEA 3805-1]	Escherichia coli UMEA 3805-1	0.8	6e-22	30.93	3335	ERA04464.1
hemagglutinin-related protein [Escherichia coli]	Escherichia coli	0.8	6e-22	30.93	3335	GDJ07150.1
hemagglutinin-related protein [Escherichia coli]	Escherichia coli	0.8	6e-22	30.93	3338	GCO73960.1
putative member of ShlA/HecA/FhaA exoprotein family [Escherichia coli]	Escherichia coli VREC0495	0.8	6e-22	30.93	3337	SQY39224.1
filamentous hemagglutinin N-terminal domain-containing protein [Escherichia coli]	Escherichia coli	0.8	6e-22	30.93	3338	QKD20815.1
hemagglutinin-related protein [Escherichia coli]	Escherichia coli	0.8	7e-22	30.93	3338	GDQ35329.1
putative member of ShlA/HecA/FhaA exoprotein family [Escherichia coli]	Escherichia coli	0.8	7e-22	30.93	3222	SQO67942.1
TPA: contact-dependent inhibition effector tRNA nuclease [Escherichia coli]	Escherichia coli O91:H8	0.43	1e-14	36.22	3131	HBH5396955.1	group 6
hemagglutinin repeat-containing protein [Escherichia coli]	Escherichia coli VREC0506	0.4	1e-14	38.98	2978	WP_112794324.1
contact-dependent inhibition effector tRNA nuclease [Escherichia coli]	Escherichia coli	0.4	1e-14	38.98	3199	EHP0804712.1
TPA: Contact-dependent inhibitor A [Escherichia coli]	Escherichia coli	0.4	1e-14	38.98	3051	HBA3116156.1
contact-dependent inhibition effector tRNA nuclease [Escherichia coli]	Escherichia coli	0.4	1e-14	38.98	3246	WP_104895074.1
contact-dependent inhibition effector tRNA nuclease [Escherichia coli]	Escherichia coli	0.4	2e-14	38.98	3244	WP_113976423.1
TPA: contact-dependent inhibition effector tRNA nuclease [Escherichia coli]	Escherichia coli	0.4	2e-14	38.98	3246	HBC5618494.1
contact-dependent inhibition effector tRNA nuclease [Escherichia coli]	Escherichia coli	0.4	2e-14	38.98	3244	MBS8843002.1
hemagglutinin repeat-containing protein [Escherichia coli]	Escherichia coli	0.4	2e-14	38.98	3247	QMK70361.1
Contact-dependent inhibitor A [Escherichia coli]	Escherichia coli	0.4	2e-14	38.98	3004	EEW2410206.1
filamentous hemagglutinin N-terminal domain-containing protein [Escherichia coli]	Escherichia coli	0.4	2e-14	38.98	3246	EGL0710226.1
contact-dependent inhibition effector tRNA nuclease [Escherichia coli]	Escherichia coli	0.4	2e-14	38.98	3246	WP_137427062.1
contact-dependent inhibition effector tRNA nuclease [Escherichia coli]	Escherichia coli	0.4	2e-14	38.98	3248	WP_194499530.1
TPA: filamentous hemagglutinin N-terminal domain-containing protein [Escherichia coli]	Escherichia coli	0.4	2e-14	38.98	3246	HAV9750368.1
contact-dependent inhibition effector tRNA nuclease [Escherichia coli]	Escherichia coli	0.4	2e-14	38.98	3212	WP_058061262.1
TPA: filamentous hemagglutinin N-terminal domain-containing protein [Escherichia coli]	Escherichia coli	0.4	2e-14	38.98	3246	HAN1840738.1
Contact-dependent inhibitor A [Escherichia coli]	Escherichia coli	0.4	2e-14	38.98	3246	EFO3258747.1
contact-dependent inhibition effector tRNA nuclease [Escherichia coli]	Escherichia coli	0.4	2e-14	38.98	3247	WP_137582527.1
contact-dependent inhibition toxin CdiA [Escherichia coli]	Escherichia coli	0.4	2e-14	38.98	2888	WP_097332921.1
contact-dependent inhibition toxin CdiA [Escherichia coli]	Escherichia coli	0.4	2e-14	38.98	2914	EFH2039204.1
contact-dependent inhibition effector tRNA nuclease [Escherichia coli]	Escherichia coli	0.4	2e-14	38.98	3202	WP_058055574.1
filamentous hemagglutinin N-terminal domain-containing protein [Escherichia coli]	Escherichia coli	0.4	2e-14	38.98	3246	EFA6877057.1
filamentous hemagglutinin N-terminal domain-containing protein [Escherichia coli]	Escherichia coli	0.4	2e-14	38.98	3246	EEZ5212455.1
filamentous hemagglutinin N-terminal domain-containing protein [Escherichia coli]	Escherichia coli	0.4	2e-14	38.98	3246	EFM4397190.1
contact-dependent inhibition effector tRNA nuclease [Escherichia coli]	Escherichia coli	0.4	2e-14	38.98	3248	WP_137566042.1
contact-dependent inhibition effector tRNA nuclease [Escherichia coli]	Escherichia coli	0.4	2e-14	38.98	3248	WP_137659672.1
contact-dependent inhibition effector tRNA nuclease [Escherichia coli]	Escherichia coli	0.4	2e-14	38.98	3244	WP_159373441.1
contact-dependent inhibition effector tRNA nuclease [Escherichia coli]	Escherichia coli	0.4	2e-14	38.98	3246	WP_047649601.1
Contact-dependent inhibitor A [Escherichia coli]	Escherichia coli	0.4	2e-14	38.98	3246	EFO2461519.1
filamentous hemagglutinin N-terminal domain-containing protein [Escherichia coli]	Escherichia coli	0.4	2e-14	38.98	3246	EEV7682050.1
filamentous hemagglutinin N-terminal domain-containing protein [Escherichia coli]	Escherichia coli	0.4	2e-14	38.98	3246	EFD1039257.1
contact-dependent inhibition effector tRNA nuclease [Escherichia coli]	Escherichia coli	0.4	2e-14	38.98	3246	WP_097477286.1
filamentous hemagglutinin N-terminal domain-containing protein [Escherichia coli]	Escherichia coli	0.4	2e-14	38.98	3245	EFC5292711.1
contact-dependent inhibition effector tRNA nuclease [Escherichia coli]	Escherichia coli	0.4	2e-14	38.98	3246	WP_033561912.1
contact-dependent inhibition effector tRNA nuclease [Escherichia coli]	Escherichia coli	0.4	2e-14	38.98	3246	WP_096968167.1
filamentous hemagglutinin N-terminal domain-containing protein [Escherichia coli]	Escherichia coli	0.4	2e-14	38.98	3246	EGW6826325.1
filamentous hemagglutinin N-terminal domain-containing protein [Escherichia coli]	Escherichia coli	0.4	2e-14	38.98	3246	EFN0623881.1
contact-dependent inhibition effector tRNA nuclease [Escherichia coli]	Escherichia coli	0.4	2e-14	38.98	3246	WP_097710791.1
contact-dependent inhibition effector tRNA nuclease [Escherichia coli]	Escherichia coli	0.4	2e-14	38.98	3247	WP_134260755.1
contact-dependent inhibition effector tRNA nuclease [Escherichia coli]	Escherichia coli	0.4	2e-14	38.98	3247	WP_097727340.1
TPA: Contact-dependent inhibitor A [Escherichia coli]	Escherichia coli	0.4	2e-14	38.98	3084	HBA5706330.1
contact-dependent inhibition effector tRNA nuclease [Escherichia coli]	Escherichia coli	0.4	2e-14	38.98	3244	WP_098722395.1
filamentous hemagglutinin N-terminal domain-containing protein [Escherichia coli]	Escherichia coli	0.4	2e-14	38.98	3246	EFO1220523.1
filamentous hemagglutinin N-terminal domain-containing protein [Escherichia coli]	Escherichia coli	0.4	2e-14	38.98	3247	EFA9243343.1
contact-dependent inhibition effector tRNA nuclease [Escherichia coli]	Escherichia coli	0.4	2e-14	38.98	3246	WP_136770054.1
contact-dependent inhibition effector tRNA nuclease [Escherichia coli]	Escherichia coli	0.4	2e-14	38.98	3246	WP_088459632.1
contact-dependent inhibition effector tRNA nuclease [Escherichia coli]	Escherichia coli	0.4	2e-14	38.98	3246	WP_136747367.1
filamentous hemagglutinin N-terminal domain-containing protein [Escherichia coli]	Escherichia coli	0.4	2e-14	38.98	3245	EFC3083951.1
filamentous hemagglutinin N-terminal domain-containing protein [Escherichia coli]	Escherichia coli	0.4	2e-14	38.98	3246	EEW2492596.1
hemagglutinin repeat-containing protein [Escherichia coli]	Escherichia coli	0.4	2e-14	38.98	3246	QMP49006.1
filamentous hemagglutinin N-terminal domain-containing protein [Escherichia coli]	Escherichia coli	0.4	2e-14	38.98	3246	EGL7778862.1
contact-dependent inhibition effector tRNA nuclease [Escherichia coli]	Escherichia coli	0.4	2e-14	38.98	3246	WP_112832101.1
contact-dependent inhibition effector tRNA nuclease [Escherichia coli]	Escherichia coli	0.4	2e-14	38.98	3246	WP_047657653.1
contact-dependent inhibition effector tRNA nuclease [Escherichia coli]	Escherichia coli	0.4	2e-14	38.98	3246	WP_089581902.1
contact-dependent inhibition effector tRNA nuclease [Escherichia coli]	Escherichia coli	0.4	2e-14	38.98	3246	WP_111202868.1
filamentous hemagglutinin N-terminal domain-containing protein [Escherichia coli]	Escherichia coli	0.4	2e-14	38.98	3246	EEV5907910.1
contact-dependent inhibition effector tRNA nuclease [Escherichia coli]	Escherichia coli	0.4	2e-14	38.98	3246	EHL7846250.1
filamentous hemagglutinin N-terminal domain-containing protein [Escherichia coli]	Escherichia coli	0.4	2e-14	38.98	3246	EFE4965648.1
filamentous hemagglutinin N-terminal domain-containing protein [Escherichia coli]	Escherichia coli	0.4	2e-14	38.98	3246	EGI6826789.1
contact-dependent inhibition effector tRNA nuclease [Escherichia coli]	Escherichia coli	0.4	2e-14	38.98	3246	WP_137590341.1
contact-dependent inhibition toxin CdiA [Escherichia coli]	Escherichia coli	0.4	2e-14	38.98	3142	EFI7514813.1
contact-dependent inhibition effector tRNA nuclease [Escherichia coli]	Escherichia coli	0.4	2e-14	38.98	3246	EHP6654473.1
TPA: filamentous hemagglutinin N-terminal domain-containing protein [Escherichia coli]	Escherichia coli	0.4	2e-14	38.98	3246	HAJ3512146.1
filamentous hemagglutinin N-terminal domain-containing protein [Escherichia coli]	Escherichia coli	0.4	2e-14	38.98	3246	EFA4730042.1
MULTISPECIES: contact-dependent inhibition effector tRNA nuclease [Enterobacteriaceae]	Enterobacteriaceae	0.4	2e-14	38.98	3246	WP_001564262.1
contact-dependent inhibition effector tRNA nuclease [Escherichia coli]	Escherichia coli	0.4	2e-14	38.98	3246	WP_112038527.1
contact-dependent inhibition effector tRNA nuclease [Escherichia coli]	Escherichia coli	0.4	2e-14	38.98	3246	WP_135259132.1
filamentous hemagglutinin N-terminal domain-containing protein [Escherichia coli]	Escherichia coli	0.4	2e-14	38.98	3246	EFO4427898.1
contact-dependent inhibition effector tRNA nuclease [Escherichia coli]	Escherichia coli	0.4	2e-14	38.98	3247	EHP3268094.1
contact-dependent inhibition toxin CdiA [Escherichia coli]	Escherichia coli	0.4	2e-14	38.98	3005	EER3702478.1
filamentous hemagglutinin N-terminal domain-containing protein [Escherichia coli]	Escherichia coli	0.4	2e-14	38.98	3231	EFA6985563.1
filamentous hemagglutinin N-terminal domain-containing protein [Escherichia coli]	Escherichia coli	0.4	2e-14	38.98	3245	EFC3043075.1
filamentous hemagglutinin N-terminal domain-containing protein [Escherichia coli]	Escherichia coli	0.4	2e-14	38.98	3245	EFC0386531.1
filamentous hemagglutinin N-terminal domain-containing protein [Escherichia coli]	Escherichia coli	0.4	2e-14	38.98	3246	EFH4243822.1
contact-dependent inhibition effector tRNA nuclease [Escherichia coli]	Escherichia coli	0.4	2e-14	38.98	3242	EHO3055907.1
filamentous hemagglutinin N-terminal domain-containing protein [Escherichia coli]	Escherichia coli	0.4	2e-14	38.98	3244	EFC4841917.1
contact-dependent inhibition effector tRNA nuclease [Escherichia coli]	Escherichia coli	0.4	2e-14	38.98	3246	WP_089521220.1
filamentous hemagglutinin N-terminal domain-containing protein [Escherichia coli]	Escherichia coli	0.4	2e-14	38.98	3246	EEV7001986.1
filamentous hemagglutinin N-terminal domain-containing protein [Escherichia coli]	Escherichia coli	0.4	2e-14	38.98	3245	EFN4580311.1
contact-dependent inhibition effector tRNA nuclease [Escherichia coli]	Escherichia coli	0.4	2e-14	38.98	3246	EHJ8165862.1
hemagglutinin repeat-containing protein [Escherichia coli]	Escherichia coli	0.4	2e-14	38.98	3246	QMK72280.1
filamentous hemagglutinin N-terminal domain-containing protein [Escherichia coli]	Escherichia coli	0.4	2e-14	38.98	3246	EFC6931477.1
contact-dependent inhibition toxin CdiA [Escherichia coli]	Escherichia coli	0.4	2e-14	38.98	2912	WP_135565371.1
contact-dependent inhibition effector tRNA nuclease [Escherichia coli]	Escherichia coli	0.4	2e-14	38.98	3246	WP_161397584.1
contact-dependent inhibition toxin CdiA [Escherichia coli]	Escherichia coli	0.4	2e-14	38.98	2912	WP_135565124.1
contact-dependent inhibition toxin CdiA [Escherichia coli]	Escherichia coli	0.4	2e-14	38.98	2920	EGC4330752.1
hemagglutinin-related protein [Escherichia coli]	Escherichia coli	0.4	2e-14	38.98	2978	GDM37150.1
filamentous hemagglutinin N-terminal domain-containing protein [Escherichia coli]	Escherichia coli	0.4	2e-14	38.98	3244	EFD5143309.1
contact-dependent inhibition toxin CdiA [Escherichia coli]	Escherichia coli	0.4	2e-14	38.98	2870	EEU5274389.1
contact-dependent inhibition effector tRNA nuclease [Escherichia coli]	Escherichia coli	0.4	2e-14	38.98	3244	WP_058061197.1
hemagglutinin repeat-containing protein [Escherichia coli]	Escherichia coli	0.4	2e-14	38.98	3244	WP_206976709.1
contact-dependent inhibition toxin CdiA [Escherichia coli]	Escherichia coli	0.4	2e-14	38.98	2934	EFD0131392.1
contact-dependent inhibition toxin CdiA [Escherichia coli]	Escherichia coli	0.4	2e-14	38.98	3142	WP_135402095.1
contact-dependent inhibition toxin CdiA [Escherichia coli]	Escherichia coli	0.4	2e-14	38.98	3142	EES1390302.1
contact-dependent inhibition toxin CdiA [Escherichia coli]	Escherichia coli	0.4	2e-14	38.98	3142	WP_032209771.1
TPA: contact-dependent inhibition toxin CdiA [Escherichia coli]	Escherichia coli	0.4	2e-14	38.98	3006	HAH2708845.1
contact-dependent inhibition toxin CdiA [Escherichia coli]	Escherichia coli	0.4	2e-14	38.98	3142	WP_062888789.1
contact-dependent inhibition toxin CdiA [Escherichia coli]	Escherichia coli	0.4	2e-14	38.98	3024	EHM9077973.1
TPA: contact-dependent inhibition toxin CdiA [Escherichia coli]	Escherichia coli	0.4	2e-14	38.98	3142	HAV9314115.1
contact-dependent inhibition toxin CdiA [Escherichia coli]	Escherichia coli	0.4	2e-14	38.98	3142	EEU3024010.1
contact-dependent inhibition toxin CdiA [Escherichia coli]	Escherichia coli	0.4	2e-14	38.98	3142	EEV2457233.1
contact-dependent inhibition toxin CdiA [Escherichia coli]	Escherichia coli	0.4	2e-14	38.98	3142	EEX8842944.1
contact-dependent inhibition toxin CdiA [Escherichia coli]	Escherichia coli	0.4	2e-14	38.98	3142	EFF7445339.1
contact-dependent inhibition toxin CdiA [Escherichia coli]	Escherichia coli	0.4	2e-14	38.98	3142	WP_126352558.1
contact-dependent inhibition toxin CdiA [Escherichia coli]	Escherichia coli 8.0127	0.4	2e-14	38.98	3142	WP_097467099.1
contact-dependent inhibition toxin CdiA [Escherichia coli]	Escherichia coli	0.4	2e-14	38.98	3142	EET5789001.1
contact-dependent inhibition toxin CdiA [Escherichia coli]	Escherichia coli	0.4	2e-14	38.98	3142	WP_112917153.1
contact-dependent inhibition toxin CdiA [Escherichia coli]	Escherichia coli	0.4	2e-14	38.98	3142	WP_001499179.1
TPA: contact-dependent inhibition toxin CdiA [Escherichia coli]	Escherichia coli	0.4	2e-14	38.98	3134	HAW0482638.1
filamentous hemagglutinin N-terminal domain-containing protein [Escherichia coli]	Escherichia coli	0.43	3e-13	36.22	2971	EFH6853990.1
hemagglutinin repeat-containing protein [Escherichia coli]	Escherichia coli	0.43	3e-13	36.22	2969	EHR8248232.1
hemagglutinin repeat-containing protein [Escherichia coli]	Escherichia coli MOD1-EC5532	0.43	3e-13	36.22	2971	WP_089569080.1
hemagglutinin repeat-containing protein [Escherichia coli]	Escherichia coli	0.43	3e-13	36.22	2978	MBS9190253.1
hemagglutinin repeat-containing protein [Escherichia coli]	Escherichia coli	0.43	3e-13	36.22	2969	MBB7875057.1
TPA: filamentous hemagglutinin N-terminal domain-containing protein [Escherichia coli]	Escherichia coli	0.43	3e-13	36.22	2969	HAX4925889.1
hemagglutinin repeat-containing protein [Escherichia coli]	Escherichia coli	0.43	3e-13	36.22	2977	WP_163426872.1
filamentous hemagglutinin N-terminal domain-containing protein [Escherichia coli]	Escherichia coli	0.43	3e-13	36.22	2971	EGB0936514.1
filamentous hemagglutinin N-terminal domain-containing protein [Escherichia coli]	Escherichia coli	0.43	3e-13	36.22	2977	EFH1500177.1
filamentous hemagglutinin N-terminal domain-containing protein [Escherichia coli]	Escherichia coli	0.43	3e-13	36.22	2971	EEZ5398818.1
filamentous hemagglutinin N-terminal domain-containing protein [Escherichia coli]	Escherichia coli	0.43	3e-13	36.22	2977	EGQ6174638.1
hemagglutinin repeat-containing protein [Escherichia coli]	Escherichia coli	0.43	3e-13	36.22	2988	WP_001420113.1
filamentous hemagglutinin N-terminal domain-containing protein [Escherichia coli]	Escherichia coli	0.43	3e-13	36.22	2977	EER7241619.1
filamentous hemagglutinin N-terminal domain-containing protein [Escherichia coli]	Escherichia coli	0.43	3e-13	36.22	2977	EGB0944747.1
filamentous hemagglutinin N-terminal domain-containing protein [Escherichia coli]	Escherichia coli	0.43	3e-13	36.22	2978	EEY7958989.1
TPA: hemagglutinin repeat-containing protein [Escherichia coli]	Escherichia coli SAMN05763409	0.8	6e-13	26.27	3301	HBC0989163.1	group 4
TPA: Contact-dependent inhibitor A [Escherichia coli]	Escherichia coli	0.53	3e-11	37.11	2955	HAJ8803523.1	group 5
hemagglutinin repeat-containing protein [Escherichia coli]	Escherichia coli	0.53	3e-11	37.11	3143	WP_213199370.1
Contact-dependent inhibitor A [Escherichia coli]	Escherichia coli	0.53	4e-11	37.11	3114	EFC6938018.1
filamentous hemagglutinin N-terminal domain-containing protein [Escherichia coli]	Escherichia coli	0.53	4e-11	37.11	3230	MBI0727777.1
contact-dependent inhibition effector tRNA nuclease [Escherichia coli]	Escherichia coli	0.53	4e-11	37.11	3134	WP_166431402.1
contact-dependent inhibition effector tRNA nuclease [Escherichia coli]	Escherichia coli	0.53	4e-11	37.11	3143	WP_159373418.1
TPA: filamentous hemagglutinin N-terminal domain-containing protein [Escherichia coli]	Escherichia coli	0.53	4e-11	37.11	3250	HBB0853558.1
contact-dependent inhibition effector tRNA nuclease [Escherichia coli]	Escherichia coli	0.53	4e-11	37.11	3134	EHL6303988.1
hemagglutinin repeat-containing protein [Escherichia coli]	Escherichia coli	0.53	4e-11	37.11	3109	WP_097457536.1
TPA: filamentous hemagglutinin N-terminal domain-containing protein [Escherichia coli]	Escherichia coli	0.53	4e-11	37.11	3250	HAW4218912.1
TPA: filamentous hemagglutinin N-terminal domain-containing protein [Escherichia coli]	Escherichia coli	0.53	4e-11	37.11	3138	HBA6046441.1
TPA: filamentous hemagglutinin N-terminal domain-containing protein [Escherichia coli]	Escherichia coli	0.53	4e-11	37.11	3250	HAW2827709.1
contact-dependent inhibition effector tRNA nuclease [Escherichia coli]	Escherichia coli PSU-3786	0.53	4e-11	37.11	3138	EHL5672036.1
TPA: Contact-dependent inhibitor A [Escherichia coli]	Escherichia coli	0.53	4e-11	37.11	2950	HBA3116108.1
TPA: hemagglutinin repeat-containing protein [Escherichia coli]	Escherichia coli	0.53	4e-11	37.11	2951	HBG9619446.1
contact-dependent inhibition effector tRNA nuclease [Escherichia coli]	Escherichia coli	0.53	4e-11	37.11	3250	WP_137456837.1
contact-dependent inhibition effector tRNA nuclease [Escherichia coli]	Escherichia coli	0.53	4e-11	37.11	3252	WP_088773561.1
contact-dependent inhibition effector tRNA nuclease [Escherichia coli]	Escherichia coli	0.53	4e-11	37.11	3250	WP_113983914.1
filamentous hemagglutinin N-terminal domain-containing protein [Escherichia coli]	Escherichia coli	0.53	4e-11	37.11	3250	EFB2515389.1
contact-dependent inhibition effector tRNA nuclease [Escherichia coli]	Escherichia coli	0.53	4e-11	37.11	3250	WP_097291914.1
filamentous hemagglutinin N-terminal domain-containing protein [Escherichia coli]	Escherichia coli	0.53	4e-11	37.11	3250	EEY3994498.1
filamentous hemagglutinin N-terminal domain-containing protein [Escherichia coli]	Escherichia coli	0.53	4e-11	37.11	3248	EFB2316368.1
filamentous hemagglutinin N-terminal domain-containing protein [Escherichia coli]	Escherichia coli	0.53	5e-11	37.11	3250	EFN1918130.1
contact-dependent inhibition effector tRNA nuclease [Escherichia coli]	Escherichia coli	0.52	5e-11	37.66	3243	WP_089648049.1
contact-dependent inhibition toxin CdiA [Escherichia coli]	Escherichia coli	0.53	5e-11	37.11	3146	EEZ4321647.1
contact-dependent inhibition toxin CdiA [Escherichia coli]	Escherichia coli	0.53	7e-11	37.11	2945	WP_052318500.1
TPA: filamentous hemagglutinin N-terminal domain-containing protein [Escherichia coli]	Escherichia coli PLQ000287	0.53	7e-11	37.11	3245	HAW1214760.1
contact-dependent inhibition effector tRNA nuclease [Escherichia coli]	Escherichia coli MOD1-EC5473	0.46	9e-10	33.56	3258	WP_089666132.1	group 6
hemagglutinin repeat-containing protein [Escherichia coli]	Escherichia coli	0.46	1e-09	33.56	2993	WP_111952687.1
filamentous hemagglutinin N-terminal domain-containing protein [Escherichia coli]	Escherichia coli	0.46	1e-09	33.56	2985	EET8935503.1
filamentous hemagglutinin N-terminal domain-containing protein [Escherichia coli]	Escherichia coli	0.46	1e-09	33.56	2977	EFO0584384.1
putative adhesin/hemagglutinin/hemolysin [Escherichia coli]	Escherichia coli	0.46	1e-09	33.56	2976	SQY43870.1
hemagglutinin repeat-containing protein [Escherichia coli]	Escherichia coli	0.46	1e-09	33.56	2985	WP_089615546.1
filamentous hemagglutinin N-terminal domain-containing protein [Escherichia coli O11:H15]	Escherichia coli O11:H15	0.46	1e-09	33.56	2985	EFA4228872.1
filamentous hemagglutinin N-terminal domain-containing protein [Escherichia coli]	Escherichia coli	0.46	1e-09	33.56	2985	EGQ4848133.1
filamentous hemagglutinin N-terminal domain-containing protein [Escherichia coli]	Escherichia coli	0.46	1e-09	33.56	2985	EFH3981501.1
filamentous hemagglutinin [Escherichia coli]	Escherichia coli	0.46	1e-09	33.56	2989	EFO3781722.1
hemagglutinin repeat-containing protein [Escherichia coli]	Escherichia coli RHB08-C14-1	0.46	1e-09	33.56	3000	MBA8481725.1
hemagglutinin repeat-containing protein [Escherichia coli]	Escherichia coli	0.46	1e-09	33.56	2985	QMC02028.1
filamentous hemagglutinin N-terminal domain-containing protein [Escherichia coli]	Escherichia coli	0.46	1e-09	33.56	2985	EFH3453303.1
filamentous hemagglutinin N-terminal domain-containing protein [Escherichia coli]	Escherichia coli	0.46	1e-09	33.56	2985	EEX2871987.1
filamentous hemagglutinin N-terminal domain-containing protein [Escherichia coli]	Escherichia coli	0.46	1e-09	33.56	2983	EEZ6629503.1
filamentous hemagglutinin N-terminal domain-containing protein [Escherichia coli]	Escherichia coli	0.46	1e-09	33.56	2985	EGO9627517.1
hemagglutinin repeat-containing protein [Escherichia coli]	Escherichia coli	0.46	1e-09	33.56	2985	WP_040100933.1
TPA: filamentous hemagglutinin N-terminal domain-containing protein [Escherichia coli]	Escherichia coli	0.46	1e-09	33.56	2985	HAN6238818.1
filamentous hemagglutinin N-terminal domain-containing protein [Escherichia coli]	Escherichia coli	0.46	1e-09	33.56	2985	EFD9708592.1
hemagglutinin repeat-containing protein [Escherichia coli]	Escherichia coli	0.46	1e-09	33.56	2985	QMP72386.1
filamentous hemagglutinin N-terminal domain-containing protein [Escherichia coli]	Escherichia coli	0.46	1e-09	33.56	2985	EEW2046704.1
filamentous hemagglutinin N-terminal domain-containing protein [Escherichia coli]	Escherichia coli	0.46	1e-09	33.56	2985	EEZ6939024.1
filamentous hemagglutinin N-terminal domain-containing protein [Escherichia coli]	Escherichia coli	0.46	1e-09	33.56	2985	EFI5290266.1
hemagglutinin repeat-containing protein [Escherichia coli]	Escherichia coli	0.46	1e-09	33.56	2985	WP_137658760.1
filamentous hemagglutinin N-terminal domain-containing protein [Escherichia coli]	Escherichia coli	0.46	1e-09	33.56	2985	EFC0382450.1
filamentous hemagglutinin N-terminal domain-containing protein [Escherichia coli]	Escherichia coli	0.46	1e-09	33.56	2985	EFB3726073.1
hemagglutinin repeat-containing protein [Escherichia coli]	Escherichia coli	0.46	1e-09	33.56	2985	MBA8469777.1
TPA: filamentous hemagglutinin N-terminal domain-containing protein [Escherichia coli]	Escherichia coli	0.46	1e-09	33.56	2991	HAY5217289.1
hemagglutinin-related protein [Escherichia coli]	Escherichia coli	0.46	1e-09	33.56	2933	GCG59396.1
filamentous hemagglutinin N-terminal domain-containing protein [Escherichia coli]	Escherichia coli	0.46	1e-09	33.56	2977	EEV9946416.1
hemagglutinin repeat-containing protein [Escherichia coli]	Escherichia coli	0.46	1e-09	33.56	2985	WP_097733248.1
filamentous hemagglutinin [Escherichia coli]	Escherichia coli	0.46	1e-09	33.56	2985	EFO3485424.1
hemagglutinin repeat-containing protein [Escherichia coli]	Escherichia coli	0.46	1e-09	33.56	2985	WP_096220455.1
TPA: hemagglutinin repeat-containing protein [Escherichia coli]	Escherichia coli	0.46	1e-09	33.56	2985	HBE4840795.1
filamentous hemagglutinin N-terminal domain-containing protein [Escherichia coli]	Escherichia coli	0.46	1e-09	33.56	2985	EFE3357104.1
filamentous hemagglutinin N-terminal domain-containing protein [Escherichia coli]	Escherichia coli	0.46	1e-09	33.56	2985	EEW1829687.1
hemagglutinin repeat-containing protein [Escherichia coli]	Escherichia coli	0.46	1e-09	33.56	2985	QMB64535.1
hemagglutinin repeat-containing protein [Escherichia coli]	Escherichia coli	0.46	1e-09	33.56	2985	WP_180760842.1
filamentous hemagglutinin N-terminal domain-containing protein [Escherichia coli]	Escherichia coli	0.46	1e-09	33.56	2985	EFB6447274.1
TPA: hemagglutinin repeat-containing protein [Escherichia coli]	Escherichia coli	0.46	1e-09	33.56	2985	HBB4584274.1
TPA: filamentous hemagglutinin N-terminal domain-containing protein [Escherichia coli]	Escherichia coli	0.46	1e-09	33.56	2985	HAW9402856.1
filamentous hemagglutinin [Escherichia coli]	Escherichia coli	0.46	1e-09	33.56	2985	EFO3513674.1
filamentous hemagglutinin N-terminal domain-containing protein [Escherichia coli]	Escherichia coli	0.46	1e-09	33.56	2986	EHC4967678.1
hemagglutinin-related protein [Escherichia coli]	Escherichia coli	0.46	1e-09	33.56	2968	GCG86169.1
TPA: hemagglutinin repeat-containing protein [Escherichia coli]	Escherichia coli	0.46	1e-09	33.56	2985	HBE5192183.1
TPA: filamentous hemagglutinin N-terminal domain-containing protein [Escherichia coli]	Escherichia coli	0.46	1e-09	33.56	2985	HAN6650822.1
hemagglutinin repeat-containing protein [Escherichia coli]	Escherichia coli	0.46	1e-09	33.56	2985	WP_089634506.1
filamentous hemagglutinin N-terminal domain-containing protein [Escherichia coli]	Escherichia coli	0.46	1e-09	33.56	2985	EFC1548295.1
hemagglutinin repeat-containing protein [Escherichia coli]	Escherichia coli	0.46	1e-09	33.56	2985	EHM8479473.1
TPA: filamentous hemagglutinin N-terminal domain-containing protein [Escherichia coli]	Escherichia coli	0.46	1e-09	33.56	2985	HAX4883229.1
TPA: filamentous hemagglutinin N-terminal domain-containing protein [Escherichia coli]	Escherichia coli	0.46	1e-09	33.56	2985	HAU7916601.1
hemagglutinin repeat-containing protein [Escherichia coli]	Escherichia coli	0.46	1e-09	33.56	2985	WP_097411601.1
hemagglutinin repeat-containing protein [Escherichia coli]	Escherichia coli	0.46	1e-09	33.56	2985	WP_001081256.1
hemagglutinin repeat-containing protein [Escherichia coli]	Escherichia coli	0.46	1e-09	33.56	2985	WP_218999627.1
hemagglutinin repeat-containing protein [Escherichia coli]	Escherichia coli	0.46	1e-09	33.56	2985	WP_089626097.1
hemagglutinin repeat-containing protein [Escherichia coli]	Escherichia coli	0.46	1e-09	33.56	2985	MBC1080117.1
TPA: filamentous hemagglutinin N-terminal domain-containing protein [Escherichia coli]	Escherichia coli	0.46	1e-09	33.56	2989	HAY0205575.1
filamentous hemagglutinin N-terminal domain-containing protein [Escherichia coli]	Escherichia coli	0.46	1e-09	33.56	2989	EEW6053772.1
filamentous hemagglutinin N-terminal domain-containing protein [Escherichia coli]	Escherichia coli	0.46	1e-09	33.56	2991	EAC1934775.1
filamentous hemagglutinin N-terminal domain-containing protein [Escherichia coli]	Escherichia coli	0.46	1e-09	33.56	2985	EFB9807124.1
TPA: filamentous hemagglutinin N-terminal domain-containing protein [Escherichia coli]	Escherichia coli 15-AB01527	0.46	1e-09	33.56	2985	HBB0836036.1
hemagglutinin repeat-containing protein [Escherichia coli]	Escherichia coli	0.46	1e-09	33.56	2985	WP_218361926.1
filamentous hemagglutinin N-terminal domain-containing protein [Escherichia coli]	Escherichia coli	0.46	1e-09	33.11	2986	EFN7677632.1
filamentous hemagglutinin N-terminal domain-containing protein [Escherichia coli]	Escherichia coli	0.46	1e-09	33.56	2918	EFA4114110.1
hemagglutinin repeat-containing protein [Escherichia coli]	Escherichia coli	0.46	1e-09	33.56	2985	MBB7702882.1
filamentous hemagglutinin [Escherichia coli]	Escherichia coli	0.46	1e-09	33.56	2985	EFE6867379.1
filamentous hemagglutinin N-terminal domain-containing protein [Escherichia coli]	Escherichia coli	0.46	1e-09	33.56	2989	EFD1036342.1
TPA: filamentous hemagglutinin N-terminal domain-containing protein [Escherichia coli]	Escherichia coli	0.46	1e-09	33.56	2985	HAW0054482.1
hemagglutinin repeat-containing protein [Escherichia coli]	Escherichia coli	0.46	1e-09	33.56	2985	WP_112025889.1
filamentous hemagglutinin N-terminal domain-containing protein [Escherichia coli]	Escherichia coli	0.46	1e-09	33.56	2989	EEX2745483.1
Contact-dependent inhibitor A [Escherichia coli]	Escherichia coli	0.46	1e-09	33.56	3099	EFH6470895.1
filamentous hemagglutinin N-terminal domain-containing protein [Escherichia coli]	Escherichia coli	0.46	1e-09	33.56	3197	EFH4399790.1
hemagglutinin repeat-containing protein [Escherichia coli]	Escherichia coli	0.46	1e-09	33.56	2991	WP_096970059.1
hemagglutinin repeat-containing protein [Escherichia coli]	Escherichia coli RHB08-C14-2	0.46	1e-09	33.11	2998	MBA8484174.1
hemagglutinin repeat-containing protein [Escherichia coli]	Escherichia coli	0.46	2e-09	33.11	2989	WP_109114128.1
filamentous hemagglutinin N-terminal domain-containing protein [Escherichia coli]	Escherichia coli	0.46	2e-09	33.11	2989	EFO1088893.1
hemagglutinin repeat-containing protein [Escherichia coli]	Escherichia coli	0.46	2e-09	33.11	2989	WP_105492307.1
TPA: hemagglutinin repeat-containing protein [Escherichia coli]	Escherichia coli	0.46	2e-09	33.11	2989	HBE5730408.1
hemagglutinin repeat-containing protein [Escherichia coli]	Escherichia coli	0.46	2e-09	33.11	2982	WP_089608501.1
hemagglutinin repeat-containing protein [Escherichia coli]	Escherichia coli	0.46	2e-09	33.11	2989	WP_112018487.1
filamentous hemagglutinin N-terminal domain-containing protein [Escherichia coli]	Escherichia coli	0.46	2e-09	33.56	3259	MHY71208.1
hemagglutinin-related protein [Escherichia coli]	Escherichia coli	0.46	2e-09	33.56	3259	BCM35848.1
TPA: filamentous hemagglutinin N-terminal domain-containing protein [Escherichia coli]	Escherichia coli	0.46	2e-09	33.56	3262	HAH9755523.1
TPA: filamentous hemagglutinin N-terminal domain-containing protein [Escherichia coli]	Escherichia coli	0.46	2e-09	33.11	3010	HBA2933401.1
filamentous hemagglutinin N-terminal domain-containing protein [Escherichia coli]	Escherichia coli	0.46	2e-09	33.56	3155	EFA6257745.1
filamentous hemagglutinin N-terminal domain-containing protein [Escherichia coli]	Escherichia coli	0.46	2e-09	33.56	3259	EEY5527001.1
TPA: filamentous hemagglutinin N-terminal domain-containing protein [Escherichia coli]	Escherichia coli	0.46	2e-09	33.11	2989	HAN3606698.1
contact-dependent inhibition effector tRNA nuclease [Escherichia coli]	Escherichia coli	0.46	2e-09	33.56	3259	WP_063104950.1
hemagluttinin [Escherichia coli]	Escherichia coli	0.46	2e-09	33.56	2255	EHC1864199.1
filamentous hemagglutinin N-terminal domain-containing protein [Escherichia coli]	Escherichia coli	0.46	2e-09	33.11	2989	EFG8507858.1
hemagglutinin repeat-containing protein [Escherichia coli]	Escherichia coli	0.46	2e-09	33.11	2995	WP_061352005.1
contact-dependent inhibition effector tRNA nuclease [Escherichia coli]	Escherichia coli	0.46	2e-09	33.56	3259	WP_193818531.1
filamentous hemagglutinin N-terminal domain-containing protein [Escherichia coli]	Escherichia coli	0.46	2e-09	33.56	3259	EEV9038273.1
filamentous hemagglutinin N-terminal domain-containing protein [Escherichia coli]	Escherichia coli FSIS11923175	0.46	2e-09	33.56	3259	EFB9947977.1
filamentous hemagglutinin N-terminal domain-containing protein [Escherichia coli]	Escherichia coli	0.46	2e-09	33.56	3259	EEV8729968.1
filamentous hemagglutinin N-terminal domain-containing protein [Escherichia coli]	Escherichia coli	0.46	2e-09	33.56	3267	EFJ3026816.1
filamentous hemagglutinin N-terminal domain-containing protein [Escherichia coli]	Escherichia coli	0.46	2e-09	33.11	2989	EHI0517331.1
contact-dependent inhibition effector tRNA nuclease [Escherichia coli]	Escherichia coli	0.46	2e-09	33.56	3259	WP_047629948.1
filamentous hemagglutinin N-terminal domain-containing protein [Escherichia coli]	Escherichia coli	0.46	2e-09	33.56	3259	EGM5976001.1
filamentous hemagglutinin N-terminal domain-containing protein [Escherichia coli]	Escherichia coli	0.46	2e-09	33.56	3267	EGJ5977591.1
hemagglutinin repeat-containing protein [Escherichia coli]	Escherichia coli	0.46	2e-09	33.11	2989	WP_112794005.1
Contact-dependent inhibitor A [Escherichia coli]	Escherichia coli	0.46	2e-09	33.56	3259	EFO3702316.1
filamentous hemagglutinin N-terminal domain-containing protein [Escherichia coli]	Escherichia coli	0.46	2e-09	33.56	3259	EHI1030338.1
contact-dependent inhibition effector tRNA nuclease [Escherichia coli]	Escherichia coli	0.46	2e-09	33.56	3259	WP_137552019.1
filamentous hemagglutinin N-terminal domain-containing protein [Escherichia coli]	Escherichia coli	0.46	2e-09	33.56	3259	EFA4699201.1
filamentous hemagglutinin N-terminal domain-containing protein [Escherichia coli]	Escherichia coli	0.46	2e-09	33.56	3267	MHV19719.1
Contact-dependent inhibitor A [Escherichia coli]	Escherichia coli	0.46	2e-09	33.56	2924	EEZ2586777.1
contact-dependent inhibition effector tRNA nuclease [Escherichia coli]	Escherichia coli	0.46	2e-09	33.56	3259	WP_137415315.1
Contact-dependent inhibitor A [Escherichia coli]	Escherichia coli	0.46	2e-09	33.56	2924	EFA8993542.1
contact-dependent inhibition effector tRNA nuclease [Escherichia coli]	Escherichia coli	0.46	2e-09	33.11	3239	WP_106884357.1
TPA: filamentous hemagglutinin N-terminal domain-containing protein [Escherichia coli]	Escherichia coli TMP015485	0.46	2e-09	33.11	3254	HAW0584067.1
hemagglutinin repeat-containing protein [Escherichia coli]	Escherichia coli 94.0616	0.46	2e-09	33.11	3239	MBB2477649.1
filamentous hemagglutinin N-terminal domain-containing protein [Escherichia coli]	Escherichia coli	0.46	2e-09	33.11	3257	EFF2057318.1
filamentous hemagglutinin N-terminal domain-containing protein [Escherichia coli]	Escherichia coli	0.46	3e-09	32.88	2985	EFG6963880.1
contact-dependent inhibition toxin CdiA [Escherichia coli]	Escherichia coli	0.46	5e-09	32.88	3159	WP_073505849.1
filamentous hemagglutinin N-terminal domain-containing protein [Escherichia coli]	Escherichia coli	0.46	6e-09	32.43	2982	EEV7644082.1
TPA: filamentous hemagglutinin N-terminal domain-containing protein [Escherichia coli]	Escherichia coli	0.46	6e-09	32.43	2999	HAH7616456.1
filamentous hemagglutinin N-terminal domain-containing protein [Escherichia coli]	Escherichia coli	0.46	6e-09	32.43	2982	EEZ7711779.1
filamentous hemagglutinin N-terminal domain-containing protein [Escherichia coli]	Escherichia coli	0.46	7e-09	32.43	2980	EGZ6703541.1
hemagglutinin repeat-containing protein [Escherichia coli]	Escherichia coli 80.0061	0.46	7e-09	32.43	2986	MBC1008588.1
filamentous hemagglutinin N-terminal domain-containing protein [Escherichia coli]	Escherichia coli	0.46	7e-09	32.43	2980	EEY3952015.1
hemagglutinin repeat-containing protein [Escherichia coli]	Escherichia coli	0.46	7e-09	32.43	2980	WP_097296733.1
TPA: hemagglutinin repeat-containing protein [Escherichia coli]	Escherichia coli	0.46	7e-09	32.43	2980	HBE2480638.1
filamentous hemagglutinin N-terminal domain-containing protein [Escherichia coli]	Escherichia coli	0.46	7e-09	32.43	2980	EFN3234348.1
hemagglutinin repeat-containing protein [Escherichia coli]	Escherichia coli	0.43	9e-09	32.61	2999	EHK7828869.1
Contact-dependent inhibitor A [Escherichia coli]	Escherichia coli	0.46	9e-09	32.43	2925	EEY3904643.1
filamentous hemagglutinin N-terminal domain-containing protein [Escherichia coli]	Escherichia coli	0.46	9e-09	32.43	3151	EEV2527737.1
contact-dependent inhibition effector tRNA nuclease [Escherichia coli]	Escherichia coli	0.46	9e-09	32.43	3153	WP_115202507.1
filamentous hemagglutinin N-terminal domain-containing protein [Escherichia coli]	Escherichia coli	0.46	1e-08	32.88	3267	EFO1967351.1
contact-dependent inhibition effector tRNA nuclease [Escherichia coli]	Escherichia coli 2710	0.46	4e-08	31.76	3149	MBS9011428.1
hemagglutinin repeat-containing protein [Escherichia coli]	Escherichia coli	0.43	2e-06	30.77	2807	EHR8424688.1	YciB-DNase
contact-dependent inhibition effector tRNA nuclease [Escherichia coli]	Escherichia coli	0.43	2e-06	30.77	3325	EHN3154202.1
filamentous hemagglutinin N-terminal domain-containing protein [Escherichia coli]	Escherichia coli	0.43	3e-06	30.77	3043	EEX2607644.1
TPA: filamentous hemagglutinin N-terminal domain-containing protein [Escherichia coli]	Escherichia coli	0.43	3e-06	30.77	3327	HAP3102348.1
contact-dependent inhibition effector tRNA nuclease [Escherichia coli]	Escherichia coli	0.43	3e-06	30.77	3327	EHL3499276.1
TPA: filamentous hemagglutinin N-terminal domain-containing protein [Escherichia coli]	Escherichia coli	0.43	3e-06	30.77	3327	HAG6273875.1
TPA: filamentous hemagglutinin N-terminal domain-containing protein [Escherichia coli]	Escherichia coli	0.43	3e-06	30.77	3327	HAG6082679.1
TPA: filamentous hemagglutinin N-terminal domain-containing protein [Escherichia coli]	Escherichia coli	0.43	3e-06	30.77	3327	HAI0309384.1
contact-dependent inhibition effector tRNA nuclease [Escherichia coli]	Escherichia coli	0.43	3e-06	30.77	3329	WP_112029769.1
contact-dependent inhibition effector tRNA nuclease [Escherichia coli]	Escherichia coli	0.43	3e-06	30.77	3327	WP_096893661.1
contact-dependent inhibition effector tRNA nuclease [Escherichia coli]	Escherichia coli	0.43	3e-06	30.77	3327	EHK7657978.1
filamentous hemagglutinin N-terminal domain-containing protein [Escherichia coli]	Escherichia coli	0.43	3e-06	30.77	3327	EEV6361734.1
contact-dependent inhibition effector tRNA nuclease [Escherichia coli]	Escherichia coli	0.43	3e-06	30.77	3327	WP_163458488.1
contact-dependent inhibition effector tRNA nuclease [Escherichia coli]	Escherichia coli	0.43	3e-06	30.77	3327	WP_069916962.1
contact-dependent inhibition effector tRNA nuclease [Escherichia coli]	Escherichia coli	0.43	3e-06	30.77	3327	WP_103978458.1
contact-dependent inhibition effector tRNA nuclease [Escherichia coli]	Escherichia coli	0.43	3e-06	30.77	3327	WP_161394818.1
filamentous hemagglutinin N-terminal domain-containing protein [Escherichia coli]	Escherichia coli	0.43	3e-06	30.77	3327	EEY0659901.1
filamentous hemagglutinin N-terminal domain-containing protein [Escherichia coli]	Escherichia coli	0.43	3e-06	30.77	3327	EFB4082465.1
contact-dependent inhibition effector tRNA nuclease [Escherichia coli]	Escherichia coli	0.43	3e-06	30.77	3328	WP_047651975.1
filamentous hemagglutinin N-terminal domain-containing protein [Escherichia coli]	Escherichia coli	0.43	3e-06	30.77	3327	EFH5591313.1
contact-dependent inhibition effector tRNA nuclease [Escherichia coli]	Escherichia coli	0.43	3e-06	30.77	3327	WP_100029355.1
filamentous hemagglutinin N-terminal domain-containing protein [Escherichia coli]	Escherichia coli	0.43	3e-06	30.77	3327	EES6060454.1
filamentous hemagglutinin N-terminal domain-containing protein [Escherichia coli]	Escherichia coli	0.43	3e-06	30.77	3328	EFD0755174.1
contact-dependent inhibition effector tRNA nuclease [Escherichia coli]	Escherichia coli	0.43	3e-06	30.77	3327	WP_097738933.1
Contact-dependent inhibitor A [Escherichia coli]	Escherichia coli	0.43	3e-06	30.77	3328	EFH8541941.1
hemagglutinin repeat-containing protein [Escherichia coli]	Escherichia coli	0.43	3e-06	30.77	3328	QMK67940.1
hemagglutinin-related protein [Escherichia coli]	Escherichia coli	0.43	3e-06	30.77	3215	GCG54715.1
TPA: filamentous hemagglutinin N-terminal domain-containing protein [Escherichia coli]	Escherichia coli	0.43	3e-06	30.77	3328	HBA2781001.1
contact-dependent inhibition effector tRNA nuclease [Escherichia coli]	Escherichia coli	0.43	3e-06	30.77	3328	WP_061351111.1
contact-dependent inhibition effector tRNA nuclease [Escherichia coli]	Escherichia coli	0.43	3e-06	30.77	3328	WP_089722553.1
contact-dependent inhibition effector tRNA nuclease [Escherichia coli]	Escherichia coli	0.43	3e-06	30.77	3328	WP_097739542.1
filamentous hemagglutinin N-terminal domain-containing protein [Escherichia coli]	Escherichia coli	0.43	3e-06	30.77	3327	EFH4058113.1
Contact-dependent inhibitor A [Escherichia coli]	Escherichia coli	0.43	3e-06	30.77	3167	EGO2168155.1
filamentous hemagglutinin N-terminal domain-containing protein [Escherichia coli]	Escherichia coli	0.43	9e-06	30	3334	EGI3994238.1
contact-dependent inhibition effector tRNA nuclease [Escherichia coli]	Escherichia coli	0.43	9e-06	30	3330	WP_187225650.1
filamentous hemagglutinin N-terminal domain-containing protein [Escherichia coli]	Escherichia coli	0.54	2e-05	28.22	3329	EFB6356619.1
contact-dependent inhibition effector tRNA nuclease [Escherichia coli]	Escherichia coli	0.46	2e-05	32.43	3238	WP_073528039.1	group 6
contact-dependent inhibition effector tRNA nuclease [Escherichia coli]	Escherichia coli M15	0.46	2e-05	32.43	3238	WP_073519402.1
contact-dependent inhibition effector tRNA nuclease [Escherichia coli]	Escherichia coli	0.46	2e-05	32.43	3238	WP_073546136.1
contact-dependent inhibition effector tRNA nuclease [Escherichia coli]	Escherichia coli	0.46	2e-05	32.43	3258	WP_073521398.1
filamentous hemagglutinin N-terminal domain-containing protein [Escherichia coli]	Escherichia coli	0.43	3e-05	30	3329	EEU9992977.1	YciB-DNase
hemagglutinin repeat-containing protein [Escherichia coli]	Escherichia coli	0.43	3e-05	30	3329	QMG03489.1
TPA: filamentous hemagglutinin N-terminal domain-containing protein [Escherichia coli]	Escherichia coli	0.46	3e-05	32.43	3256	HAW2960865.1	group 6
filamentous hemagglutinin N-terminal domain-containing protein [Escherichia coli]	Escherichia coli	0.43	3e-05	30	3329	EFC4551718.1	YciB-DNase
contact-dependent inhibition effector tRNA nuclease [Escherichia coli]	Escherichia coli	0.43	3e-05	30	3329	WP_096839676.1
hemagglutinin repeat-containing protein [Escherichia coli]	Escherichia coli	0.43	3e-05	30	3329	MBB7593610.1
filamentous hemagglutinin N-terminal domain-containing protein [Escherichia coli]	Escherichia coli	0.43	3e-05	30	3329	EFN4637470.1
filamentous hemagglutinin N-terminal domain-containing protein [Escherichia coli O8:H8]	Escherichia coli O8:H8	0.43	3e-05	30	3329	EFE1032155.1
contact-dependent inhibition effector tRNA nuclease [Escherichia coli]	Escherichia coli	0.43	3e-05	30	3329	WP_097444406.1
filamentous hemagglutinin N-terminal domain-containing protein [Escherichia coli]	Escherichia coli	0.43	3e-05	30	3329	EEX2644174.1
filamentous hemagglutinin N-terminal domain-containing protein [Escherichia coli]	Escherichia coli	0.43	3e-05	30	3329	EEY7304564.1
filamentous hemagglutinin N-terminal domain-containing protein [Escherichia coli]	Escherichia coli	0.43	3e-05	30	3329	EEW8018794.1
hemagglutinin repeat-containing protein [Escherichia coli]	Escherichia coli	0.43	3e-05	30	3329	WP_213221002.1
contact-dependent inhibition effector tRNA nuclease [Escherichia coli]	Escherichia coli	0.43	3e-05	30	3329	WP_181680184.1
contact-dependent inhibition effector tRNA nuclease [Escherichia coli]	Escherichia coli	0.43	3e-05	30	3329	WP_096836517.1
TPA: filamentous hemagglutinin N-terminal domain-containing protein [Escherichia coli]	Escherichia coli	0.43	3e-05	30	3329	HAH9258157.1
filamentous hemagglutinin N-terminal domain-containing protein [Escherichia coli]	Escherichia coli	0.43	3e-05	30	3329	EEZ5339854.1
filamentous hemagglutinin N-terminal domain-containing protein [Escherichia coli]	Escherichia coli	0.43	3e-05	30	3329	EGE8427297.1
contact-dependent inhibition effector tRNA nuclease [Escherichia coli]	Escherichia coli	0.43	3e-05	30	3329	WP_137915746.1
TPA: filamentous hemagglutinin N-terminal domain-containing protein [Escherichia coli]	Escherichia coli	0.43	3e-05	30	3329	HBA2965269.1
filamentous hemagglutinin N-terminal domain-containing protein [Escherichia coli]	Escherichia coli	0.43	3e-05	30	3329	EFN0022863.1
filamentous hemagglutinin N-terminal domain-containing protein [Escherichia coli]	Escherichia coli	0.43	3e-05	30	3329	EFB3773120.1
contact-dependent inhibition effector tRNA nuclease [Escherichia coli]	Escherichia coli	0.43	3e-05	30	3329	WP_021535428.1
TPA: filamentous hemagglutinin N-terminal domain-containing protein [Escherichia coli]	Escherichia coli	0.43	3e-05	30	3329	HAI2667453.1
contact-dependent inhibition effector tRNA nuclease [Escherichia coli]	Escherichia coli	0.43	3e-05	30	3329	WP_097574437.1
TPA: filamentous hemagglutinin N-terminal domain-containing protein [Escherichia coli]	Escherichia coli	0.43	3e-05	30	3329	HBA6914221.1
filamentous hemagglutinin N-terminal domain-containing protein [Escherichia coli]	Escherichia coli	0.43	3e-05	30	3329	MBI0870783.1
filamentous hemagglutinin N-terminal domain-containing protein [Escherichia coli]	Escherichia coli	0.43	3e-05	30	3329	EEY9226375.1
hemagglutinin repeat-containing protein [Escherichia coli]	Escherichia coli	0.43	3e-05	30	3329	WP_195747705.1
hemagglutinin repeat-containing protein [Escherichia coli]	Escherichia coli	0.43	3e-05	30	3329	QME78203.1
contact-dependent inhibition effector tRNA nuclease [Escherichia coli]	Escherichia coli	0.43	3e-05	30	3329	WP_137563351.1
TPA: filamentous hemagglutinin N-terminal domain-containing protein [Escherichia coli]	Escherichia coli	0.43	3e-05	30	3329	HAI0247575.1
TPA: filamentous hemagglutinin N-terminal domain-containing protein [Escherichia coli]	Escherichia coli	0.43	3e-05	30	3329	HAH6827146.1
contact-dependent inhibition effector tRNA nuclease [Escherichia coli]	Escherichia coli	0.43	3e-05	30	3329	WP_097301167.1
contact-dependent inhibition effector tRNA nuclease [Escherichia coli]	Escherichia coli	0.46	3e-05	32.43	3131	WP_073542042.1	group 6
TPA: filamentous hemagglutinin N-terminal domain-containing protein [Escherichia coli]	Escherichia coli	0.43	3e-05	30	3329	HAJ6990958.1	YciB-DNase
TPA: filamentous hemagglutinin N-terminal domain-containing protein [Escherichia coli]	Escherichia coli	0.43	3e-05	30	3329	HAO2814806.1
TPA: filamentous hemagglutinin N-terminal domain-containing protein [Escherichia coli]	Escherichia coli	0.43	3e-05	30	3329	HBA3071424.1
filamentous hemagglutinin N-terminal domain-containing protein [Escherichia coli]	Escherichia coli	0.43	3e-05	30	3329	EFE6003943.1
member of ShlA/HecA/FhaA exoprotein [Escherichia coli TA271]	Escherichia coli TA271	0.43	3e-05	30	3329	EGI36612.1
TPA: filamentous hemagglutinin N-terminal domain-containing protein [Escherichia coli]	Escherichia coli	0.43	3e-05	30	3329	HBA8140911.1
TPA: filamentous hemagglutinin N-terminal domain-containing protein [Escherichia coli]	Escherichia coli	0.43	3e-05	30	3329	HAW7218843.1
contact-dependent inhibition effector tRNA nuclease [Escherichia coli]	Escherichia coli	0.43	3e-05	30	3329	WP_061355056.1
filamentous hemagglutinin N-terminal domain-containing protein [Escherichia coli]	Escherichia coli	0.43	3e-05	30	3330	EFE6034901.1
filamentous hemagglutinin N-terminal domain-containing protein [Escherichia coli]	Escherichia coli	0.43	3e-05	30	3329	NPR93468.1
putative hemagglutinin [Escherichia coli 97.0264]	Escherichia coli 97.0264	0.43	3e-05	30	3083	KIO86048.1
Contact-dependent inhibitor A [Escherichia coli]	Escherichia coli	0.43	3e-05	30	3106	EFH6607930.1
filamentous hemagglutinin N-terminal domain-containing protein [Escherichia coli]	Escherichia coli FDA1146114-S003-003	0.46	0.0001	33.12	3256	EGQ6174474.1	group 6
TPA: filamentous hemagglutinin N-terminal domain-containing protein [Escherichia coli]	Escherichia coli	0.43	0.0001	30	3329	HAY0044100.1	YciB-DNase
filamentous hemagglutinin N-terminal domain-containing protein [Escherichia coli]	Escherichia coli	0.24	0.0002	40.85	3256	EFN9615928.1	group 6
filamentous hemagglutinin N-terminal domain-containing protein [Escherichia coli O166:H6]	Escherichia coli O166:H6	0.43	0.0003	29.23	3393	EFN6654549.1	YciB-DNase
hemagglutinin repeat-containing protein [Escherichia coli]	Escherichia coli	0.43	0.0003	29.23	3381	WP_181711917.1
hemagglutinin repeat-containing protein [Escherichia coli]	Escherichia coli	0.43	0.0004	29.23	3382	WP_202850425.1
filamentous hemagglutinin N-terminal domain-containing protein [Escherichia coli]	Escherichia coli	0.43	0.0004	29.23	3382	EEZ8826470.1
hemagglutinin repeat-containing protein [Escherichia coli]	Escherichia coli	0.43	0.0004	29.23	3381	WP_001764992.1
TPA: contact-dependent inhibition effector tRNA nuclease [Escherichia coli]	Escherichia coli	0.45	0.003	28.67	3256	HBE4806159.1	group 6
contact-dependent inhibition effector tRNA nuclease [Escherichia coli]	Escherichia coli	0.45	0.003	28.67	3254	WP_021524826.1
contact-dependent inhibition effector tRNA nuclease [Escherichia coli]	Escherichia coli	0.45	0.003	28.67	3254	WP_001547418.1
contact-dependent inhibition effector tRNA nuclease [Escherichia coli]	Escherichia coli	0.45	0.003	28.67	3254	WP_169711454.1
filamentous hemagglutinin N-terminal domain-containing protein [Escherichia coli]	Escherichia coli	0.45	0.003	28.67	3255	EFN5779720.1
filamentous hemagglutinin N-terminal domain-containing protein [Escherichia coli]	Escherichia coli	0.45	0.003	28.67	3256	EGP9735032.1
filamentous hemagglutinin N-terminal domain-containing protein [Escherichia coli]	Escherichia coli	0.45	0.003	28.67	3258	EFK7840928.1
Contact-dependent inhibitor A [Escherichia coli]	Escherichia coli	0.45	0.003	28.67	3255	EGE2175968.1
contact-dependent inhibition effector tRNA nuclease [Escherichia coli]	Escherichia coli	0.45	0.003	28.67	3255	EHM1743527.1
contact-dependent inhibition effector tRNA nuclease [Escherichia coli]	Escherichia coli	0.45	0.003	28.67	3254	WP_001533898.1
filamentous hemagglutinin N-terminal domain-containing protein [Escherichia coli]	Escherichia coli	0.45	0.003	28.67	3255	EFL7347596.1
hemagglutinin repeat-containing protein [Escherichia coli]	Escherichia coli	0.45	0.003	28.67	3255	WP_208474772.1
contact-dependent inhibition effector tRNA nuclease [Escherichia coli]	Escherichia coli	0.45	0.003	28.67	3255	WP_097409297.1
filamentous hemagglutinin N-terminal domain-containing protein [Escherichia coli]	Escherichia coli	0.45	0.003	28.67	3190	EFD0391469.1
filamentous hemagglutinin N-terminal domain-containing protein [Escherichia coli]	Escherichia coli	0.45	0.003	28.67	3255	EEU9125708.1
contact-dependent inhibition effector tRNA nuclease [Escherichia coli]	Escherichia coli	0.45	0.003	28.67	3254	WP_176316543.1
TPA: filamentous hemagglutinin N-terminal domain-containing protein [Escherichia coli]	Escherichia coli	0.45	0.003	28.67	3255	HAP0855340.1
TPA: filamentous hemagglutinin N-terminal domain-containing protein [Escherichia coli]	Escherichia coli	0.45	0.003	28.67	3254	HAI3069379.1
filamentous hemagglutinin N-terminal domain-containing protein [Escherichia coli]	Escherichia coli	0.45	0.003	28.67	3256	EGK2875670.1
TPA: filamentous hemagglutinin N-terminal domain-containing protein [Escherichia coli]	Escherichia coli	0.45	0.003	28.67	3256	HAM0693745.1
contact-dependent inhibition effector tRNA nuclease [Escherichia coli]	Escherichia coli	0.45	0.003	28.67	3255	WP_109550179.1
filamentous hemagglutinin N-terminal domain-containing protein [Escherichia coli]	Escherichia coli	0.45	0.003	28.67	3256	EFH5175694.1
TPA: filamentous hemagglutinin N-terminal domain-containing protein [Escherichia coli]	Escherichia coli	0.45	0.003	28.67	3256	HBB1419169.1
contact-dependent inhibition effector tRNA nuclease [Escherichia coli]	Escherichia coli	0.45	0.003	28.67	3256	WP_097514504.1
filamentous hemagglutinin N-terminal domain-containing protein [Escherichia coli]	Escherichia coli	0.45	0.003	28.67	3256	EFB1479351.1
contact-dependent inhibition effector tRNA nuclease [Escherichia coli]	Escherichia coli	0.45	0.003	28.67	3256	EHQ9033390.1
Contact-dependent inhibitor A [Escherichia coli]	Escherichia coli	0.45	0.003	28.67	2994	MBI0620042.1
filamentous hemagglutinin N-terminal domain-containing protein [Escherichia coli]	Escherichia coli	0.45	0.003	28.67	3255	EFA4767646.1
contact-dependent inhibition toxin CdiA [Escherichia coli]	Escherichia coli	0.45	0.003	28.67	3156	EFL5954662.1
contact-dependent inhibition toxin CdiA [Escherichia coli]	Escherichia coli	0.45	0.003	28.67	3156	MBI0615147.1
TPA: contact-dependent inhibition effector tRNA nuclease [Escherichia coli]	Escherichia coli	0.45	0.003	28.67	3256	HBG9623833.1
contact-dependent inhibition toxin CdiA [Escherichia coli]	Escherichia coli	0.45	0.003	28.67	3156	WP_097419479.1
TPA: contact-dependent inhibition effector tRNA nuclease [Escherichia coli]	Escherichia coli	0.45	0.003	29.37	3253	HBH8324475.1
contact-dependent inhibition toxin CdiA [Escherichia coli]	Escherichia coli	0.45	0.003	28.67	3156	EFD0315513.1
TPA: contact-dependent inhibition toxin CdiA [Escherichia coli]	Escherichia coli	0.45	0.003	28.67	3156	HBA8827276.1
TPA: contact-dependent inhibition toxin CdiA [Escherichia coli]	Escherichia coli	0.45	0.004	28.67	3156	HAM3512885.1
contact-dependent inhibition toxin CdiA [Escherichia coli]	Escherichia coli	0.45	0.004	28.67	3156	WP_097340651.1
contact-dependent inhibition toxin CdiA [Escherichia coli]	Escherichia coli	0.45	0.004	28.67	3156	EGA6608360.1
contact-dependent inhibition toxin CdiA [Escherichia coli]	Escherichia coli	0.45	0.004	28.67	3156	EFL3016322.1
contact-dependent inhibition toxin CdiA [Escherichia coli]	Escherichia coli	0.45	0.004	28.67	3156	EFB1448907.1
contact-dependent inhibition toxin CdiA [Escherichia coli]	Escherichia coli	0.45	0.004	28.67	3156	WP_019842636.1
contact-dependent inhibition toxin CdiA [Escherichia coli]	Escherichia coli	0.45	0.004	28.67	3156	EFB5271840.1
hemagglutinin repeat-containing protein [Escherichia coli]	Escherichia coli	0.45	0.004	28.67	3038	EHO7896895.1
filamentous hemagglutinin N-terminal domain-containing protein [Escherichia coli O43:H2]	Escherichia coli O43:H2	0.45	0.004	28.67	3156	EFN7252715.1
contact-dependent inhibition toxin CdiA [Escherichia coli]	Escherichia coli	0.45	0.004	28.67	3156	EFH6871075.1
TPA: contact-dependent inhibition toxin CdiA [Escherichia coli]	Escherichia coli	0.45	0.004	28.67	3156	HAH5712170.1
contact-dependent inhibition toxin CdiA [Escherichia coli]	Escherichia coli	0.45	0.004	28.67	3156	EFM4233608.1
