# Supplementary material for: Contact-dependent growth inhibition (CDI) systems deploy a large family of polymorphic ionophoric toxins for inter-bacterial competition
Source: PLoS Genet. 2024 Nov 26;20(11):e1011494. doi: 10.1371/journal.pgen.1011494 (PMC11630599; doi:10.1371/journal.pgen.1011494)
Supplement: S2 Appendix — Intermolecular contacts were predicted using the ePISA server and outputs annotated as individual spreadsheets. Polar contacts are indicated in orange and van der Waals interactions in cyan. Predicted secondary structure elements are indicated and color coded as in the main and supplemental figures. (XLSX) [file pgen.1011494.s016.xlsx]

## Sheet: EC93
	##	Structure 1	HSDC	ASA	BSA	ΔiG
	1	B:ALA 1		129.17	0.00	0.00			##	Structure 2	HSDC	ASA	BSA	ΔiG
	2	B:MET 2		82.88	0.00	0.00			1	C:MET 1		206.84	0.00	0.00
	3	B:SER 3		83.69	0.00	0.00		helix 1	2	C:LYS 2		159.49	0.00	0.00
	4	B:GLY 4		22.03	0.00	0.00			3	C:LYS 3		178.45	0.00	0.00
	5	B:LEU 5		20.91	0.00	0.00			4	C:LYS 4		129.00	0.00	0.00			##	Structure 1	Dist. [Å]	Structure 2
	6	B:GLU 6		129.43	0.00	0.00			5	C:LEU 5		115.64	0.00	0.00			loop	B:GLY 189[ N ]	3.89	C:TYR 11[ OH ]		helix 1
	7	B:GLY 7		57.27	0.00	0.00			6	C:PHE 6		124.14	0.00	0.00			helix 5	B:THR 208[ OG1]	3.29	C:GLY 26[ O ]		helix 1
	8	B:PHE 8		1.35	0.00	0.00			7	C:ALA 7		36.28	9.21 |||	0.15			helix 5	B:GLN 211[ NE2]	2.58	C:GLU 48[ OE1]		helix 2
	9	B:GLY 9		48.28	0.00	0.00			8	C:LEU 8		35.92	0.00	0.00			loop	B:SER 190[ OG ]	2.31	C:ASP 77[ OD2]		helix 2
helix 1	10	B:THR 10		115.59	0.00	0.00			9	C:LEU 9		96.04	0.00	0.00
	11	B:GLY 11		53.48	0.00	0.00			10	C:LYS 10		140.70	52.15 ||||	-0.18			##	Structure 1	Dist. [Å]	Structure 2
	12	B:PHE 12		36.20	0.00	0.00			11	C:TYR 11	H	63.73	62.64 ||||||||||	0.13			loop	B:ASP 157[ OD2]	3.84	C:ARG 37[ NE ]		helix 1
	13	B:GLN 13		34.01	0.00	0.00			12	C:ILE 12		32.81	0.00	0.00				B:ASP 157[ OD2]	2.91	C:ARG 37[ NH1]
	14	B:SER 14		62.68	0.00	0.00			13	C:ILE 13		105.39	0.00	0.00				B:ASP 157[ OD2]	3.02	C:ARG 37[ NH2]
	15	B:TYR 15		47.98	0.00	0.00			14	C:PHE 14		112.25	47.85 |||||	0.77				B:ASP 157[ OD1]	3.10	C:ARG 37[ NH2]
	16	B:VAL 16		35.38	0.00	0.00			15	C:PHE 15		27.82	27.82 ||||||||||	0.45
	17	B:GLN 17		84.62	0.00	0.00			16	C:PRO 16		14.34	0.00	0.00
	18	B:ALA 18		35.15	0.00	0.00			17	C:MET 17		131.71	0.00	0.00
	19	B:GLN 19		22.50	0.00	0.00			18	C:LEU 18		62.23	35.99 ||||||	0.58
	20	B:GLU 20		66.88	0.00	0.00			19	C:CYS 19		30.10	29.85 ||||||||||	0.78
	21	B:ALA 21		49.66	0.00	0.00			20	C:THR 20		12.02	0.00	0.00
	22	B:LEU 22		28.02	0.00	0.00			21	C:VAL 21		77.16	0.00	0.00
	23	B:VAL 23		7.36	0.00	0.00			22	C:LEU 22		95.42	74.23 ||||||||	1.00
	24	B:ASN 24		72.53	0.00	0.00			23	C:GLY 23		32.89	32.89 ||||||||||	0.32
	25	B:ASN 25		93.96	0.00	0.00			24	C:LEU 24		63.21	0.00	0.00
	26	B:THR 26		17.45	0.00	0.00			25	C:LEU 25		98.94	34.10 ||||	0.55
	27	B:ASN 27		41.35	0.00	0.00			26	C:GLY 26	H	42.52	42.52 ||||||||||	0.40
	28	B:LEU 28		95.54	0.00	0.00			27	C:ILE 27		33.76	9.01 |||	0.10
	29	B:THR 29		66.08	0.00	0.00			28	C:PRO 28		60.03	0.00	0.00
	30	B:ASP 30		41.40	0.00	0.00			29	C:ILE 29		97.28	81.64 |||||||||	1.31
	31	B:LYS 31		197.81	0.00	0.00			30	C:GLY 30		37.19	37.19 ||||||||||	0.50
	32	B:ASN 32		121.93	0.00	0.00			31	C:LEU 31		34.98	15.73 |||||	0.24
	33	B:GLY 33		52.37	0.00	0.00			32	C:ILE 32		101.41	0.00	0.00
	34	B:LYS 34		141.59	0.00	0.00			33	C:VAL 33		61.81	54.62 |||||||||	0.87
	35	B:VAL 35		47.10	0.00	0.00			34	C:ASN 34		57.06	47.94 |||||||||	-0.12
	36	B:LEU 36		107.20	0.00	0.00			35	C:PHE 35		96.30	0.00	0.00
	37	B:ASN 37		89.58	0.00	0.00			36	C:LEU 36		137.91	0.00	0.00
	38	B:PRO 38		93.43	0.00	0.00			37	C:ARG 37	S	198.82	102.88 ||||||	-1.72
	39	B:ALA 39		12.91	0.00	0.00			38	C:THR 38		90.39	11.04 ||	0.18
	40	B:THR 40		61.02	0.00	0.00			39	C:GLY 39		54.18	0.00	0.00
helix 2	41	B:PRO 41		92.25	0.00	0.00			40	C:SER 40		46.87	0.67 |	0.01
	42	B:GLU 42		120.64	0.00	0.00			41	C:PHE 41		119.59	0.00	0.00
	43	B:GLU 43		99.16	0.00	0.00			42	C:ASP 42		95.03	43.11 |||||	-0.09
	44	B:ILE 44		15.41	0.00	0.00			43	C:PHE 43		122.75	0.00	0.00
	45	B:LYS 45		112.98	0.00	0.00			44	C:ASN 44		78.25	3.51 |	-0.00
	46	B:TYR 46		143.10	0.00	0.00		helix 2	45	C:LEU 45		120.05	0.00	0.00
	47	B:ALA 47		25.95	0.00	0.00			46	C:LYS 46		148.92	0.00	0.00
	48	B:SER 48		2.01	0.00	0.00			47	C:ASP 47		77.13	47.70 |||||||	0.12
	49	B:ASP 49		63.06	0.00	0.00			48	C:GLU 48	H	26.16	11.53 |||||	-0.17
	50	B:LYS 50		128.83	0.00	0.00			49	C:ILE 49		89.89	0.00	0.00
	51	B:LEU 51		34.91	0.00	0.00			50	C:ASP 50		75.97	29.54 ||||	0.19
	52	B:VAL 52		62.41	0.00	0.00			51	C:VAL 51		60.35	60.35 ||||||||||	0.97
	53	B:THR 53		89.90	0.00	0.00			52	C:VAL 52		54.77	0.00	0.00
	54	B:GLY 54		31.47	0.00	0.00			53	C:LEU 53		103.89	0.00	0.00
	55	B:SER 55		118.05	0.00	0.00			54	C:PHE 54		116.33	89.75 ||||||||	1.44
	56	B:ILE 56		76.68	0.00	0.00			55	C:THR 55		8.07	8.07 |||||||||||	-0.03
	57	B:PRO 57		93.65	0.00	0.00			56	C:LEU 56		70.41	0.00	0.00
	58	B:GLU 58		181.98	0.00	0.00			57	C:LYS 57		152.37	38.39 |||	0.13
	59	B:GLY 59		83.14	0.00	0.00			58	C:ILE 58		70.52	70.52 ||||||||||	1.13
	60	B:GLN 60		133.99	0.00	0.00			59	C:GLY 59		6.36	6.36 |||||||||||	0.10
	61	B:ASP 61		75.93	0.00	0.00			60	C:ILE 60		84.49	0.00	0.00
helix 3	62	B:PRO 62		64.72	0.00	0.00			61	C:PRO 61		64.95	22.43 ||||	0.36
	63	B:ALA 63		3.77	0.00	0.00			62	C:ILE 62		97.25	95.41 ||||||||||	1.52
	64	B:ARG 64		164.77	0.00	0.00			63	C:GLY 63		0.00	0.00	0.00
	65	B:GLY 65		27.32	0.00	0.00			64	C:PHE 64		83.15	0.00	0.00
	66	B:LEU 66		19.24	0.00	0.00			65	C:ILE 65		121.83	85.74 ||||||||	1.35
	67	B:LEU 67		42.02	0.00	0.00			66	C:LEU 66		71.08	71.08 ||||||||||	1.13
	68	B:ILE 68		101.01	0.00	0.00			67	C:GLY 67		0.00	0.00	0.00
	69	B:SER 69		0.89	0.00	0.00			68	C:LEU 68		62.86	0.00	0.00
	70	B:TRP 70		47.55	0.00	0.00			69	C:GLY 69		37.77	19.19 ||||||	0.31
	71	B:GLY 71		41.06	0.00	0.00			70	C:LEU 70		63.86	61.09 ||||||||||	0.92
	72	B:ALA 72		41.58	0.00	0.00			71	C:TRP 71		58.43	0.00	0.00
	73	B:GLY 73		13.61	0.00	0.00			72	C:GLY 72		22.97	0.00	0.00
	74	B:ALA 74		54.77	0.00	0.00			73	C:LEU 73		109.92	79.88 ||||||||	1.23
	75	B:SER 75		73.52	0.00	0.00			74	C:SER 74		34.49	28.16 |||||||||	0.41
	76	B:VAL 76		60.68	0.00	0.00			75	C:ILE 75		51.17	0.00	0.00
	77	B:PHE 77		110.41	0.00	0.00			76	C:LEU 76		121.11	18.52 ||	0.20
	78	B:GLY 78		54.74	0.00	0.00			77	C:ASP 77	H	126.20	49.21 ||||	-0.20
	79	B:GLY 79		52.37	0.00	0.00			78	C:ARG 78		219.52	61.06 |||	-0.66
	80	B:GLU 80		162.63	0.00	0.00			79	C:LYS 79		199.47	0.00	0.00
	81	B:LEU 81		164.73	0.00	0.00
	82	B:ILE 82		143.95	0.00	0.00
	83	B:ALA 83		77.19	0.00	0.00
	84	B:PRO 84		65.97	0.00	0.00
	85	B:ALA 85		69.43	0.00	0.00
	86	B:VAL 86		164.36	0.00	0.00
	87	B:GLY 87		36.70	0.00	0.00
helix 1	88	B:THR 88		41.25	0.00	0.00
	89	B:VAL 89		98.76	67.52 |||||||	1.06
	90	B:ALA 90		35.73	3.10 |	0.04
	91	B:VAL 91		64.07	0.00	0.00
	92	B:ILE 92		47.89	0.00	0.00
	93	B:GLY 93		25.65	23.17 ||||||||||	0.37
	94	B:GLY 94		1.45	1.31 ||||||||||	-0.01
	95	B:THR 95		18.83	0.00	0.00
	96	B:LEU 96		107.86	0.00	0.00
	97	B:LEU 97		95.40	85.50 |||||||||	1.37
	98	B:GLY 98		2.28	0.00	0.00
	99	B:GLY 99		5.13	0.00	0.00
	100	B:THR 100		69.51	15.91 |||	0.25
	101	B:THR 101		47.11	39.31 |||||||||	0.53
	102	B:ASP 102		11.57	0.00	0.00
	103	B:ALA 103		21.18	0.00	0.00
	104	B:VAL 104		75.10	38.17 ||||||	0.61
	105	B:LYS 105		52.53	21.01 ||||	0.33
	106	B:GLN 106		17.15	0.00	0.00
	107	B:PHE 107		138.03	0.00	0.00
	108	B:LEU 108		140.40	91.71 |||||||	0.79
	109	B:THR 109		67.11	34.12 ||||||	0.54
	110	B:LEU 110		59.93	0.00	0.00
	111	B:LYS 111		70.43	0.00	0.00
	112	B:PRO 112		139.97	0.00	0.00
	113	B:GLY 113		83.92	0.00	0.00
	114	B:GLU 114		94.20	0.00	0.00
	115	B:GLN 115		165.07	0.00	0.00
	116	B:TYR 116		73.18	0.00	0.00
	117	B:SER 117		21.21	0.00	0.00
helix 2	118	B:THR 118		31.37	0.00	0.00
	119	B:THR 119		38.91	0.00	0.00
	120	B:ASP 120		20.93	0.00	0.00
	121	B:THR 121		9.89	0.00	0.00
	122	B:LEU 122		6.73	0.00	0.00
	123	B:ILE 123		34.01	0.00	0.00
	124	B:ALA 124		13.61	0.00	0.00
	125	B:ALA 125		0.00	0.00	0.00
	126	B:GLY 126		33.62	0.00	0.00
	127	B:GLU 127		14.80	0.00	0.00
	128	B:GLY 128		0.17	0.00	0.00
	129	B:GLY 129		7.77	0.00	0.00
	130	B:LEU 130		49.84	0.00	0.00
	131	B:THR 131		0.00	0.00	0.00
	132	B:GLN 132		11.43	0.00	0.00
	133	B:GLY 133		64.76	0.00	0.00
	134	B:LYS 134		105.87	0.00	0.00
	135	B:GLY 135		31.39	0.00	0.00
helix 3	136	B:VAL 136		58.32	0.00	0.00
	137	B:ILE 137		144.67	0.00	0.00
	138	B:PHE 138		10.87	0.00	0.00
	139	B:SER 139		0.00	0.00	0.00
	140	B:THR 140		30.72	0.00	0.00
	141	B:PHE 141		46.38	0.00	0.00
	142	B:ILE 142		8.31	0.00	0.00
	143	B:ASN 143		0.17	0.00	0.00
	144	B:THR 144		27.41	0.00	0.00
	145	B:MET 145		20.46	0.00	0.00
	146	B:GLY 146		6.21	0.00	0.00
	147	B:ALA 147		13.21	0.00	0.00
	148	B:TYR 148		39.71	0.00	0.00
	149	B:LEU 149		18.81	0.00	0.00
	150	B:GLY 150		6.35	0.00	0.00
	151	B:SER 151		3.08	0.00	0.00
	152	B:LYS 152		108.29	0.00	0.00
	153	B:ALA 153		65.46	0.00	0.00
	154	B:LYS 154		99.53	0.00	0.00
	155	B:GLY 155		72.53	0.00	0.00
	156	B:GLU 156		81.87	0.00	0.00
	157	B:ASP 157	S	102.28	24.42 |||	-0.16
helix 4	158	B:PRO 158		24.77	0.00	0.00
	159	B:THR 159		82.64	29.17 ||||	0.43
	160	B:GLY 160		7.32	6.38 |||||||||	0.02
	161	B:PRO 161		21.37	0.00	0.00
	162	B:MET 162		60.46	0.00	0.00
	163	B:VAL 163		78.09	24.09 ||||	0.39
	164	B:GLY 164		2.16	2.16 |||||||||||	0.03
	165	B:ASN 165		12.84	0.00	0.00
	166	B:ALA 166		26.31	0.00	0.00
	167	B:ILE 167		88.02	25.62 |||	0.41
	168	B:GLY 168		0.00	0.00	0.00
	169	B:THR 169		0.00	0.00	0.00
	170	B:ALA 170		42.00	0.00	0.00
	171	B:LEU 171		99.23	33.74 ||||	0.54
	172	B:GLY 172		5.77	5.43 ||||||||||	0.07
	173	B:ASN 173		0.66	0.00	0.00
	174	B:LYS 174		151.81	0.00	0.00
	175	B:ALA 175		62.53	28.56 |||||	0.46
	176	B:GLY 176		1.99	0.84 |||||	0.01
	177	B:ASP 177		66.70	0.00	0.00
	178	B:LYS 178		150.87	0.00	0.00
	179	B:PHE 179		102.66	76.40 ||||||||	1.22
	180	B:THR 180		16.24	0.00	0.00
	181	B:LYS 181		147.17	0.00	0.00
	182	B:GLU 182		92.39	0.00	0.00
	183	B:MET 183		36.51	29.58 |||||||||	0.55
	184	B:LEU 184		81.42	0.00	0.00
	185	B:SER 185		89.85	0.00	0.00
	186	B:ARG 186		188.20	20.61 ||	-0.04
	187	B:GLY 187		68.58	27.96 |||||	-0.21
	188	B:PHE 188		97.28	87.11 |||||||||	1.36
	189	B:GLY 189	H	56.42	51.64 ||||||||||	0.49
	190	B:SER 190	H	99.45	40.65 |||||	-0.44
	191	B:VAL 191		41.47	32.64 ||||||||	0.52
	192	B:THR 192		44.85	19.43 |||||	-0.10
helix 5	193	B:SER 193		11.02	0.00	0.00
	194	B:GLU 194		24.34	0.00	0.00
	195	B:VAL 195		10.72	9.88 ||||||||||	0.16
	196	B:THR 196		50.09	48.35 ||||||||||	0.34
	197	B:GLY 197		0.00	0.00	0.00
	198	B:THR 198		6.48	0.00	0.00
	199	B:VAL 199		37.96	33.64 |||||||||	0.54
	200	B:THR 200		49.86	49.58 ||||||||||	0.79
	201	B:GLY 201		0.00	0.00	0.00
	202	B:SER 202		29.01	0.00	0.00
	203	B:VAL 203		80.17	79.36 ||||||||||	1.27
	204	B:ILE 204		60.89	60.89 ||||||||||	0.97
	205	B:GLY 205		4.11	0.00	0.00
	206	B:THR 206		38.68	14.56 ||||	0.23
	207	B:VAL 207		92.52	92.52 ||||||||||	1.47
	208	B:THR 208	H	40.26	40.26 ||||||||||	0.30
	209	B:ASP 209		46.92	0.00	0.00
	210	B:TYR 210		113.71	75.49 |||||||	0.99
	211	B:GLN 211	H	95.53	95.53 ||||||||||	-0.41
	212	B:ILE 212		88.96	62.32 ||||||||	0.98
	213	B:GLU 213		59.72	0.00	0.00
	214	B:LYS 214		110.29	62.26 ||||||	0.26
	215	B:LEU 215		119.40	111.56 ||||||||||	1.52
	216	B:GLY 216		35.54	3.74 ||	0.04
	217	B:LYS 217		110.97	0.00	0.00
	218	B:GLY 218		44.55	4.52 ||	0.07
	219	B:ASN 219		119.67	26.14 |||	-0.05
	220	B:LYS 220		161.73	0.00	0.00
	221	B:GLU 221		139.21	0.00	0.00
	222	B:GLY 222		67.10	0.00	0.00
	223	B:ALA 223		88.41	0.00	0.00
	224	B:LYS 224		226.55	0.00	0.00

## Sheet: NCTC 11116
	##	Structure 1	HSDC	ASA	BSA	ΔiG			##	Structure 2	HSDC	ASA	BSA	ΔiG
	1	A:MET 1		222.38	0.00	0.00			1	B:MET 1		245.46	0.00	0.00
	2	A:SER 2		86.13	0.00	0.00			2	B:LYS 2		189.31	0.98 |	-0.01
helix 1	3	A:GLY 3		40.49	0.00	0.00			3	B:ASN 3	H	75.89	39.14 ||||||	-0.10
	4	A:LEU 4		104.08	0.00	0.00			4	B:LYS 4	H	163.18	66.54 |||||	0.21			##	Structure 1	Dist. [Å]	Structure 2
	5	A:GLU 5		127.79	0.00	0.00			5	B:SER 5		53.85	0.73 |	-0.01			1	A:TYR 187[ OH ]	2.61	B:ASP 7[ OD1]
	6	A:GLY 6		48.85	0.00	0.00			6	B:PRO 6		14.07	8.37 ||||||	0.13			2	A:LYS 217[ NZ ]	2.93	B:SER 46[ O ]
	7	A:PHE 7		27.46	0.00	0.00			7	B:ASP 7	H	48.72	3.59 |	-0.04			3	A:LYS 217[ NZ ]	2.83	B:SER 46[ OG ]
	8	A:GLY 8		29.79	0.00	0.00		helix 1	8	B:LEU 8		120.27	0.00	0.00			4	A:LYS 217[ NZ ]	3.84	B:ASP 51[ OD2]
	9	A:THR 9		87.03	0.00	0.00			9	B:TRP 9		171.65	59.88 ||||	0.96			5	A:SER 188[ OG ]	2.16	B:ASN 3[ ND2]
	10	A:GLY 10		40.21	0.00	0.00			10	B:LEU 10		42.86	42.86 ||||||||||	0.69			6	A:GLY 186[ O ]	2.64	B:LYS 4[ N ]
	11	A:PHE 11		12.60	0.00	0.00			11	B:LEU 11		38.50	0.00	0.00			7	A:ILE 211[ O ]	3.86	B:SER 37[ OG ]
	12	A:ARG 12		140.80	0.00	0.00			12	B:PHE 12		132.70	0.00	0.00			8	A:GLU 213[ OE1]	3.46	B:ASP 51[ N ]
	13	A:SER 13		60.82	0.00	0.00			13	B:TYR 13		95.53	59.88 |||||||	0.10			9	A:LEU 107[ O ]	2.23	B:LYS 57[ NZ ]
	14	A:TYR 14		23.31	0.00	0.00			14	B:LEU 14		33.13	31.63 ||||||||||	0.51			10	A:SER 188[ OG ]	3.84	B:LYS 81[ NZ ]
	15	A:VAL 15		4.19	0.00	0.00			15	B:PHE 15		80.68	0.00	0.00
	16	A:GLN 16		123.92	0.00	0.00			16	B:SER 16		59.35	0.00	0.00			##	Structure 1	Dist. [Å]	Structure 2
	17	A:ALA 17		57.61	0.00	0.00			17	B:ARG 17		142.98	25.30 ||	0.36			1	A:LYS 217[ NZ ]	3.84	B:ASP 51[ OD2]
	18	A:GLN 18		4.02	0.00	0.00			18	B:CYS 18		10.42	10.42 ||||||||||	0.42
	19	A:GLY 19		3.48	0.00	0.00			19	B:ILE 19		38.01	0.00	0.00
	20	A:THR 20		69.00	0.00	0.00			20	B:LEU 20		95.64	0.00	0.00
	21	A:LEU 21		51.40	0.00	0.00			21	B:LEU 21		89.62	67.06 ||||||||	1.07
	22	A:VAL 22		0.83	0.00	0.00			22	B:ILE 22		24.71	24.71 |||||||||||	0.40
	23	A:ASN 23		84.11	0.00	0.00			23	B:SER 23		24.74	0.00	0.00
	24	A:ASN 24		95.39	0.00	0.00			24	B:ILE 24		96.05	0.00	0.00
	25	A:THR 25		10.21	0.00	0.00			25	B:LEU 25		98.35	93.08 ||||||||||	1.35
	26	A:ASN 26		41.24	0.00	0.00			26	B:SER 26		14.54	14.54 ||||||||||	0.06
	27	A:LEU 27		114.69	0.00	0.00			27	B:PHE 27		84.99	0.00	0.00
	28	A:THR 28		64.26	0.00	0.00			28	B:SER 28		53.17	7.47 ||	-0.07
	29	A:ASP 29		49.62	0.00	0.00			29	B:GLY 29		42.01	40.17 ||||||||||	0.46
	30	A:GLU 30		183.95	0.00	0.00			30	B:ILE 30		30.46	30.46 ||||||||||	0.45
	31	A:THR 31		114.04	0.00	0.00			31	B:LEU 31		60.52	0.00	0.00
	32	A:GLY 32		53.18	0.00	0.00			32	B:PHE 32		141.45	58.36 |||||	0.93
	33	A:LYS 33		143.19	0.00	0.00			33	B:GLY 33		38.02	38.02 ||||||||||	0.49
	34	A:VAL 34		30.19	0.00	0.00			34	B:GLN 34		32.82	32.36 ||||||||||	0.20
	35	A:LEU 35		109.44	0.00	0.00			35	B:VAL 35		54.64	0.00	0.00
	36	A:ASN 36		97.74	0.00	0.00			36	B:VAL 36		69.72	29.62 |||||	0.47
	37	A:PRO 37		85.39	0.00	0.00			37	B:SER 37	H	43.17	41.03 ||||||||||	0.19
	38	A:ALA 38		20.78	0.00	0.00			38	B:PHE 38		88.12	0.00	0.00
	39	A:THR 39		58.49	0.00	0.00			39	B:PHE 39		159.43	0.00	0.00
helix 2	40	A:PRO 40		38.58	0.00	0.00			40	B:LYS 40		176.12	2.37 |	0.01
	41	A:GLU 41		119.17	0.00	0.00			41	B:ALA 41		81.45	14.56 ||	0.23
	42	A:GLU 42		73.56	0.00	0.00			42	B:GLY 42		52.93	0.00	0.00
	43	A:ILE 43		2.50	0.00	0.00			43	B:SER 43		37.47	31.27 |||||||||	0.46
	44	A:LYS 44		71.23	0.00	0.00			44	B:HIS 44		164.93	55.41 ||||	0.26
	45	A:TYR 45		139.68	0.00	0.00			45	B:ILE 45		87.46	0.00	0.00
	46	A:ALA 46		11.05	0.00	0.00			46	B:SER 46	H	66.24	23.48 ||||	0.02
	47	A:SER 47		0.00	0.00	0.00			47	B:PHE 47		93.49	0.00	0.00
	48	A:ASP 48		48.51	0.00	0.00			48	B:SER 48		47.51	22.39 |||||	0.21
	49	A:LYS 49		112.21	0.00	0.00		helix 2	49	B:LYS 49		172.15	0.00	0.00
	50	A:LEU 50		7.91	0.00	0.00			50	B:ASP 50		111.60	22.07 ||	0.20
	51	A:ALA 51		18.98	0.00	0.00			51	B:ASP 51	HS	19.52	19.52 ||||||||||	-0.12
	52	A:ALA 52		84.72	0.00	0.00			52	B:ILE 52		88.52	0.00	0.00
	53	A:GLY 53		28.95	0.00	0.00			53	B:TYR 53		147.54	0.00	0.00
	54	A:ASN 54		136.57	0.00	0.00			54	B:PHE 54		99.44	85.07 |||||||||	1.36
	55	A:LEU 55		59.10	0.00	0.00			55	B:ILE 55		22.92	0.00	0.00
helix 3	56	A:PRO 56		37.14	0.00	0.00			56	B:VAL 56		82.03	0.00	0.00
	57	A:GLU 57		181.88	0.00	0.00			57	B:LYS 57	H	125.57	69.22 ||||||	-0.08
	58	A:GLY 58		89.34	0.00	0.00			58	B:ILE 58		51.95	50.78 ||||||||||	0.81
	59	A:GLN 59		73.97	0.00	0.00			59	B:GLY 59		0.17	0.00	0.00
	60	A:ASP 60		82.56	0.00	0.00			60	B:CYS 60		71.56	0.00	0.00
	61	A:PRO 61		78.40	0.00	0.00			61	B:GLY 61		34.09	16.18 |||||	0.26
	62	A:VAL 62		37.15	0.00	0.00			62	B:VAL 62		74.32	73.51 ||||||||||	1.15
	63	A:ARG 63		152.47	0.00	0.00			63	B:GLY 63		0.00	0.00	0.00
	64	A:GLY 64		5.88	0.00	0.00			64	B:GLY 64		5.14	0.00	0.00
	65	A:LEU 65		11.54	0.00	0.00			65	B:LEU 65		134.75	71.82 ||||||	1.06
	66	A:LEU 66		22.56	0.00	0.00			66	B:LEU 66		74.83	74.83 ||||||||||	1.16
	67	A:ILE 67		66.04	0.00	0.00			67	B:GLY 67		0.00	0.00	0.00
	68	A:ALA 68		1.17	0.00	0.00			68	B:SER 68		32.97	0.00	0.00
	69	A:TRP 69		6.26	0.00	0.00			69	B:GLY 69		25.60	18.16 ||||||||	0.29
	70	A:GLY 70		24.50	0.00	0.00			70	B:LEU 70		72.16	69.31 ||||||||||	0.99
	71	A:ALA 71		44.08	0.00	0.00			71	B:TRP 71		35.18	0.00	0.00
	72	A:GLY 72		0.16	0.00	0.00			72	B:LEU 72		96.55	0.00	0.00
	73	A:ALA 73		0.00	0.00	0.00			73	B:LEU 73		115.48	90.83 ||||||||	1.40
	74	A:SER 74		54.02	0.00	0.00			74	B:ALA 74		29.28	28.94 ||||||||||	0.37
	75	A:VAL 75		49.33	0.00	0.00			75	B:LYS 75		92.34	0.00	0.00
	76	A:LEU 76		5.02	0.00	0.00			76	B:VAL 76		75.00	13.72 ||	0.22
	77	A:GLY 77		2.77	0.00	0.00			77	B:GLU 77		107.72	65.94 |||||||	-0.09
	78	A:GLY 78		49.31	0.00	0.00			78	B:PHE 78		50.62	7.24 ||	0.10
	79	A:GLU 79		115.59	0.00	0.00			79	B:TYR 79		124.49	0.00	0.00
	80	A:LEU 80		43.46	0.00	0.00			80	B:PHE 80		133.52	19.59 ||	0.31
	81	A:ILE 81		22.76	0.00	0.00			81	B:LYS 81	H	125.66	15.88 ||	-0.53
	82	A:VAL 82		116.95	0.00	0.00			82	B:ASN 82		73.28	0.00	0.00
	83	A:PRO 83		113.56	0.00	0.00			83	B:LYS 83		146.01	0.00	0.00
	84	A:ALA 84		64.29	0.00	0.00			84	B:LYS 84		228.06	0.00	0.00
	85	A:ALA 85		16.44	0.00	0.00
	86	A:GLY 86		50.53	0.00	0.00
helix 1	87	A:THR 87		99.09	0.00	0.00
	88	A:VAL 88		129.18	90.67 ||||||||	1.42
	89	A:ALA 89		20.91	4.91 |||	0.07
	90	A:VAL 90		60.47	0.00	0.00
	91	A:ILE 91		110.19	0.00	0.00
	92	A:GLY 92		25.05	21.94 |||||||||	0.35
	93	A:GLY 93		3.73	3.09 |||||||||	-0.01
	94	A:SER 94		33.11	0.00	0.00
	95	A:LEU 95		117.21	1.51 |	0.02
	96	A:LEU 96		90.52	77.31 |||||||||	1.24
	97	A:GLY 97		1.11	0.00	0.00
	98	A:GLY 98		7.84	0.00	0.00
	99	A:VAL 99		90.82	23.17 |||	0.37
	100	A:THR 100		39.56	35.91 ||||||||||	0.51
	101	A:ASP 101		14.28	0.00	0.00
	102	A:GLY 102		14.57	0.00	0.00
	103	A:ILE 103		87.51	42.69 |||||	0.68
	104	A:LYS 104		40.01	20.10 ||||||	0.32
	105	A:GLN 105		19.33	0.00	0.00
	106	A:TYR 106		158.36	1.23 |	-0.01
	107	A:LEU 107	H	129.29	96.72 ||||||||	0.96
	108	A:THR 108		61.84	33.54 ||||||	0.54
	109	A:LEU 109		76.04	0.00	0.00
	110	A:LYS 110		56.85	0.00	0.00
	111	A:PRO 111		140.58	0.00	0.00
	112	A:GLY 112		81.42	0.00	0.00
	113	A:GLU 113		85.77	0.00	0.00
	114	A:LYS 114		184.98	0.00	0.00
	115	A:TYR 115		103.46	0.00	0.00
	116	A:SER 116		21.24	0.00	0.00
	117	A:ALA 117		68.98	0.00	0.00
	118	A:THR 118		24.36	0.00	0.00
helix 2	119	A:ASP 119		28.89	0.00	0.00
	120	A:THR 120		29.80	0.00	0.00
	121	A:LEU 121		106.32	0.00	0.00
	122	A:ILE 122		7.87	0.00	0.00
	123	A:ALA 123		8.52	0.00	0.00
	124	A:ALA 124		26.72	0.00	0.00
	125	A:GLY 125		21.63	0.00	0.00
	126	A:GLU 126		9.36	0.00	0.00
	127	A:GLY 127		0.00	0.00	0.00
	128	A:GLY 128		4.71	0.00	0.00
	129	A:LEU 129		36.32	0.00	0.00
	130	A:THR 130		0.17	0.00	0.00
	131	A:GLN 131		4.66	0.00	0.00
	132	A:GLY 132		17.68	0.00	0.00
	133	A:LYS 133		27.84	0.00	0.00
	134	A:SER 134		44.56	0.00	0.00
helix 3	135	A:VAL 135		45.58	0.00	0.00
	136	A:ILE 136		16.00	0.00	0.00
	137	A:PHE 137		0.16	0.00	0.00
	138	A:SER 138		1.07	0.00	0.00
	139	A:THR 139		19.12	0.00	0.00
	140	A:PHE 140		3.57	0.00	0.00
	141	A:ILE 141		0.00	0.00	0.00
	142	A:ASN 142		0.79	0.00	0.00
	143	A:THR 143		0.00	0.00	0.00
	144	A:MET 144		3.66	0.00	0.00
	145	A:GLY 145		2.45	0.00	0.00
	146	A:ALA 146		16.33	0.00	0.00
	147	A:TYR 147		0.00	0.00	0.00
	148	A:LEU 148		0.34	0.00	0.00
	149	A:GLY 149		3.76	0.00	0.00
	150	A:SER 150		3.64	0.00	0.00
	151	A:LYS 151		78.64	0.00	0.00
	152	A:VAL 152		50.61	0.00	0.00
	153	A:LYS 153		97.73	0.00	0.00
	154	A:GLY 154		70.85	0.00	0.00
	155	A:GLU 155		83.70	0.00	0.00
	156	A:ASP 156		97.32	0.62 |	-0.01
helix 4	157	A:PRO 157		14.25	0.00	0.00
	158	A:THR 158		67.73	0.00	0.00
	159	A:VAL 159		54.48	15.22 |||	0.24
	160	A:PRO 160		22.62	0.00	0.00
	161	A:MET 161		2.16	0.00	0.00
	162	A:VAL 162		58.70	15.56 |||	0.25
	163	A:GLY 163		0.00	0.00	0.00
	164	A:ASN 164		12.74	0.00	0.00
	165	A:ALA 165		15.66	0.00	0.00
	166	A:ILE 166		88.73	10.72 ||	0.17
	167	A:GLY 167		0.16	0.16 |||||||||||	0.00
	168	A:THR 168		0.00	0.00	0.00
	169	A:VAL 169		67.32	0.00	0.00
	170	A:LEU 170		100.63	20.50 |||	0.30
	171	A:GLY 171		3.14	3.14 ||||||||||	0.04
	172	A:ASN 172		6.73	0.00	0.00
	173	A:LYS 173		124.89	0.00	0.00
	174	A:ALA 174		36.26	20.08 ||||||	0.32
	175	A:GLY 175		1.11	0.00	0.00
	176	A:GLU 176		87.52	0.00	0.00
	177	A:LYS 177		133.57	0.40 |	-0.00
	178	A:PHE 178		110.82	93.28 |||||||||	1.48
	179	A:THR 179		27.59	0.00	0.00
	180	A:LYS 180		143.01	0.00	0.00
	181	A:GLU 181		98.57	36.85 ||||	0.49
	182	A:MET 182		60.64	56.00 ||||||||||	1.35
	183	A:LEU 183		84.66	0.00	0.00
	184	A:SER 184		83.08	0.00	0.00
	185	A:LYS 185		138.51	37.49 |||	0.25
	186	A:GLY 186	H	68.48	35.23 ||||||	-0.28
	187	A:TYR 187	H	133.70	129.31 ||||||||||	0.84
	188	A:SER 188	H	83.08	82.62 ||||||||||	0.13
	189	A:PRO 189		89.82	38.67 |||||	0.14
	190	A:VAL 190		88.13	83.03 ||||||||||	1.33
	191	A:THR 191		46.91	6.56 ||	-0.07
	192	A:SER 192		16.71	8.37 ||||||	0.13
helix 5	193	A:ASP 193		29.44	0.00	0.00
	194	A:VAL 194		13.73	13.06 ||||||||||	0.21
	195	A:ILE 195		43.52	43.52 ||||||||||	0.70
	196	A:GLY 196		0.34	0.00	0.00
	197	A:THR 197		6.85	0.00	0.00
	198	A:VAL 198		50.22	40.47 |||||||||	0.65
	199	A:SER 199		28.47	28.47 ||||||||||	0.05
	200	A:GLY 200		0.12	0.00	0.00
	201	A:GLY 201		19.60	0.00	0.00
	202	A:THR 202		67.35	66.14 ||||||||||	0.77
	203	A:ILE 203		50.31	44.28 |||||||||	0.71
	204	A:GLY 204		9.50	0.00	0.00
	205	A:THR 205		37.89	6.33 ||	0.10
	206	A:ALA 206		58.56	58.56 ||||||||||	0.76
	207	A:ILE 207		58.67	56.17 ||||||||||	0.88
	208	A:ASP 208		54.97	0.00	0.00
	209	A:PHE 209		114.02	77.96 |||||||	1.25
	210	A:GLY 210		32.85	32.85 ||||||||||	0.50
	211	A:ILE 211	H	74.28	43.97 ||||||	0.68
	212	A:GLU 212		60.07	0.00	0.00
	213	A:GLU 213	H	62.21	49.41 ||||||||	-0.29
	214	A:SER 214		73.52	73.03 ||||||||||	0.09
	215	A:GLN 215		116.49	29.87 |||	0.15
	216	A:LYS 216		129.13	0.00	0.00
	217	A:LYS 217	HS	122.32	77.97 |||||||	-0.86
	218	A:GLY 218		39.51	20.26 ||||||	0.30
	219	A:ASP 219		100.27	0.00	0.00
	220	A:SER 220		76.70	0.00	0.00
	221	A:ASN 221		130.97	22.44 ||	-0.16
	222	A:GLU 222		154.02	0.00	0.00
	223	A:LYS 223		219.36	0.00	0.00

## Sheet: CFSAN085901
	##	Structure 1	HSDC	ASA	BSA	ΔiG			##	Structure 2	HSDC	ASA	BSA	ΔiG
	1	A:GLY 1		89.51	0.00	0.00			1	B:MET 1		189.84	0.00	0.00
helix 1	2	A:ILE 2		151.44	0.00	0.00			2	B:ASN 2		108.37	0.00	0.00
	3	A:SER 3		67.71	0.00	0.00		helix 1	3	B:ARG 3		194.58	0.00	0.00
	4	A:ASP 4		84.54	0.00	0.00			4	B:LYS 4		165.26	0.00	0.00
	5	A:GLY 5		46.20	0.00	0.00			5	B:PHE 5		29.68	0.00	0.00
	6	A:PHE 6		146.42	0.00	0.00			6	B:VAL 6		51.19	0.00	0.00			##	Structure 1	Dist. [Å]	Structure 2
	7	A:LYS 7		144.39	0.00	0.00			7	B:ILE 7		87.45	0.00	0.00			1	A:THR 204[ OG1]	3.42	B:GLY 27[ O ]
	8	A:LEU 8		62.32	0.00	0.00			8	B:SER 8		28.88	0.00	0.00			2	A:GLN 97[ NE2]	3.87	B:TYR 58[ OH ]
	9	A:SER 9		52.41	0.00	0.00			9	B:PHE 9		73.76	0.00	0.00			3	A:THR 199[ O ]	3.65	B:CYS 24[ SG ]
	10	A:LYS 10		141.45	0.00	0.00			10	B:LEU 10		84.95	0.00	0.00			4	A:TYR 202[ O ]	3.39	B:TYR 58[ OH ]
	11	A:GLY 11		31.91	0.00	0.00			11	B:GLN 11		109.22	0.00	0.00
	12	A:MET 12		46.96	0.00	0.00			12	B:ALA 12		11.54	0.00	0.00			1	A:ASP 149[ OD1]	2.97	B:LYS 38[ NZ ]
	13	A:ALA 13		61.85	0.00	0.00			13	B:VAL 13		24.50	0.00	0.00			2	A:ASP 149[ OD2]	3.33	B:LYS 38[ NZ ]
	14	A:GLU 14		111.98	0.00	0.00			14	B:ILE 14		84.74	0.00	0.00
	15	A:TYR 15		33.21	0.00	0.00			15	B:VAL 15		77.16	0.00	0.00
	16	A:GLY 16		17.03	0.00	0.00			16	B:LEU 16		56.86	33.47 ||||||	0.54
	17	A:LEU 17		132.51	0.00	0.00			17	B:PRO 17		11.72	0.00	0.00
	18	A:SER 18		41.74	0.00	0.00			18	B:ILE 18		108.66	0.00	0.00
	19	A:ALA 19		0.00	0.00	0.00			19	B:LEU 19		107.29	17.35 ||	0.28
	20	A:SER 20		42.54	0.00	0.00			20	B:SER 20		25.63	19.08 ||||||||	-0.15
	21	A:THR 21		86.86	0.00	0.00			21	B:ILE 21		37.10	0.00	0.00
	22	A:LEU 22		52.73	0.00	0.00			22	B:ALA 22		59.16	0.00	0.00
	23	A:ALA 23		2.62	0.00	0.00			23	B:VAL 23		84.36	68.48 |||||||||	1.01
	24	A:THR 24		68.69	0.00	0.00			24	B:CYS 24	H	37.22	36.12 ||||||||||	0.88
	25	A:SER 25		50.58	0.00	0.00			25	B:MET 25		82.49	0.00	0.00
	26	A:MET 26		27.08	0.00	0.00			26	B:LEU 26		112.05	15.67 ||	0.25
	27	A:SER 27		31.19	0.00	0.00			27	B:GLY 27	H	38.93	38.93 ||||||||||	0.41
	28	A:GLU 28		135.88	0.00	0.00			28	B:ILE 28		48.43	18.65 ||||	0.27
	29	A:ASP 29		98.74	0.00	0.00			29	B:PRO 29		69.14	0.00	0.00
	30	A:ASN 30		142.01	0.00	0.00			30	B:ILE 30		112.78	81.83 ||||||||	1.31
	31	A:LYS 31		93.98	0.00	0.00			31	B:GLY 31		38.97	38.97 ||||||||||	0.52
	32	A:SER 32		40.95	0.00	0.00			32	B:ILE 32		35.71	11.49 ||||	0.18
helix 2	33	A:PRO 33		104.23	0.00	0.00			33	B:ILE 33		99.08	0.00	0.00
	34	A:GLN 34		140.69	0.00	0.00			34	B:VAL 34		89.36	65.51 ||||||||	1.05
	35	A:GLU 35		81.41	0.00	0.00			35	B:ALA 35		49.33	49.33 ||||||||||	0.77
	36	A:VAL 36		15.91	0.00	0.00			36	B:PHE 36		63.21	0.61 |	-0.00
	37	A:THR 37		80.74	0.00	0.00			37	B:PHE 37		169.69	0.00	0.00
	38	A:ALA 38		62.56	0.00	0.00			38	B:LYS 38	S	174.95	93.43 ||||||	-0.55
	39	A:ALA 39		24.85	0.00	0.00			39	B:THR 39		88.19	31.67 ||||	0.42
	40	A:LEU 40		4.59	0.00	0.00			40	B:GLY 40		57.39	0.00	0.00
	41	A:SER 41		52.48	0.00	0.00			41	B:VAL 41		98.44	1.23 |	-0.01
	42	A:LYS 42		157.36	0.00	0.00			42	B:PHE 42		89.39	0.00	0.00
	43	A:HIS 43		69.93	0.00	0.00			43	B:SER 43		28.12	0.00	0.00
	44	A:ALA 44		3.80	0.00	0.00			44	B:PHE 44		155.20	0.00	0.00
	45	A:LYS 45		139.56	0.00	0.00			45	B:GLU 45		125.67	0.00	0.00
	46	A:GLY 46		41.38	0.00	0.00			46	B:SER 46		56.63	29.52 ||||||	0.33
	47	A:ASP 47		148.84	0.00	0.00			47	B:LEU 47		40.39	0.81 |	0.01
	48	A:LEU 48		55.31	0.00	0.00			48	B:ARG 48		213.88	0.00	0.00
	49	A:PRO 49		104.41	0.00	0.00			49	B:MET 49		161.79	43.58 |||	0.62
	50	A:GLU 50		168.61	0.00	0.00			50	B:VAL 50		65.27	50.14 ||||||||	0.80
	51	A:GLY 51		52.50	0.00	0.00			51	B:SER 51		42.39	0.00	0.00
	52	A:GLN 52		178.89	0.00	0.00		helix 2	52	B:ILE 52		150.01	0.00	0.00
	53	A:ASP 53		93.12	0.00	0.00			53	B:TYR 53		150.97	0.00	0.00
helix 3	54	A:PRO 54		36.09	0.00	0.00			54	B:GLU 54		117.34	11.63 |	-0.02
	55	A:ALA 55		15.89	0.00	0.00			55	B:SER 55		17.47	8.73 |||||	0.01
	56	A:ARG 56		42.86	0.00	0.00			56	B:PHE 56		97.90	0.00	0.00
	57	A:GLY 57		35.80	0.00	0.00			57	B:ILE 57		71.93	0.00	0.00
	58	A:LEU 58		7.36	0.00	0.00			58	B:TYR 58	H	127.80	105.72 |||||||||	0.81
	59	A:LEU 59		30.48	0.00	0.00			59	B:ALA 59		1.34	0.00	0.00
	60	A:VAL 60		55.91	0.00	0.00			60	B:VAL 60		61.27	0.00	0.00
	61	A:ALA 61		41.85	0.00	0.00			61	B:LYS 61		144.38	33.28 |||	0.29
	62	A:TRP 62		30.35	0.00	0.00			62	B:VAL 62		48.58	48.09 ||||||||||	0.77
	63	A:ALA 63		1.61	0.00	0.00			63	B:GLY 63		2.85	2.85 |||||||||||	0.05
	64	A:PRO 64		45.94	0.00	0.00			64	B:GLY 64		11.19	0.00	0.00
	65	A:VAL 65		18.74	0.00	0.00			65	B:SER 65		60.26	36.89 |||||||	0.30
	66	A:PRO 66		35.53	0.00	0.00			66	B:ILE 66		89.98	89.10 ||||||||||	1.42
	67	A:ALA 67		7.81	0.00	0.00			67	B:GLY 67		0.00	0.00	0.00
	68	A:ILE 68		52.07	0.00	0.00			68	B:LEU 68		77.42	0.00	0.00
	69	A:ALA 69		31.54	0.00	0.00			69	B:VAL 69		101.20	41.42 |||||	0.66
	70	A:ALA 70		15.22	0.00	0.00			70	B:LEU 70		103.17	95.11 ||||||||||	1.49
	71	A:SER 71		44.77	0.00	0.00			71	B:GLY 71		0.00	0.00	0.00
	72	A:THR 72		10.29	0.00	0.00			72	B:ILE 72		66.27	0.00	0.00
	73	A:VAL 73		123.93	0.00	0.00			73	B:GLY 73		36.38	0.16 |	0.00
	74	A:ILE 74		105.13	0.00	0.00			74	B:LEU 74		105.55	82.49 ||||||||	1.30
	75	A:ALA 75		28.20	0.00	0.00			75	B:TRP 75		37.03	0.00	0.00
	76	A:PRO 76		94.91	0.00	0.00			76	B:VAL 76		52.72	0.00	0.00
helix 1	77	A:ALA 77		83.24	0.00	0.00			77	B:ALA 77		58.63	18.07 ||||	0.29
	78	A:THR 78		111.13	0.00	0.00			78	B:ASN 78		106.60	81.26 ||||||||	-0.89
	79	A:ALA 79		44.61	0.00	0.00			79	B:ILE 79		46.72	0.00	0.00
	80	A:THR 80		35.20	0.00	0.00			80	B:VAL 80		26.69	0.00	0.00
	81	A:TYR 81		158.30	0.00	0.00			81	B:ILE 81		80.05	0.00	0.00
	82	A:GLY 82		20.76	0.00	0.00			82	B:PRO 82		61.52	9.37 ||	0.15
	83	A:PHE 83		22.46	0.00	0.00			83	B:GLU 83		69.81	0.00	0.00
	84	A:LEU 84		118.64	0.00	0.00			84	B:LEU 84		111.57	0.00	0.00
	85	A:PHE 85		53.50	5.78 ||	0.09			85	B:MET 85		118.98	0.00	0.00
	86	A:GLY 86		0.61	0.00	0.00			86	B:ASN 86		99.17	0.00	0.00
	87	A:GLY 87		3.39	0.00	0.00			87	B:LYS 87		149.82	0.00	0.00
	88	A:ALA 88		63.17	0.00	0.00			88	B:SER 88		91.79	0.00	0.00
	89	A:LEU 89		27.07	13.19 |||||	0.21			89	B:LYS 89		173.19	0.00	0.00
	90	A:GLY 90		13.97	0.00	0.00			90	B:LYS 90		213.85	0.00	0.00
	91	A:GLY 91		7.76	0.00	0.00
	92	A:ALA 92		56.10	21.78 ||||	0.35
	93	A:THR 93		32.46	27.14 |||||||||	0.39
	94	A:ASP 94		12.25	0.00	0.00
	95	A:ALA 95		25.60	0.00	0.00
	96	A:THR 96		79.11	63.31 |||||||||	0.61
	97	A:GLN 97	H	57.54	23.79 |||||	0.19
	98	A:GLN 98		18.82	0.00	0.00
	99	A:LEU 99		113.92	0.00	0.00
	100	A:ILE 100		139.43	73.46 ||||||	0.83
	101	A:THR 101		74.30	34.22 |||||	0.55
	102	A:MET 102		75.91	0.00	0.00
	103	A:LYS 103		132.18	0.00	0.00
	104	A:PRO 104		138.64	0.00	0.00
	105	A:GLY 105		84.63	0.00	0.00
	106	A:GLU 106		96.45	0.00	0.00
	107	A:THR 107		125.15	0.00	0.00
	108	A:TYR 108		54.16	0.00	0.00
	109	A:SER 109		23.41	0.00	0.00
helix 2	110	A:TYR 110		161.16	0.00	0.00
	111	A:THR 111		33.88	0.00	0.00
	112	A:ASP 112		33.56	0.00	0.00
	113	A:THR 113		19.38	0.00	0.00
	114	A:LEU 114		79.01	0.00	0.00
	115	A:ILE 115		13.56	0.00	0.00
	116	A:ALA 116		18.21	0.00	0.00
	117	A:ILE 117		73.30	0.00	0.00
	118	A:GLY 118		0.97	0.00	0.00
	119	A:THR 119		16.96	0.00	0.00
	120	A:GLY 120		10.77	0.00	0.00
	121	A:SER 121		8.15	0.00	0.00
	122	A:LEU 122		31.92	0.00	0.00
	123	A:THR 123		12.68	0.00	0.00
	124	A:GLN 124		36.60	0.00	0.00
	125	A:GLY 125		66.66	0.00	0.00
	126	A:LYS 126		118.70	0.00	0.00
	127	A:GLY 127		45.63	0.00	0.00
helix 3	128	A:VAL 128		37.36	0.00	0.00
	129	A:ILE 129		144.49	0.00	0.00
	130	A:PHE 130		89.03	0.00	0.00
	131	A:THR 131		19.62	0.00	0.00
	132	A:THR 132		21.19	0.00	0.00
	133	A:VAL 133		102.66	0.00	0.00
	134	A:VAL 134		29.66	0.00	0.00
	135	A:ASN 135		36.05	0.00	0.00
	136	A:GLY 136		8.63	0.00	0.00
	137	A:GLY 137		35.73	0.00	0.00
	138	A:GLY 138		5.71	0.00	0.00
	139	A:ALA 139		15.04	0.00	0.00
	140	A:TYR 140		122.60	0.00	0.00
	141	A:LEU 141		29.79	0.00	0.00
	142	A:GLY 142		3.00	0.00	0.00
	143	A:SER 143		2.88	0.00	0.00
	144	A:SER 144		37.82	0.00	0.00
	145	A:ILE 145		33.92	0.00	0.00
	146	A:LYS 146		58.19	0.00	0.00
	147	A:HIS 147		154.62	0.00	0.00
	148	A:GLU 148		91.74	0.00	0.00
	149	A:ASP 149	S	104.40	20.58 ||	-0.03
helix 4	150	A:PRO 150		40.99	0.00	0.00
	151	A:THR 151		83.62	39.09 |||||	0.51
	152	A:ALA 152		5.27	1.94 ||||	0.02
	153	A:SER 153		9.52	0.00	0.00
	154	A:VAL 154		33.97	0.00	0.00
	155	A:ALA 155		25.21	11.53 |||||	0.18
	156	A:GLY 156		0.00	0.00	0.00
	157	A:SER 157		2.80	0.00	0.00
	158	A:ILE 158		68.04	0.00	0.00
	159	A:PHE 159		116.37	38.64 ||||	0.62
	160	A:GLY 160		1.56	0.00	0.00
	161	A:SER 161		7.70	0.00	0.00
	162	A:VAL 162		64.84	0.00	0.00
	163	A:LEU 163		85.33	25.08 |||	0.40
	164	A:GLY 164		4.83	0.00	0.00
	165	A:GLY 165		16.20	0.00	0.00
	166	A:THR 166		73.37	0.00	0.00
	167	A:THR 167		32.70	0.00	0.00
	168	A:SER 168		14.94	0.00	0.00
	169	A:ASN 169		80.73	0.00	0.00
	170	A:LYS 170		153.24	0.00	0.00
	171	A:VAL 171		33.29	0.00	0.00
	172	A:THR 172		15.90	0.00	0.00
	173	A:ASN 173		83.41	0.00	0.00
	174	A:SER 174		56.41	0.00	0.00
	175	A:LEU 175		24.01	0.00	0.00
	176	A:MET 176		87.76	0.00	0.00
	177	A:ASN 177		130.69	0.00	0.00
	178	A:ASN 178		120.77	0.00	0.00
	179	A:GLY 179		71.04	0.00	0.00
	180	A:ARG 180		126.41	0.00	0.00
	181	A:GLY 181		35.88	0.00	0.00
	182	A:PRO 182		84.87	0.00	0.00
	183	A:VAL 183		108.10	0.00	0.00
helix 5	184	A:LYS 184		142.51	40.55 |||	0.33
	185	A:SER 185		0.00	0.00	0.00
	186	A:GLU 186		86.57	0.00	0.00
	187	A:ILE 187		73.90	31.81 |||||	0.51
	188	A:ILE 188		60.54	38.49 |||||||	0.62
	189	A:GLY 189		0.00	0.00	0.00
	190	A:ASP 190		29.63	0.00	0.00
	191	A:VAL 191		68.54	62.68 ||||||||||	0.92
	192	A:ILE 192		74.79	38.42 ||||||	0.61
	193	A:GLY 193		3.52	0.00	0.00
	194	A:SER 194		26.54	0.34 |	0.01
	195	A:GLY 195		31.65	29.83 ||||||||||	0.47
	196	A:VAL 196		45.37	33.04 ||||||||	0.53
	197	A:GLY 197		8.03	0.00	0.00
	198	A:SER 198		15.73	2.68 ||	0.04
	199	A:THR 199	H	91.16	91.16 ||||||||||	1.14
	200	A:THR 200		33.06	32.81 ||||||||||	0.16
	201	A:GLU 201		45.12	0.00	0.00
	202	A:TYR 202	H	47.83	24.82 ||||||	0.32
	203	A:SER 203		60.38	56.53 ||||||||||	0.51
	204	A:THR 204	H	34.79	34.79 |||||||||||	0.23
	205	A:LYS 205		50.43	0.00	0.00
	206	A:LYS 206		131.91	71.44 ||||||	0.51
	207	A:ILE 207		103.41	98.05 ||||||||||	1.57
	208	A:ILE 208		44.20	44.03 ||||||||||	0.70
	209	A:ASN 209		54.36	0.61 |	-0.01
	210	A:ASP 210		43.77	8.72 ||	0.15
	211	A:VAL 211		112.32	87.73 ||||||||	1.28
	212	A:THR 212		105.01	65.29 |||||||	0.94
	213	A:GLU 213		106.44	0.00	0.00
	214	A:GLY 214		69.87	19.60 |||	0.07
	215	A:LYS 215		177.23	20.61 ||	-0.04

## Sheet: ECOL-19-VL-SD
	##	Structure 1	HSDC	ASA	BSA	ΔiG				##	Structure 2	HSDC	ASA	BSA	ΔiG
	1	A:GLY 1		97.85	0.00	0.00				1	B:MET 1		171.26	0.00	0.00
	2	A:ILE 2		169.17	0.00	0.00				2	B:LYS 2		167.49	0.00	0.00
	3	A:SER 3		84.74	0.00	0.00				3	B:ARG 3		213.06	0.00	0.00
	4	A:ASP 4		96.90	0.00	0.00				4	B:ASN 4		118.68	0.00	0.00
	5	A:GLY 5		72.81	0.00	0.00				5	B:ASN 5		83.80	9.99 ||	0.01
	6	A:PHE 6		120.82	0.00	0.00				6	B:LEU 6		28.55	0.00	0.00
	7	A:LYS 7		157.00	0.00	0.00				7	B:LEU 7		99.62	0.00	0.00
	8	A:LEU 8		107.20	0.00	0.00				8	B:ASN 8		58.47	4.17 |	-0.05
	9	A:SER 9		64.43	0.00	0.00			helix 1	9	B:PHE 9		152.96	0.00	0.00
helix 1	10	A:LYS 10		163.15	0.00	0.00				10	B:LYS 10		163.64	4.28 |	0.07
	11	A:GLY 11		43.76	0.00	0.00				11	B:ILE 11		20.12	3.69 ||	0.06
	12	A:MET 12		92.97	0.00	0.00				12	B:VAL 12		64.15	0.00	0.00
	13	A:ALA 13		47.51	0.00	0.00				13	B:ILE 13		91.39	0.00	0.00
	14	A:GLU 14		98.81	0.00	0.00				14	B:TRP 14		134.34	54.12 |||||	0.63
	15	A:TYR 15		54.42	0.00	0.00				15	B:VAL 15		14.38	0.00	0.00
	16	A:GLY 16		22.34	0.00	0.00				16	B:LEU 16		111.03	0.00	0.00			##	Structure 1	Dist. [Å]	Structure 2
	17	A:LEU 17		119.76	0.00	0.00				17	B:PHE 17		98.05	0.00	0.00			1	A:SER 199[ OG ]	2.54	B:SER 26[ O ]
	18	A:SER 18		39.29	0.00	0.00				18	B:PHE 18		21.14	2.94 ||	0.05			2	A:TYR 81[ OH ]	2.66	B:TRP 74[ O ]
	19	A:ALA 19		1.67	0.00	0.00				19	B:PRO 19		17.07	0.00	0.00			3	A:GLY 181[ N ]	2.78	B:GLY 75[ O ]
	20	A:LEU 20		80.71	0.00	0.00				20	B:LEU 20		102.09	0.00	0.00			4	A:SER 199[ OG ]	3.31	B:VAL 30[ N ]
	21	A:THR 21		84.33	0.00	0.00				21	B:ILE 21		54.96	0.00	0.00			5	A:ASP 149[ OD1]	2.50	B:LYS 40[ NZ ]
	22	A:LEU 22		52.87	0.00	0.00				22	B:GLY 22		8.98	7.59 |||||||||	0.10			6	A:ASP 149[ OD2]	2.57	B:LYS 40[ NZ ]
	23	A:ALA 23		3.77	0.00	0.00				23	B:ALA 23		10.67	0.00	0.00			7	A:ASP 210[ OD2]	3.03	B:LYS 52[ NZ ]
	24	A:ASN 24		73.14	0.00	0.00				24	B:LEU 24		91.22	0.00	0.00			8	A:TYR 180[ O ]	3.50	B:SER 87[ N ]
	25	A:SER 25		55.15	0.00	0.00				25	B:LEU 25		114.95	102.56 |||||||||	1.45
	26	A:MET 26		27.79	0.00	0.00				26	B:SER 26	H	27.75	24.87 |||||||||	0.08			##	Structure 1	Dist. [Å]	Structure 2
	27	A:SER 27		20.93	0.00	0.00				27	B:ILE 27		40.00	0.00	0.00			1	A:ASP 149[ OD1]	2.50	B:LYS 40[ NZ ]
	28	A:LYS 28		163.66	0.00	0.00				28	B:CYS 28		71.89	31.24 |||||	0.95			2	A:ASP 149[ OD2]	2.57	B:LYS 40[ NZ ]
	29	A:ASP 29		91.55	0.00	0.00				29	B:GLY 29		36.98	36.98 |||||||||||	0.38			3	A:ASP 210[ OD2]	3.03	B:LYS 52[ NZ ]
	30	A:ASN 30		141.83	0.00	0.00				30	B:VAL 30	H	20.18	19.68 ||||||||||	0.28
	31	A:LYS 31		90.21	0.00	0.00				31	B:PHE 31		98.99	0.00	0.00
	32	A:SER 32		41.31	0.00	0.00				32	B:ILE 32		111.58	85.64 ||||||||	1.37
helix 2	33	A:PRO 33		89.60	0.00	0.00				33	B:GLY 33		41.52	41.52 ||||||||||	0.52
	34	A:GLN 34		146.72	0.00	0.00				34	B:TYR 34		11.39	9.89 |||||||||	0.16
	35	A:GLU 35		82.69	0.00	0.00				35	B:VAL 35		77.56	0.00	0.00
	36	A:VAL 36		0.17	0.00	0.00				36	B:VAL 36		70.50	60.65 |||||||||	0.97
	37	A:THR 37		73.04	0.00	0.00				37	B:ALA 37		17.68	17.68 ||||||||||	0.27
	38	A:ALA 38		62.79	0.00	0.00				38	B:TYR 38		119.19	0.00	0.00
	39	A:ALA 39		26.41	0.00	0.00				39	B:PHE 39		159.34	0.00	0.00
	40	A:LEU 40		2.70	0.00	0.00				40	B:LYS 40	HS	162.65	71.76 |||||	-1.10
	41	A:SER 41		43.90	0.00	0.00				41	B:LEU 41		129.60	50.12 ||||	0.80
	42	A:LYS 42		156.62	0.00	0.00				42	B:GLY 42		58.88	0.00	0.00
	43	A:HIS 43		68.43	0.00	0.00				43	B:VAL 43		74.82	10.21 ||	0.16
	44	A:ALA 44		5.30	0.00	0.00				44	B:PHE 44		94.99	0.00	0.00
	45	A:LYS 45		144.30	0.00	0.00				45	B:PRO 45		44.62	16.58 ||||	0.27
	46	A:GLY 46		41.67	0.00	0.00			helix 2	46	B:ILE 46		121.63	0.00	0.00
	47	A:ASP 47		147.95	0.00	0.00				47	B:GLU 47		124.07	5.89 |	-0.10
	48	A:LEU 48		38.93	0.00	0.00				48	B:THR 48		41.26	12.21 |||	0.20
	49	A:PRO 49		108.96	0.00	0.00				49	B:ILE 49		24.43	0.00	0.00
	50	A:GLU 50		157.52	0.00	0.00				50	B:PHE 50		146.45	0.00	0.00
	51	A:GLY 51		53.41	0.00	0.00				51	B:PRO 51		71.13	0.00	0.00
	52	A:GLN 52		185.92	0.00	0.00				52	B:LYS 52	HS	91.38	80.22 |||||||||	0.60
	53	A:ASP 53		101.95	0.00	0.00				53	B:ILE 53		30.78	0.00	0.00
helix 3	54	A:PRO 54		65.10	0.00	0.00				54	B:VAL 54		76.66	0.00	0.00
	55	A:ALA 55		49.91	0.00	0.00				55	B:ASP 55		104.71	18.89 ||	0.08
	56	A:ARG 56		72.24	0.00	0.00				56	B:ALA 56		18.98	6.68 ||||	0.11
	57	A:GLY 57		49.40	0.00	0.00				57	B:ILE 57		66.28	0.00	0.00
	58	A:LEU 58		12.54	0.00	0.00				58	B:LYS 58		152.26	19.08 ||	0.27
	59	A:LEU 59		57.81	0.00	0.00				59	B:PRO 59		72.83	59.18 |||||||||	0.95
	60	A:VAL 60		70.10	0.00	0.00				60	B:GLY 60		4.88	4.56 ||||||||||	0.07
	61	A:ALA 61		40.66	0.00	0.00				61	B:VAL 61		54.18	0.00	0.00
	62	A:TRP 62		42.08	0.00	0.00				62	B:VAL 62		86.74	35.55 |||||	0.57
	63	A:ALA 63		6.63	0.00	0.00				63	B:VAL 63		93.06	92.28 ||||||||||	1.48
	64	A:PRO 64		42.68	0.00	0.00				64	B:GLY 64		3.98	3.30 |||||||||	0.04
	65	A:VAL 65		24.27	0.00	0.00				65	B:LEU 65		67.85	0.00	0.00
	66	A:PRO 66		38.89	0.00	0.00				66	B:LEU 66		113.80	69.11 |||||||	1.11
	67	A:ALA 67		3.96	0.00	0.00				67	B:LEU 67		84.88	71.53 |||||||||	1.14
	68	A:ILE 68		24.64	0.00	0.00				68	B:GLY 68		0.25	0.00	0.00
	69	A:ALA 69		37.86	0.00	0.00				69	B:LEU 69		70.16	0.00	0.00
	70	A:ALA 70		4.95	0.00	0.00				70	B:SER 70		40.40	26.06 |||||||	0.26
	71	A:SER 71		25.44	0.00	0.00				71	B:LEU 71		75.02	61.49 |||||||||	0.98
	72	A:THR 72		22.87	0.00	0.00				72	B:TRP 72		43.75	0.00	0.00
	73	A:VAL 73		110.07	0.00	0.00				73	B:ILE 73		70.89	0.00	0.00
	74	A:ILE 74		70.75	0.00	0.00				74	B:TRP 74	H	184.67	117.12 |||||||	1.51
	75	A:ALA 75		26.90	0.00	0.00				75	B:GLY 75	H	46.66	44.83 ||||||||||	0.17
	76	A:PRO 76		85.28	0.00	0.00				76	B:ILE 76		64.20	51.15 ||||||||	0.81
helix 1	77	A:ALA 77		86.74	14.22 ||	0.20				77	B:VAL 77		23.59	0.00	0.00
	78	A:THR 78		80.72	22.43 |||	0.36				78	B:ILE 78		48.39	5.35 ||	0.09
	79	A:ALA 79		47.72	0.00	0.00				79	B:PRO 79		16.58	14.07 |||||||||	0.23
	80	A:THR 80		40.14	0.00	0.00				80	B:GLU 80		42.01	7.90 ||	-0.10
	81	A:TYR 81	H	123.24	100.54 |||||||||	0.47				81	B:LEU 81		117.26	0.00	0.00
	82	A:GLY 82		8.37	0.00	0.00				82	B:THR 82		72.61	0.00	0.00
	83	A:PHE 83		35.87	0.00	0.00				83	B:GLY 83		39.56	0.00	0.00
	84	A:LEU 84		115.00	8.11 |	0.13				84	B:LYS 84		141.94	0.00	0.00
	85	A:PHE 85		67.70	63.01 ||||||||||	0.99				85	B:LEU 85		145.56	112.07 ||||||||	1.36
	86	A:GLY 86		0.78	0.00	0.00				86	B:LYS 86		106.47	24.24 |||	0.24
	87	A:GLY 87		3.77	0.00	0.00				87	B:SER 87	H	104.89	79.83 ||||||||	0.45
	88	A:ALA 88		70.37	13.73 ||	0.22				88	B:ASP 88		141.96	0.00	0.00
	89	A:LEU 89		53.26	44.59 |||||||||	0.71				89	B:LYS 89		194.19	39.37 |||	0.31
	90	A:GLY 90		8.68	0.00	0.00				90	B:LYS 90		180.92	0.00	0.00
	91	A:GLY 91		7.27	0.00	0.00				91	B:ASP 91		113.94	0.00	0.00
	92	A:ALA 92		55.35	15.49 |||	0.25				92	B:ASP 92		115.11	0.00	0.00
	93	A:THR 93		25.55	23.20 ||||||||||	0.18				93	B:ASN 93		136.32	0.00	0.00
	94	A:ASP 94		22.68	0.00	0.00				94	B:ASP 94		122.39	0.00	0.00
	95	A:ALA 95		25.11	0.00	0.00				95	B:THR 95		114.89	0.00	0.00
	96	A:THR 96		70.02	38.56 ||||||	0.43				96	B:LYS 96		200.62	0.00	0.00
	97	A:GLN 97		34.27	20.94 |||||||	0.24				97	B:GLN 97		215.21	0.00	0.00
	98	A:GLN 98		21.23	0.00	0.00
	99	A:LEU 99		125.06	0.00	0.00
	100	A:ILE 100		132.53	82.72 |||||||	1.30
	101	A:THR 101		57.15	21.84 ||||	0.35
	102	A:MET 102		61.38	0.00	0.00
	103	A:LYS 103		79.39	0.00	0.00
	104	A:PRO 104		140.12	0.00	0.00
	105	A:GLY 105		84.14	0.00	0.00
	106	A:GLU 106		86.52	0.00	0.00
	107	A:THR 107		119.51	0.00	0.00
	108	A:TYR 108		57.66	0.00	0.00
	109	A:SER 109		20.93	0.00	0.00
helix 2	110	A:TYR 110		147.92	0.00	0.00
	111	A:THR 111		38.94	0.00	0.00
	112	A:ASP 112		28.77	0.00	0.00
	113	A:THR 113		19.24	0.00	0.00
	114	A:LEU 114		82.32	0.00	0.00
	115	A:ILE 115		20.05	0.00	0.00
	116	A:ALA 116		16.87	0.00	0.00
	117	A:ILE 117		70.56	0.00	0.00
	118	A:GLY 118		10.87	0.00	0.00
	119	A:THR 119		9.40	0.00	0.00
	120	A:GLY 120		0.00	0.00	0.00
	121	A:SER 121		9.72	0.00	0.00
	122	A:LEU 122		3.01	0.00	0.00
	123	A:THR 123		0.00	0.00	0.00
	124	A:GLN 124		20.69	0.00	0.00
	125	A:GLY 125		47.50	0.00	0.00
	126	A:LYS 126		109.85	0.00	0.00
	127	A:GLY 127		29.17	0.00	0.00
helix 3	128	A:VAL 128		30.92	0.00	0.00
	129	A:ILE 129		144.63	0.00	0.00
	130	A:PHE 130		67.13	0.00	0.00
	131	A:THR 131		0.84	0.00	0.00
	132	A:THR 132		17.62	0.00	0.00
	133	A:VAL 133		94.91	0.00	0.00
	134	A:VAL 134		14.89	0.00	0.00
	135	A:ASN 135		10.72	0.00	0.00
	136	A:GLY 136		7.96	0.00	0.00
	137	A:GLY 137		15.73	0.00	0.00
	138	A:GLY 138		2.58	0.00	0.00
	139	A:ALA 139		4.68	0.00	0.00
	140	A:TYR 140		80.93	0.00	0.00
	141	A:LEU 141		18.91	0.00	0.00
	142	A:GLY 142		2.85	0.00	0.00
	143	A:SER 143		3.73	0.00	0.00
	144	A:SER 144		42.58	0.00	0.00
	145	A:ILE 145		97.28	0.00	0.00
	146	A:LYS 146		58.07	0.00	0.00
	147	A:ARG 147		229.16	0.00	0.00
	148	A:GLU 148		56.28	0.00	0.00
	149	A:ASP 149	HS	99.00	17.17 ||	-0.13
helix 4	150	A:PRO 150		35.49	0.33 |	0.01
	151	A:THR 151		90.24	47.89 ||||||	0.39
	152	A:ALA 152		18.02	16.21 |||||||||	0.25
	153	A:SER 153		2.84	0.00	0.00
	154	A:VAL 154		33.54	0.00	0.00
	155	A:ALA 155		58.45	20.30 ||||	0.31
	156	A:GLY 156		3.98	3.98 |||||||||||	0.06
	157	A:SER 157		0.37	0.00	0.00
	158	A:ILE 158		74.14	0.00	0.00
	159	A:PHE 159		117.83	35.78 ||||	0.57
	160	A:GLY 160		0.17	0.17 |||||||||||	0.00
	161	A:SER 161		0.24	0.00	0.00
	162	A:VAL 162		66.41	0.00	0.00
	163	A:LEU 163		92.93	26.35 |||	0.42
	164	A:GLY 164		7.72	0.93 ||	0.01
	165	A:GLY 165		1.17	0.00	0.00
	166	A:THR 166		79.87	0.00	0.00
	167	A:THR 167		86.63	0.00	0.00
	168	A:SER 168		13.42	0.00	0.00
	169	A:ASN 169		71.17	0.00	0.00
	170	A:LYS 170		169.97	0.00	0.00
	171	A:VAL 171		92.43	41.25 |||||	0.66
	172	A:THR 172		9.42	0.84 |	0.01
	173	A:ASN 173		74.00	0.64 |	0.01
	174	A:LYS 174		122.85	0.00	0.00
	175	A:LEU 175		63.26	32.58 ||||||	0.52
	176	A:ILE 176		80.47	43.41 ||||||	0.52
	177	A:ASP 177		119.41	25.09 |||	-0.17
	178	A:LYS 178		124.77	4.41 |	-0.16
	179	A:GLY 179		66.42	41.15 |||||||	-0.06
	180	A:TYR 180	H	125.85	83.83 |||||||	0.62
	181	A:GLY 181	H	37.82	37.33 ||||||||||	0.25
	182	A:PRO 182		52.37	28.03 ||||||	0.43
	183	A:VAL 183		49.17	45.81 ||||||||||	0.73
	184	A:THR 184		35.35	0.00	0.00
helix 5	185	A:SER 185		12.85	0.00	0.00
	186	A:GLY 186		1.35	0.00	0.00
	187	A:VAL 187		19.70	18.19 ||||||||||	0.29
	188	A:ALA 188		30.88	16.95 ||||||	0.26
	189	A:GLY 189		0.33	0.00	0.00
	190	A:ASP 190		13.68	0.00	0.00
	191	A:VAL 191		38.83	34.97 ||||||||||	0.56
	192	A:ALA 192		22.13	18.50 |||||||||	0.28
	193	A:GLY 193		0.79	0.00	0.00
	194	A:ALA 194		26.42	0.00	0.00
	195	A:ILE 195		99.05	95.80 ||||||||||	1.53
	196	A:VAL 196		42.51	42.51 ||||||||||	0.68
	197	A:GLU 197		41.36	0.00	0.00
	198	A:SER 198		18.95	0.00	0.00
	199	A:SER 199	H	62.35	53.24 |||||||||	-0.04
	200	A:SER 200		30.87	30.87 |||||||||||	0.41
	201	A:GLU 201		26.49	0.00	0.00
	202	A:ASN 202		40.99	0.00	0.00
	203	A:THR 203		67.54	63.81 ||||||||||	0.51
	204	A:ILE 204		67.08	49.69 ||||||||	0.79
	205	A:LYS 205		79.86	0.00	0.00
	206	A:GLN 206		82.59	49.37 ||||||	-0.57
	207	A:ILE 207		111.27	104.85 ||||||||||	1.68
	208	A:ILE 208		95.20	22.45 |||	0.36
	209	A:LYS 209		105.78	0.00	0.00
	210	A:ASP 210	HS	85.50	30.95 ||||	-0.16
	211	A:GLY 211		32.26	0.00	0.00
	212	A:GLU 212		98.11	0.00	0.00
	213	A:ASN 213		87.85	0.00	0.00
	214	A:GLU 214		149.50	6.75 |	-0.11
	215	A:LYS 215		184.69	0.00	0.00
	216	A:LYS 216		208.32	0.00	0.00

## Sheet: ST-617-E020
	##	Structure 1	HSDC	ASA	BSA	ΔiG			##	Structure 2	HSDC	ASA	BSA	ΔiG
	1	A:GLY 1		85.20	0.00	0.00			1	B:MET 1		244.88	0.00	0.00
	2	A:ILE 2		162.82	0.00	0.00			2	B:ARG 2		242.04	0.00	0.00
	3	A:SER 3		86.99	0.00	0.00			3	B:ARG 3		186.47	0.00	0.00
	4	A:ASP 4		97.03	0.00	0.00			4	B:ASN 4		101.91	0.00	0.00
	5	A:GLY 5		72.22	0.00	0.00			5	B:LYS 5	H	144.03	16.58 ||	0.05			##	Structure 1	Dist. [Å]	Structure 2
	6	A:PHE 6		85.89	0.00	0.00			6	B:ILE 6		48.10	0.00	0.00			1	A:TYR 180[ OH ]	3.63	B:LYS 5[ O ]
	7	A:LYS 7		163.57	0.00	0.00			7	B:PHE 7		96.98	0.00	0.00			2	A:LYS 203[ NZ ]	2.97	B:ASP 47[ O ]
	8	A:LEU 8		68.45	0.00	0.00			8	B:ASN 8	H	38.96	11.93 ||||	-0.14			3	A:LYS 203[ NZ ]	3.45	B:GLU 52[ OE1]
	9	A:SER 9		64.14	0.00	0.00		helix 1	9	B:ILE 9		114.95	0.00	0.00			4	A:ASN 206[ ND2]	3.43	B:GLU 52[ OE1]
helix 1	10	A:LYS 10		162.40	0.00	0.00			10	B:LYS 10		138.36	42.20 ||||	0.20			5	A:LYS 203[ NZ ]	3.26	B:GLU 52[ OE2]
	11	A:GLY 11		44.95	0.00	0.00			11	B:ILE 11		14.73	12.72 |||||||||	0.20			6	A:TYR 81[ OH ]	2.71	B:TRP 74[ O ]
	12	A:MET 12		92.13	0.00	0.00			12	B:LEU 12		63.33	0.00	0.00			7	A:GLY 181[ N ]	2.73	B:GLY 75[ O ]
	13	A:ALA 13		37.06	0.00	0.00			13	B:ILE 13		110.99	0.00	0.00			8	A:TYR 180[ OH ]	3.71	B:ASN 8[ ND2]
	14	A:GLU 14		97.99	0.00	0.00			14	B:TRP 14		81.96	70.97 |||||||||	0.66
	15	A:TYR 15		74.79	0.00	0.00			15	B:ILE 15		6.67	0.00	0.00			##	Structure 1	Dist. [Å]	Structure 2
	16	A:GLY 16		1.32	0.00	0.00			16	B:LEU 16		93.59	0.00	0.00			1	A:LYS 203[ NZ ]	3.45	B:GLU 52[ OE1]
	17	A:LEU 17		129.47	0.00	0.00			17	B:PHE 17		108.39	50.83 |||||	0.81			2	A:LYS 203[ NZ ]	3.26	B:GLU 52[ OE2]
	18	A:SER 18		38.27	0.00	0.00			18	B:PHE 18		29.00	29.00 |||||||||||	0.46
	19	A:ALA 19		11.29	0.00	0.00			19	B:PRO 19		15.97	0.00	0.00
	20	A:SER 20		11.03	0.00	0.00			20	B:VAL 20		94.42	0.00	0.00
	21	A:THR 21		81.69	0.00	0.00			21	B:ILE 21		56.38	33.80 ||||||	0.54
	22	A:LEU 22		51.40	0.00	0.00			22	B:THR 22		33.95	33.95 ||||||||||	0.39
	23	A:ALA 23		15.93	0.00	0.00			23	B:SER 23		9.71	0.00	0.00
	24	A:THR 24		51.42	0.00	0.00			24	B:VAL 24		80.56	0.00	0.00
	25	A:SER 25		51.99	0.00	0.00			25	B:LEU 25		112.02	101.48 ||||||||||	1.40
	26	A:MET 26		20.52	0.00	0.00			26	B:GLY 26		26.05	26.05 |||||||||||	0.29
	27	A:SER 27		71.27	0.00	0.00			27	B:ILE 27		42.15	0.00	0.00
	28	A:LYS 28		166.68	0.00	0.00			28	B:ALA 28		40.80	12.74 ||||	0.20
	29	A:ASP 29		91.37	0.00	0.00			29	B:GLY 29		32.70	32.70 ||||||||||	0.32
	30	A:ASN 30		137.58	0.00	0.00			30	B:LEU 30		45.16	36.96 |||||||||	0.51
	31	A:LYS 31		93.82	0.00	0.00			31	B:TYR 31		124.69	0.00	0.00
helix 2	32	A:LEU 32		111.84	0.00	0.00			32	B:ILE 32		101.12	81.20 |||||||||	1.30
	33	A:PRO 33		84.42	0.00	0.00			33	B:GLY 33		38.09	38.09 |||||||||||	0.48
	34	A:GLN 34		145.87	59.55 |||||	0.12			34	B:ASN 34		27.57	17.47 |||||||	-0.28
	35	A:GLU 35		76.61	0.00	0.00			35	B:MET 35		121.61	56.85 |||||	1.25
	36	A:VAL 36		22.67	0.00	0.00			36	B:VAL 36		78.16	67.64 |||||||||	1.08
	37	A:THR 37		49.12	14.96 ||||	0.19			37	B:ALA 37		24.73	24.73 ||||||||||	0.39
	38	A:ALA 38		62.39	0.00	0.00			38	B:PHE 38		89.27	0.00	0.00
	39	A:ALA 39		25.07	0.00	0.00			39	B:PHE 39		157.73	5.47 |	0.09
	40	A:LEU 40		9.71	0.00	0.00			40	B:LYS 40		150.95	86.04 ||||||	-0.58
	41	A:SER 41		26.69	0.25 |	-0.00			41	B:PHE 41		140.28	63.71 |||||	1.02
	42	A:LYS 42		165.16	0.00	0.00			42	B:GLY 42		60.41	0.00	0.00
	43	A:HIS 43		64.04	0.00	0.00			43	B:ILE 43		105.57	76.29 ||||||||	1.22
	44	A:ALA 44		15.05	0.00	0.00			44	B:LEU 44		117.96	0.00	0.00
	45	A:LYS 45		149.75	32.57 |||	-0.41			45	B:SER 45		45.12	26.68 ||||||	0.03
	46	A:GLY 46		41.18	0.00	0.00			46	B:LEU 46		141.09	0.00	0.00
	47	A:ASP 47		147.70	0.00	0.00			47	B:ASP 47	H	122.39	6.02 |	-0.07
	48	A:LEU 48		103.74	0.00	0.00			48	B:ILE 48		45.04	3.52 |	0.06
	49	A:PRO 49		92.54	0.00	0.00			49	B:SER 49		52.95	0.00	0.00
	50	A:GLU 50		181.88	0.00	0.00		helix 2	50	B:LEU 50		136.57	0.00	0.00
	51	A:GLY 51		83.15	0.00	0.00			51	B:LEU 51		125.92	0.00	0.00
	52	A:GLN 52		148.75	0.00	0.00			52	B:GLU 52	HS	85.17	52.46 |||||||	-0.59
	53	A:ASP 53		81.49	0.00	0.00			53	B:LEU 53		51.65	0.00	0.00
helix 3	54	A:PRO 54		38.35	0.00	0.00			54	B:CYS 54		71.24	0.00	0.00
	55	A:ALA 55		46.92	0.00	0.00			55	B:ASN 55		76.23	0.00	0.00
	56	A:ARG 56		174.12	0.00	0.00			56	B:THR 56		26.01	13.39 ||||||	0.15
	57	A:GLY 57		30.60	0.00	0.00			57	B:ILE 57		68.63	0.00	0.00
	58	A:LEU 58		21.43	0.00	0.00			58	B:LYS 58		141.87	15.51 ||	0.21
	59	A:LEU 59		126.53	0.00	0.00			59	B:THR 59		80.99	72.63 |||||||||	0.69
	60	A:VAL 60		99.44	0.00	0.00			60	B:GLY 60		7.69	7.69 ||||||||||	0.09
	61	A:ALA 61		28.16	0.00	0.00			61	B:SER 61		39.43	0.00	0.00
	62	A:TRP 62		43.45	0.00	0.00			62	B:VAL 62		89.72	36.49 |||||	0.58
	63	A:ALA 63		63.27	0.00	0.00			63	B:ILE 63		92.03	91.05 ||||||||||	1.44
	64	A:PRO 64		61.69	0.00	0.00			64	B:GLY 64		0.00	0.00	0.00
	65	A:VAL 65		21.69	0.00	0.00			65	B:LEU 65		74.10	0.00	0.00
	66	A:PRO 66		90.18	0.00	0.00			66	B:LEU 66		111.72	59.81 ||||||	0.96
	67	A:ALA 67		69.89	0.00	0.00			67	B:LEU 67		74.39	74.39 ||||||||||	1.18
	68	A:ILE 68		19.53	0.00	0.00			68	B:GLY 68		0.00	0.00	0.00
	69	A:ALA 69		39.48	0.00	0.00			69	B:LEU 69		68.94	0.00	0.00
	70	A:GLY 70		41.31	0.00	0.00			70	B:SER 70		35.57	18.89 ||||||	0.16
	71	A:SER 71		45.82	0.00	0.00			71	B:LEU 71		64.69	64.35 ||||||||||	1.02
	72	A:MET 72		22.95	0.00	0.00			72	B:TRP 72		52.45	0.00	0.00
	73	A:PHE 73		186.41	0.00	0.00			73	B:ILE 73		73.79	0.00	0.00
	74	A:VAL 74		129.92	0.00	0.00			74	B:TRP 74	H	181.14	129.84 ||||||||	1.73
	75	A:VAL 75		48.23	0.00	0.00			75	B:GLY 75	H	48.92	48.77 ||||||||||	0.23
	76	A:PRO 76		88.53	0.00	0.00			76	B:ILE 76		43.80	42.64 ||||||||||	0.68
helix 1	77	A:ALA 77		85.25	17.27 |||	0.23			77	B:VAL 77		23.93	0.00	0.00
	78	A:THR 78		85.69	24.47 |||	0.39			78	B:ILE 78		63.43	15.56 |||	0.25
	79	A:THR 79		63.38	0.00	0.00			79	B:PRO 79		12.53	10.19 |||||||||	0.16
	80	A:ALA 80		16.82	0.00	0.00			80	B:GLU 80		53.85	6.11 ||	-0.05
	81	A:TYR 81	H	141.26	101.34 ||||||||	0.55			81	B:LEU 81		121.12	0.00	0.00
	82	A:GLY 82		15.58	0.00	0.00			82	B:THR 82		72.72	0.00	0.00
	83	A:PHE 83		16.88	0.00	0.00			83	B:GLY 83		51.26	0.00	0.00
	84	A:LEU 84		119.72	0.00	0.00			84	B:LYS 84		127.28	0.00	0.00
	85	A:PHE 85		89.89	77.68 |||||||||	1.24			85	B:PHE 85		164.27	123.61 ||||||||	1.56
	86	A:GLY 86		0.61	0.00	0.00			86	B:LYS 86		100.16	12.90 ||	0.18
	87	A:GLY 87		3.75	0.00	0.00			87	B:PRO 87		119.88	76.34 |||||||	1.21
	88	A:ALA 88		66.55	11.30 ||	0.18			88	B:ASP 88		143.33	0.00	0.00
	89	A:LEU 89		49.50	43.96 |||||||||	0.68			89	B:LYS 89		188.14	0.00	0.00
	90	A:GLY 90		3.70	0.00	0.00			90	B:LYS 90		189.81	0.00	0.00
	91	A:GLY 91		7.61	0.00	0.00			91	B:ASP 91		121.40	0.00	0.00
	92	A:ALA 92		55.49	11.08 ||	0.18			92	B:ASP 92		123.60	0.00	0.00
	93	A:THR 93		40.02	33.44 |||||||||	0.46			93	B:ASN 93		118.74	0.00	0.00
	94	A:ASP 94		19.45	0.00	0.00			94	B:ASP 94		132.47	0.00	0.00
	95	A:ALA 95		25.03	0.00	0.00			95	B:THR 95		123.18	0.00	0.00
	96	A:THR 96		70.06	35.11 ||||||	0.39			96	B:LYS 96		182.52	0.00	0.00
	97	A:GLN 97		32.56	16.82 ||||||	0.18			97	B:ASN 97		194.85	0.00	0.00
	98	A:GLN 98		25.59	0.00	0.00
	99	A:LEU 99		119.10	0.00	0.00
	100	A:ILE 100		136.37	66.38 |||||	1.06
	101	A:THR 101		82.27	18.27 |||	0.29
	102	A:MET 102		77.66	0.00	0.00
	103	A:LYS 103		109.37	0.00	0.00
	104	A:PRO 104		139.96	0.00	0.00
	105	A:GLY 105		82.59	0.00	0.00
	106	A:GLU 106		92.65	0.00	0.00
	107	A:THR 107		121.18	0.00	0.00
	108	A:TYR 108		57.49	0.00	0.00
	109	A:SER 109		24.57	0.00	0.00
helix 2	110	A:TYR 110		158.88	0.00	0.00
	111	A:THR 111		28.87	0.00	0.00
	112	A:ASP 112		37.36	0.00	0.00
	113	A:THR 113		19.75	0.00	0.00
	114	A:LEU 114		84.82	0.00	0.00
	115	A:ILE 115		16.66	0.00	0.00
	116	A:ALA 116		7.50	0.00	0.00
	117	A:ILE 117		61.50	0.00	0.00
	118	A:GLY 118		2.97	0.00	0.00
	119	A:THR 119		12.51	0.00	0.00
	120	A:GLY 120		0.00	0.00	0.00
	121	A:SER 121		9.12	0.00	0.00
	122	A:LEU 122		39.89	0.00	0.00
	123	A:THR 123		0.00	0.00	0.00
	124	A:GLN 124		27.12	0.00	0.00
	125	A:GLY 125		52.96	0.00	0.00
	126	A:LYS 126		81.42	0.00	0.00
	127	A:GLY 127		27.48	0.00	0.00
helix 3	128	A:VAL 128		27.44	0.00	0.00
	129	A:ILE 129		104.51	0.00	0.00
	130	A:PHE 130		56.02	0.00	0.00
	131	A:THR 131		0.17	0.00	0.00
	132	A:THR 132		8.19	0.00	0.00
	133	A:VAL 133		29.57	0.00	0.00
	134	A:VAL 134		20.53	0.00	0.00
	135	A:ASN 135		6.13	0.00	0.00
	136	A:GLY 136		6.40	0.00	0.00
	137	A:GLY 137		20.82	0.00	0.00
	138	A:GLY 138		7.79	0.00	0.00
	139	A:ALA 139		2.70	0.00	0.00
	140	A:TYR 140		38.02	0.00	0.00
	141	A:LEU 141		31.72	0.00	0.00
	142	A:GLY 142		3.50	0.00	0.00
	143	A:SER 143		2.60	0.00	0.00
	144	A:SER 144		25.59	0.00	0.00
	145	A:ILE 145		31.16	0.00	0.00
	146	A:LYS 146		67.86	0.00	0.00
	147	A:HIS 147		157.57	0.00	0.00
	148	A:GLU 148		65.04	0.00	0.00
	149	A:ASP 149		95.81	38.55 |||||	0.03
helix 4	150	A:PRO 150		34.00	0.00	0.00
	151	A:THR 151		54.94	35.56 |||||||	0.51
	152	A:ALA 152		11.62	7.95 |||||||	0.11
	153	A:SER 153		6.06	0.00	0.00
	154	A:VAL 154		8.71	0.00	0.00
	155	A:ALA 155		24.10	14.80 |||||||	0.24
	156	A:GLY 156		0.98	0.98 |||||||||||	0.01
	157	A:SER 157		0.17	0.00	0.00
	158	A:ILE 158		18.24	0.00	0.00
	159	A:PHE 159		94.49	59.35 |||||||	0.95
	160	A:GLY 160		0.85	0.85 |||||||||||	0.01
	161	A:SER 161		0.00	0.00	0.00
	162	A:VAL 162		52.40	0.00	0.00
	163	A:LEU 163		81.49	20.09 |||	0.32
	164	A:GLY 164		2.93	2.93 |||||||||||	0.03
	165	A:GLY 165		0.00	0.00	0.00
	166	A:THR 166		68.23	0.00	0.00
	167	A:THR 167		96.10	41.31 |||||	0.24
	168	A:SER 168		20.11	20.11 ||||||||||	0.02
	169	A:ASN 169		63.72	0.00	0.00
	170	A:LYS 170		168.87	0.00	0.00
	171	A:VAL 171		94.91	64.84 |||||||	1.04
	172	A:THR 172		10.08	9.37 ||||||||||	0.15
	173	A:ASN 173		69.65	0.00	0.00
	174	A:LYS 174		130.52	19.58 ||	-0.06
	175	A:LEU 175		61.51	51.14 |||||||||	0.82
	176	A:ILE 176		74.91	17.47 |||	0.21
	177	A:ASP 177		122.04	0.00	0.00
	178	A:GLU 178		97.78	23.66 |||	-0.33
	179	A:GLY 179		66.11	31.37 |||||	-0.13
	180	A:TYR 180	H	127.33	105.73 |||||||||	0.56
	181	A:GLY 181	H	40.23	39.86 ||||||||||	0.31
	182	A:PRO 182		85.57	30.57 ||||	0.48
	183	A:ILE 183		83.75	71.69 |||||||||	1.15
	184	A:THR 184		40.27	0.24 |	-0.00
helix 5	185	A:SER 185		8.32	0.00	0.00
	186	A:GLY 186		0.15	0.00	0.00
	187	A:VAL 187		15.98	12.81 |||||||||	0.20
	188	A:ALA 188		24.70	24.53 ||||||||||	0.37
	189	A:GLY 189		0.00	0.00	0.00
	190	A:ASP 190		3.92	0.00	0.00
	191	A:VAL 191		36.45	32.88 ||||||||||	0.53
	192	A:ILE 192		67.36	67.36 ||||||||||	1.08
	193	A:GLY 193		0.00	0.00	0.00
	194	A:SER 194		31.95	0.00	0.00
	195	A:PHE 195		115.11	110.90 ||||||||||	1.77
	196	A:VAL 196		28.12	28.12 ||||||||||	0.45
	197	A:GLU 197		38.08	0.00	0.00
	198	A:SER 198		37.08	0.00	0.00
	199	A:THR 199		71.75	57.54 |||||||||	0.87
	200	A:VAL 200		46.37	46.37 ||||||||||	0.74
	201	A:ASP 201		25.82	0.00	0.00
	202	A:THR 202		64.75	0.00	0.00
	203	A:LYS 203	HS	122.78	118.10 ||||||||||	-0.14
	204	A:VAL 204		56.98	55.30 ||||||||||	0.88
	205	A:GLN 205		80.29	0.58 |	-0.01
	206	A:ASN 206	H	49.78	18.25 ||||	-0.14
	207	A:VAL 207		74.74	72.83 ||||||||||	1.16
	208	A:ILE 208		74.07	45.60 |||||||	0.73
	209	A:LYS 209		139.56	0.00	0.00
	210	A:GLU 210		105.77	13.26 ||	-0.18
	211	A:ASP 211		65.26	32.91 ||||||	0.08
	212	A:LYS 212		125.15	0.00	0.00
	213	A:ASP 213		101.87	0.00	0.00
	214	A:GLU 214		145.08	0.00	0.00
	215	A:LYS 215		159.42	0.00	0.00
	216	A:LYS 216		215.44	0.00	0.00

## Sheet: PNUSAE003896
	##	Structure 1	HSDC	ASA	BSA	ΔiG				##	Structure 2	HSDC	ASA	BSA	ΔiG
	1	A:PHE 1		10.81	0.00	0.00				1	B:MET 1		246.55	50.10 |||	1.35
	2	A:LEU 2		35.23	0.00	0.00				2	B:GLY 2		72.47	18.80 |||	-0.16
	3	A:GLY 3		2.55	0.00	0.00				3	B:ALA 3		78.60	0.00	0.00
helix 1	4	A:THR 4		28.20	0.00	0.00				4	B:ILE 4		39.78	30.36 ||||||||	0.49
	5	A:THR 5		57.18	0.00	0.00				5	B:ASN 5		73.10	0.00	0.00
	6	A:SER 6		12.76	0.00	0.00			helix 1	6	B:ILE 6		111.08	0.00	0.00			##	Structure 1	Dist. [Å]	Structure 2
	7	A:SER 7		30.49	0.00	0.00				7	B:LYS 7		145.14	0.00	0.00			1	A:THR 256[ OG1]	3.41	B:ALA 27[ O ]
	8	A:ASP 8		79.06	0.00	0.00				8	B:ASP 8		58.95	35.46 |||||||	0.14			2	A:LYS 263[ NZ ]	3.37	B:SER 32[ OG ]
	9	A:LYS 9		101.02	0.00	0.00				9	B:LEU 9		20.65	0.00	0.00			3	A:LEU 159[ O ]	3.85	B:ARG 55[ NH1]
	10	A:LEU 10		0.00	0.00	0.00				10	B:VAL 10		74.29	0.00	0.00			4	A:ASN 146[ OD1]	2.52	B:LYS 71[ NZ ]
	11	A:ASP 11		56.14	0.00	0.00				11	B:LYS 11		145.02	23.68 ||	0.38			5	A:GLU 238[ O ]	3.81	B:GLN 75[ NE2]
	12	A:LYS 12		130.21	0.00	0.00				12	B:LEU 12		39.85	38.22 ||||||||||	0.61
	13	A:ALA 13		5.60	0.00	0.00				13	B:ILE 13		36.66	0.00	0.00
	14	A:VAL 14		11.71	0.00	0.00				14	B:PHE 14		138.85	0.00	0.00			##	Structure 1	Dist. [Å]	Structure 2
	15	A:GLU 15		109.50	0.00	0.00				15	B:LEU 15		120.62	56.98 |||||	0.91			1	A:LYS 263[ NZ ]	3.80	B:ASP 43[ OD2]
	16	A:LYS 16		106.95	0.00	0.00				16	B:CYS 16		6.36	3.27 ||||||	0.13			2	A:LYS 266[ NZ ]	3.99	B:GLU 48[ OE1]
	17	A:ILE 17		3.45	0.00	0.00				17	B:ILE 17		52.37	0.00	0.00
	18	A:LYS 18		90.14	0.00	0.00				18	B:GLY 18		39.36	0.00	0.00
	19	A:ASN 19		128.61	0.00	0.00				19	B:LEU 19		95.75	85.77 |||||||||	1.36
	20	A:GLY 20		48.48	0.00	0.00				20	B:MET 20		47.48	47.48 ||||||||||	1.13
	21	A:ASP 21		43.69	0.00	0.00				21	B:PHE 21		52.13	0.00	0.00
	22	A:LYS 22		152.39	0.00	0.00				22	B:ALA 22		47.24	14.97 ||||	0.24
	23	A:SER 23		44.23	0.00	0.00				23	B:THR 23		61.96	61.28 ||||||||||	0.63
helix 2	24	A:LEU 24		48.80	0.00	0.00				24	B:VAL 24		18.07	17.57 ||||||||||	0.28
	25	A:ALA 25		77.23	0.00	0.00				25	B:VAL 25		25.60	0.00	0.00
	26	A:THR 26		16.48	0.00	0.00				26	B:MET 26		127.52	68.18 ||||||	1.43
	27	A:ALA 27		0.00	0.00	0.00				27	B:ALA 27	H	53.27	52.59 ||||||||||	0.72
	28	A:ASN 28		77.00	0.00	0.00				28	B:TYR 28		68.34	58.02 |||||||||	0.59
	29	A:GLU 29		51.05	0.00	0.00				29	B:LEU 29		83.26	0.00	0.00
	30	A:LEU 30		1.50	0.00	0.00				30	B:LEU 30		106.19	75.03 ||||||||	1.20
	31	A:ILE 31		16.75	0.00	0.00				31	B:ALA 31		49.28	49.28 ||||||||||	0.77
	32	A:ARG 32		86.77	0.00	0.00				32	B:SER 32	H	7.78	7.41 ||||||||||	-0.02
	33	A:LEU 33		10.88	0.00	0.00				33	B:VAL 33		55.05	0.00	0.00
	34	A:GLU 34		10.85	0.00	0.00				34	B:ILE 34		79.59	61.75 ||||||||	0.99
	35	A:ASN 35		60.71	0.00	0.00				35	B:VAL 35		57.57	55.21 ||||||||||	0.88
	36	A:ALA 36		16.11	0.00	0.00				36	B:TYR 36		93.08	0.00	0.00
	37	A:ASP 37		8.31	0.00	0.00				37	B:PHE 37		161.11	0.00	0.00
	38	A:LYS 38		147.12	0.00	0.00				38	B:LYS 38		148.98	47.13 ||||	0.33
	39	A:ARG 39		46.99	0.00	0.00				39	B:ILE 39		120.42	56.29 |||||	0.90
	40	A:SER 40		0.00	0.00	0.00				40	B:ASN 40		115.08	0.00	0.00
	41	A:ASP 41		17.68	0.00	0.00				41	B:THR 41		71.21	3.86 |	0.06
	42	A:ALA 42		48.87	0.00	0.00				42	B:PHE 42		111.35	0.00	0.00
	43	A:LEU 43		1.34	0.00	0.00				43	B:ASP 43	S	100.52	28.73 |||	-0.23
	44	A:VAL 44		6.54	0.00	0.00				44	B:PHE 44		35.46	0.33 |	0.01
	45	A:SER 45		35.79	0.00	0.00				45	B:ASN 45		61.14	4.65 |	0.01
	46	A:LYS 46		61.20	0.00	0.00			helix 2	46	B:TRP 46		143.10	0.00	0.00
	47	A:PHE 47		11.46	0.00	0.00				47	B:SER 47		81.47	0.00	0.00
	48	A:THR 48		53.11	0.00	0.00				48	B:GLU 48	S	103.80	38.00 ||||	-0.26
	49	A:LYS 49		166.86	0.00	0.00				49	B:ALA 49		0.00	0.00	0.00
	50	A:ASP 50		55.43	0.00	0.00				50	B:LEU 50		63.15	0.00	0.00
	51	A:PRO 51		39.42	0.00	0.00				51	B:PRO 51		74.17	0.00	0.00
	52	A:SER 52		83.10	0.00	0.00				52	B:ASP 52		51.76	28.26 ||||||	-0.26
	53	A:GLN 53		116.32	0.00	0.00				53	B:ALA 53		0.00	0.00	0.00
	54	A:MET 54		11.08	0.00	0.00				54	B:PHE 54		135.68	0.00	0.00
	55	A:THR 55		74.31	0.00	0.00				55	B:ARG 55	H	174.39	77.54 |||||	-0.98
helix 3	56	A:SER 56		51.04	0.00	0.00				56	B:VAL 56		64.30	54.75 |||||||||	0.87
	57	A:THR 57		72.13	0.00	0.00				57	B:GLY 57		0.00	0.00	0.00
	58	A:GLU 58		23.05	0.00	0.00				58	B:GLY 58		21.27	0.00	0.00
	59	A:ARG 59		55.17	0.00	0.00				59	B:VAL 59		101.11	34.65 ||||	0.55
	60	A:ALA 60		20.90	0.00	0.00				60	B:GLY 60		24.41	24.41 ||||||||||	0.27
	61	A:GLU 61		5.03	0.00	0.00				61	B:GLY 61		0.00	0.00	0.00
	62	A:LEU 62		2.01	0.00	0.00				62	B:THR 62		50.89	0.00	0.00
	63	A:ALA 63		1.00	0.00	0.00				63	B:ILE 63		109.46	53.03 |||||	0.84
	64	A:ALA 64		8.39	0.00	0.00				64	B:LEU 64		67.87	67.70 ||||||||||	1.07
	65	A:TYR 65		18.31	0.00	0.00				65	B:GLY 65		0.00	0.00	0.00
	66	A:LEU 66		5.63	0.00	0.00				66	B:LEU 66		69.67	0.00	0.00
	67	A:ARG 67		39.31	0.00	0.00				67	B:GLY 67		35.43	23.52 |||||||	0.28
	68	A:VAL 68		44.14	0.00	0.00				68	B:LEU 68		74.10	69.56 ||||||||||	1.06
	69	A:TYR 69		19.21	0.00	0.00				69	B:TRP 69		36.35	2.41 |	0.04
	70	A:ALA 70		1.17	0.00	0.00				70	B:ILE 70		77.74	1.51 |	0.02
	71	A:SER 71		60.36	0.00	0.00				71	B:LYS 71	H	114.45	106.51 ||||||||||	-0.79
	72	A:GLU 72		19.78	0.00	0.00				72	B:ALA 72		25.65	22.66 |||||||||	0.34
	73	A:MET 73		15.03	0.00	0.00				73	B:LYS 73		69.68	0.00	0.00
	74	A:GLU 74		64.26	0.00	0.00				74	B:LEU 74		109.17	17.92 ||	0.29
	75	A:LYS 75		175.30	0.00	0.00				75	B:GLN 75	H	112.63	53.83 |||||	-0.39
	76	A:GLU 76		104.01	0.00	0.00				76	B:GLU 76		75.41	17.16 |||	0.23
	77	A:TYR 77		113.58	0.00	0.00				77	B:ARG 77		206.48	0.00	0.00
	78	A:GLY 78		29.66	0.00	0.00				78	B:LYS 78		218.85	56.13 |||	-1.05
helix 4	79	A:THR 79		47.09	0.00	0.00
	80	A:ALA 80		65.85	0.00	0.00
	81	A:VAL 81		60.69	0.00	0.00
	82	A:ALA 82		2.01	0.00	0.00
	83	A:GLN 83		1.51	0.00	0.00
	84	A:GLU 84		124.58	0.00	0.00
	85	A:LEU 85		61.90	0.00	0.00
	86	A:VAL 86		1.67	0.00	0.00
	87	A:THR 87		54.03	0.00	0.00
	88	A:GLY 88		5.91	0.00	0.00
	89	A:LEU 89		6.24	0.00	0.00
	90	A:LEU 90		10.15	0.00	0.00
	91	A:SER 91		79.82	0.00	0.00
	92	A:GLY 92		41.11	0.00	0.00
	93	A:GLN 93		119.48	0.00	0.00
	94	A:ASP 94		148.57	0.00	0.00
	95	A:TYR 95		58.67	0.00	0.00
	96	A:ILE 96		171.79	0.00	0.00
	97	A:LYS 97		118.27	0.00	0.00
	98	A:ARG 98		71.68	0.00	0.00
	99	A:ASN 99		129.31	0.00	0.00
	100	A:PRO 100		69.88	0.00	0.00
	101	A:ASP 101		26.21	0.00	0.00
helix 5	102	A:THR 102		108.66	0.00	0.00
	103	A:GLU 103		95.24	0.00	0.00
	104	A:ALA 104		0.00	0.00	0.00
	105	A:MET 105		28.33	0.00	0.00
	106	A:ALA 106		57.45	0.00	0.00
	107	A:LYS 107		77.32	0.00	0.00
	108	A:ALA 108		0.00	0.00	0.00
	109	A:GLN 109		66.08	0.00	0.00
	110	A:SER 110		60.85	0.00	0.00
	111	A:ILE 111		17.07	0.00	0.00
	112	A:MET 112		26.76	0.00	0.00
	113	A:ASN 113		91.65	0.00	0.00
	114	A:THR 114		111.65	0.00	0.00
	115	A:TRP 115		163.40	0.00	0.00
	116	A:GLY 116		50.89	0.00	0.00
	117	A:TYR 117		132.52	0.00	0.00
	118	A:HIS 118		156.51	0.00	0.00
	119	A:LYS 119		138.75	0.00	0.00
	120	A:SER 120		81.24	0.00	0.00
	121	A:ASN 121		122.45	0.00	0.00
	122	A:ALA 122		53.39	0.00	0.00
	123	A:SER 123		55.52	0.00	0.00
	124	A:ILE 124		112.35	0.00	0.00
	125	A:GLY 125		38.91	0.00	0.00
	126	A:ASP 126		72.36	0.00	0.00
	127	A:ALA 127		41.16	0.00	0.00
	128	A:PRO 128		77.83	0.00	0.00
	129	A:LEU 129		89.65	0.00	0.00
	130	A:LEU 130		74.64	0.00	0.00
	131	A:PHE 131		104.97	0.00	0.00
	132	A:GLY 132		41.91	0.00	0.00
	133	A:GLY 133		74.26	0.00	0.00
	134	A:SER 134		101.42	0.00	0.00
	135	A:VAL 135		86.98	0.00	0.00
	136	A:LEU 136		178.56	0.00	0.00
	137	A:GLY 137		63.58	0.00	0.00
	138	A:LEU 138		50.39	0.00	0.00
	139	A:THR 139		89.93	7.55 |	0.08
helix 1	140	A:VAL 140		103.77	0.00	0.00
	141	A:LYS 141		165.85	36.37 |||	-0.14
	142	A:GLY 142		25.30	8.19 ||||	0.13
	143	A:MET 143		40.25	0.00	0.00
	144	A:ALA 144		13.29	0.00	0.00
	145	A:THR 145		75.90	45.43 ||||||	0.50
	146	A:ASN 146	H	13.33	13.33 ||||||||||	-0.21
	147	A:ALA 147		0.17	0.00	0.00
	148	A:ALA 148		20.64	0.00	0.00
	149	A:ILE 149		71.30	60.76 |||||||||	0.97
	150	A:GLY 150		0.25	0.00	0.00
	151	A:ILE 151		12.81	0.00	0.00
	152	A:SER 152		68.03	16.48 |||	0.24
	153	A:VAL 153		57.82	57.66 ||||||||||	0.91
	154	A:ASN 154		2.41	0.00	0.00
	155	A:SER 155		23.00	0.00	0.00
	156	A:ALA 156		58.57	44.77 ||||||||	0.63
	157	A:ALA 157		40.98	33.89 |||||||||	0.35
	158	A:GLN 158		20.34	0.00	0.00
	159	A:LEU 159	H	133.38	4.66 |	-0.05
	160	A:ALA 160		92.99	84.85 ||||||||||	0.54
	161	A:GLY 161		45.37	27.30 |||||||	0.24
	162	A:LYS 162		157.63	44.37 |||	-0.20
	163	A:ASP 163		50.94	0.00	0.00
	164	A:PRO 164		120.89	0.00	0.00
	165	A:PHE 165		71.99	0.00	0.00
	166	A:SER 166		20.36	0.00	0.00
helix 2	167	A:TYR 167		103.41	0.00	0.00
	168	A:VAL 168		9.94	0.00	0.00
	169	A:ASP 169		17.34	0.00	0.00
	170	A:ALA 170		5.02	0.00	0.00
	171	A:ILE 171		10.36	0.00	0.00
	172	A:MET 172		13.46	0.00	0.00
	173	A:ALA 173		3.43	0.00	0.00
	174	A:GLY 174		0.00	0.00	0.00
	175	A:VAL 175		3.68	0.00	0.00
	176	A:THR 176		6.28	0.00	0.00
	177	A:ALA 177		0.00	0.00	0.00
	178	A:ALA 178		8.22	0.00	0.00
	179	A:ALA 179		12.65	0.00	0.00
	180	A:THR 180		0.00	0.00	0.00
	181	A:THR 181		5.67	0.33 |	0.01
	182	A:GLY 182		45.21	0.00	0.00
	183	A:LYS 183		63.54	0.00	0.00
	184	A:GLY 184		30.02	0.00	0.00
helix 3	185	A:ILE 185		51.71	0.00	0.00
	186	A:ILE 186		156.55	0.00	0.00
	187	A:VAL 187		72.91	0.00	0.00
	188	A:SER 188		3.85	0.00	0.00
	189	A:THR 189		14.44	0.00	0.00
	190	A:PRO 190		77.51	0.00	0.00
	191	A:ILE 191		37.83	0.00	0.00
	192	A:ASN 192		5.49	0.00	0.00
	193	A:MET 193		67.36	0.00	0.00
	194	A:GLY 194		28.06	0.00	0.00
	195	A:GLY 195		3.83	0.00	0.00
	196	A:ALA 196		20.84	0.00	0.00
	197	A:ALA 197		34.33	0.00	0.00
	198	A:ILE 198		38.40	0.00	0.00
	199	A:GLY 199		2.68	0.00	0.00
	200	A:SER 200		2.53	0.00	0.00
	201	A:SER 201		3.33	0.00	0.00
	202	A:ILE 202		5.90	0.00	0.00
	203	A:LYS 203		61.66	0.00	0.00
	204	A:GLY 204		59.52	0.00	0.00
	205	A:GLU 205		55.36	0.00	0.00
	206	A:ASP 206		98.23	0.00	0.00
helix 4	207	A:PRO 207		48.26	0.00	0.00
	208	A:THR 208		76.41	6.03 |	0.10
	209	A:ASN 209		43.37	27.41 |||||||	-0.39
	210	A:SER 210		11.56	0.00	0.00
	211	A:VAL 211		25.96	0.00	0.00
	212	A:ILE 212		97.51	30.30 ||||	0.48
	213	A:GLY 213		2.51	2.51 |||||||||||	0.04
	214	A:ALA 214		0.67	0.00	0.00
	215	A:GLY 215		5.12	0.00	0.00
	216	A:VAL 216		93.94	35.10 ||||	0.56
	217	A:GLY 217		5.54	4.87 |||||||||	0.08
	218	A:SER 218		1.84	0.00	0.00
	219	A:ILE 219		103.74	0.00	0.00
	220	A:PHE 220		128.10	74.94 ||||||	1.20
	221	A:GLY 221		1.00	1.00 |||||||||||	0.02
	222	A:GLY 222		1.68	0.00	0.00
	223	A:GLY 223		25.92	0.00	0.00
	224	A:ILE 224		79.11	35.84 |||||	0.57
	225	A:GLY 225		0.00	0.00	0.00
	226	A:LYS 226		116.59	0.00	0.00
	227	A:ILE 227		109.14	0.00	0.00
	228	A:ALA 228		24.64	18.15 ||||||||	0.29
	229	A:THR 229		18.98	0.00	0.00
	230	A:GLU 230		104.71	0.00	0.00
	231	A:GLN 231		140.08	0.00	0.00
	232	A:LEU 232		88.47	54.52 |||||||	0.87
	233	A:LYS 233		139.78	7.54 |	0.12
	234	A:PRO 234		108.89	73.72 |||||||	1.02
	235	A:VAL 235		120.88	106.84 |||||||||	1.17
	236	A:ILE 236		29.57	26.10 |||||||||	0.42
	237	A:LYS 237		152.46	103.04 |||||||	-0.37
	238	A:GLU 238	H	174.36	18.58 ||	-0.19
	239	A:GLY 239		17.00	5.49 ||||	0.09
helix 5	240	A:SER 240		32.82	28.63 |||||||||	0.04
	241	A:ALA 241		15.56	0.00	0.00
	242	A:GLU 242		25.69	0.00	0.00
	243	A:VAL 243		10.89	10.89 ||||||||||	0.17
	244	A:ILE 244		52.83	49.82 ||||||||||	0.80
	245	A:GLY 245		2.76	0.00	0.00
	246	A:ALA 246		1.15	0.00	0.00
	247	A:VAL 247		22.05	18.74 |||||||||	0.30
	248	A:THR 248		41.19	41.19 ||||||||||	0.62
	249	A:GLY 249		0.00	0.00	0.00
	250	A:ALA 250		20.54	0.00	0.00
	251	A:VAL 251		46.45	43.11 ||||||||||	0.69
	252	A:SER 252		30.10	27.36 ||||||||||	0.15
	253	A:GLY 253		1.95	0.00	0.00
	254	A:GLU 254		31.54	0.00	0.00
	255	A:VAL 255		85.62	60.87 ||||||||	0.97
	256	A:THR 256	H	43.70	43.70 ||||||||||	0.26
	257	A:GLY 257		11.43	0.00	0.00
	258	A:ASN 258		39.03	0.00	0.00
	259	A:GLN 259		62.39	53.57 |||||||||	0.05
	260	A:VAL 260		44.89	44.56 ||||||||||	0.71
	261	A:LYS 261		109.47	0.00	0.00
	262	A:ASP 262		47.06	0.00	0.00
	263	A:LYS 263	HS	128.87	108.53 |||||||||	-0.68
	264	A:LEU 264		114.08	62.31 ||||||	1.00
	265	A:ASP 265		78.43	0.00	0.00
	266	A:LYS 266	S	139.94	18.69 ||	-0.69
	267	A:VAL 267		88.39	33.15 ||||	0.53
	268	A:GLY 268		42.00	0.00	0.00
	269	A:ASN 269		116.46	0.00	0.00
	270	A:LYS 270		154.43	0.00	0.00
	271	A:ASN 271		109.34	0.00	0.00
	272	A:GLY 272		61.17	0.00	0.00
	273	A:SER 273		99.38	0.00	0.00
	274	A:ASN 274		172.21	0.00	0.00

## Sheet: 16-B15-A
	##	Structure 1	HSDC	ASA	BSA	ΔiG			##	Structure 2	HSDC	ASA	BSA	ΔiG
	1	A:PHE 1		11.67	0.00	0.00			1	B:MET 1		245.52	0.00	0.00
	2	A:LEU 2		37.19	0.00	0.00			2	B:LYS 2		197.17	0.00	0.00
	3	A:GLY 3		2.84	0.00	0.00			3	B:LEU 3		176.70	0.00	0.00
helix 1	4	A:THR 4		26.56	0.00	0.00			4	B:ILE 4		155.00	0.00	0.00
	5	A:THR 5		55.55	0.00	0.00			5	B:ASN 5		124.82	0.00	0.00
	6	A:SER 6		13.11	0.00	0.00			6	B:PRO 6		115.66	0.00	0.00
	7	A:SER 7		30.81	0.00	0.00			7	B:LEU 7		151.53	0.00	0.00
	8	A:ASP 8		78.30	0.00	0.00			8	B:LYS 8		185.18	7.09 |	0.11			##	Structure 1	Dist. [Å]	Structure 2
	9	A:LYS 9		101.85	0.00	0.00			9	B:ILE 9	H	128.60	27.74 |||	-0.04			1	A:SER 234[ OG ]	3.86	B:ILE 9[ O ]
	10	A:LEU 10		0.00	0.00	0.00			10	B:ASN 10	H	132.01	25.85 ||	-0.13			2	A:THR 235[ OG1]	3.29	B:ASN 10[ OD1]
	11	A:ASP 11		56.99	0.00	0.00			11	B:LYS 11	H	126.77	19.87 ||	-0.12			3	A:THR 235[ OG1]	2.87	B:LYS 11[ O ]
	12	A:LYS 12		127.63	0.00	0.00			12	B:SER 12		61.40	0.00	0.00			4	A:THR 252[ OG1]	3.58	B:MET 32[ O ]
	13	A:ALA 13		5.62	0.00	0.00			13	B:VAL 13		27.61	18.22 |||||||	0.29			5	A:THR 260[ OG1]	3.47	B:GLY 40[ O ]
	14	A:VAL 14		12.32	0.00	0.00			14	B:ASN 14		61.34	0.00	0.00			6	A:ASN 258[ ND2]	3.09	B:TYR 61[ OH ]
	15	A:GLU 15		107.74	0.00	0.00		helix 1	15	B:PHE 15		139.60	0.00	0.00			7	A:THR 235[ OG1]	3.80	B:LYS 11[ N ]
	16	A:LYS 16		105.06	0.00	0.00			16	B:TYR 16		127.52	0.00	0.00			8	A:SER 231[ OG ]	2.23	B:ARG 24[ NH1]
	17	A:ILE 17		4.32	0.00	0.00			17	B:ILE 17		42.15	20.48 |||||	0.33			9	A:ILE 228[ O ]	3.63	B:ARG 24[ NH1]
	18	A:LYS 18		90.45	0.00	0.00			18	B:LEU 18		25.41	0.00	0.00			10	A:GLY 239[ O ]	3.70	B:LYS 80[ NZ ]
	19	A:ASN 19		129.05	0.00	0.00			19	B:ILE 19		80.18	0.00	0.00			11	A:ASN 146[ OD1]	2.69	B:LYS 80[ NZ ]
	20	A:GLY 20		48.09	0.00	0.00			20	B:ILE 20		47.22	4.02 |	0.06
	21	A:ASP 21		43.38	0.00	0.00			21	B:LEU 21		37.21	37.21 ||||||||||	0.60
	22	A:LYS 22		155.24	0.00	0.00			22	B:ILE 22		33.81	0.00	0.00
	23	A:SER 23		42.91	0.00	0.00			23	B:MET 23		122.29	0.00	0.00
helix 2	24	A:LEU 24		45.53	0.00	0.00			24	B:ARG 24	H	165.38	84.26 ||||||	-0.69
	25	A:ALA 25		78.16	0.00	0.00			25	B:CYS 25		16.56	12.41 ||||||||	0.49
	26	A:THR 26		16.31	0.00	0.00			26	B:ILE 26		47.86	0.00	0.00
	27	A:ALA 27		0.00	0.00	0.00			27	B:ALA 27		46.00	0.00	0.00
	28	A:ASN 28		80.33	0.00	0.00			28	B:CYS 28		73.57	57.17 ||||||||	1.99
	29	A:GLU 29		57.01	0.00	0.00			29	B:ILE 29		22.27	19.77 |||||||||	0.32
	30	A:LEU 30		1.34	0.00	0.00			30	B:PHE 30		45.81	0.00	0.00
	31	A:ILE 31		19.40	0.00	0.00			31	B:PHE 31		136.66	17.84 ||	0.27
	32	A:ARG 32		68.96	0.00	0.00			32	B:MET 32	H	118.53	117.53 ||||||||||	2.83
	33	A:LEU 33		15.23	0.00	0.00			33	B:ALA 33		14.03	14.03 |||||||||||	0.19
	34	A:GLU 34		10.61	0.00	0.00			34	B:MET 34		25.78	0.00	0.00
	35	A:ASN 35		61.84	0.00	0.00			35	B:LEU 35		105.44	53.05 ||||||	0.85
	36	A:ALA 36		9.55	0.00	0.00			36	B:GLY 36		39.66	39.66 ||||||||||	0.44
	37	A:ASP 37		8.43	0.00	0.00			37	B:THR 37		18.85	18.73 ||||||||||	0.27
	38	A:LYS 38		138.36	0.00	0.00			38	B:ILE 38		64.63	0.00	0.00
	39	A:ARG 39		41.42	0.00	0.00			39	B:LEU 39		88.75	54.41 |||||||	0.87
	40	A:SER 40		0.00	0.00	0.00			40	B:GLY 40	H	31.39	31.39 ||||||||||	0.45
	41	A:ASP 41		18.22	0.00	0.00			41	B:ARG 41		50.24	27.46 ||||||	-0.22
	42	A:ALA 42		48.94	0.00	0.00			42	B:LEU 42		90.86	0.00	0.00
	43	A:LEU 43		1.34	0.00	0.00			43	B:ILE 43		97.30	66.58 |||||||	1.07
	44	A:VAL 44		6.69	0.00	0.00			44	B:VAL 44		60.13	60.13 ||||||||||	0.96
	45	A:SER 45		34.98	0.00	0.00			45	B:PHE 45		73.33	0.00	0.00
	46	A:LYS 46		63.13	0.00	0.00			46	B:SER 46		76.17	0.00	0.00
	47	A:PHE 47		7.39	0.00	0.00			47	B:LYS 47		159.63	35.02 |||	-0.36
	48	A:THR 48		53.26	0.00	0.00			48	B:THR 48		69.99	25.44 ||||	0.41
	49	A:LYS 49		166.10	0.00	0.00			49	B:GLN 49		124.11	0.00	0.00
	50	A:ASP 50		57.33	0.00	0.00			50	B:VAL 50		74.22	0.00	0.00
	51	A:PRO 51		34.67	0.00	0.00			51	B:LEU 51		108.37	0.00	0.00
	52	A:SER 52		58.95	0.00	0.00			52	B:PHE 52		118.75	77.03 |||||||	1.23
	53	A:GLN 53		115.65	0.00	0.00			53	B:PHE 53		71.33	0.00	0.00
	54	A:MET 54		7.33	0.00	0.00			54	B:ASP 54		65.61	1.00 |	0.02
	55	A:THR 55		76.39	0.00	0.00		helix 2	55	B:TRP 55		125.79	0.00	0.00
helix 3	56	A:SER 56		71.52	0.00	0.00			56	B:ARG 56		197.77	0.00	0.00
	57	A:THR 57		88.38	0.00	0.00			57	B:ALA 57		45.38	0.00	0.00
	58	A:GLU 58		23.86	0.00	0.00			58	B:ASP 58		13.77	7.86 ||||||	-0.13
	59	A:ARG 59		34.98	0.00	0.00			59	B:ILE 59		80.46	0.00	0.00
	60	A:ALA 60		24.21	0.00	0.00			60	B:ILE 60		94.85	0.00	0.00
	61	A:GLU 61		5.93	0.00	0.00			61	B:TYR 61	H	120.08	93.85 ||||||||	0.43
	62	A:LEU 62		0.00	0.00	0.00			62	B:SER 62		0.00	0.00	0.00
	63	A:ALA 63		0.00	0.00	0.00			63	B:LEU 63		111.96	0.00	0.00
	64	A:ALA 64		15.36	0.00	0.00			64	B:LYS 64		145.70	28.78 ||	0.31
	65	A:TYR 65		22.13	0.00	0.00			65	B:VAL 65		43.03	42.35 ||||||||||	0.68
	66	A:LEU 66		0.29	0.00	0.00			66	B:GLY 66		0.33	0.00	0.00
	67	A:ARG 67		49.56	0.00	0.00			67	B:GLY 67		28.23	0.00	0.00
	68	A:VAL 68		37.54	0.00	0.00			68	B:GLY 68		35.66	7.41 |||	0.12
	69	A:TYR 69		20.17	0.00	0.00			69	B:ALA 69		43.38	43.38 ||||||||||	0.54
	70	A:ALA 70		24.66	0.00	0.00			70	B:GLY 70		0.00	0.00	0.00
	71	A:SER 71		53.15	0.00	0.00			71	B:MET 71		91.51	0.00	0.00
	72	A:GLU 72		21.24	0.00	0.00			72	B:LEU 72		119.58	58.06 |||||	0.85
	73	A:MET 73		16.21	0.00	0.00			73	B:ALA 73		34.93	34.60 ||||||||||	0.52
	74	A:GLU 74		84.66	0.00	0.00			74	B:GLY 74		0.00	0.00	0.00
	75	A:LYS 75		176.02	0.00	0.00			75	B:ILE 75		61.03	0.00	0.00
	76	A:GLU 76		103.20	0.00	0.00			76	B:GLY 76		36.08	26.45 ||||||||	0.31
	77	A:TYR 77		115.74	0.00	0.00			77	B:ILE 77		84.47	80.97 ||||||||||	1.28
	78	A:GLY 78		28.74	0.00	0.00			78	B:TRP 78		37.79	0.00	0.00
helix 4	79	A:THR 79		70.77	0.00	0.00			79	B:ILE 79		82.09	4.02 |	0.06
	80	A:ALA 80		70.87	0.00	0.00			80	B:LYS 80	H	124.89	107.63 |||||||||	-0.74
	81	A:VAL 81		60.77	0.00	0.00			81	B:ALA 81		25.70	22.18 |||||||||	0.31
	82	A:ALA 82		6.49	0.00	0.00			82	B:LYS 82		63.29	0.00	0.00
	83	A:GLN 83		49.33	0.00	0.00			83	B:LEU 83		94.39	16.25 ||	0.26
	84	A:GLU 84		120.80	0.00	0.00			84	B:GLN 84		95.05	33.43 ||||	-0.44
	85	A:LEU 85		60.51	0.00	0.00			85	B:GLU 85		46.67	7.74 ||	0.06
	86	A:VAL 86		4.02	0.00	0.00			86	B:ARG 86		134.08	0.00	0.00
	87	A:THR 87		24.39	0.00	0.00			87	B:LYS 87		144.33	54.23 ||||	-0.93
	88	A:GLY 88		6.10	0.00	0.00			88	B:GLU 88		120.78	2.08 |	-0.02
	89	A:LEU 89		6.42	0.00	0.00			89	B:ASP 89		109.26	0.00	0.00
	90	A:LEU 90		6.14	0.00	0.00			90	B:LYS 90		180.23	0.00	0.00
	91	A:SER 91		58.33	0.00	0.00			91	B:LYS 91		218.40	4.44 |	-0.08
	92	A:GLY 92		38.81	0.00	0.00
	93	A:GLN 93		117.01	0.00	0.00
	94	A:ASP 94		148.39	0.00	0.00
	95	A:TYR 95		63.97	0.00	0.00
	96	A:ILE 96		172.60	0.00	0.00
	97	A:LYS 97		117.58	0.00	0.00
	98	A:ARG 98		71.63	0.00	0.00
	99	A:ASN 99		128.88	0.00	0.00
	100	A:PRO 100		72.70	0.00	0.00
	101	A:ASP 101		26.77	0.00	0.00
helix 5	102	A:THR 102		107.94	0.00	0.00
	103	A:GLU 103		94.06	0.00	0.00
	104	A:ALA 104		0.00	0.00	0.00
	105	A:MET 105		26.80	0.00	0.00
	106	A:ALA 106		57.71	0.00	0.00
	107	A:LYS 107		76.16	0.00	0.00
	108	A:ALA 108		0.00	0.00	0.00
	109	A:GLN 109		66.68	0.00	0.00
	110	A:SER 110		62.07	0.00	0.00
	111	A:ILE 111		17.24	0.00	0.00
	112	A:MET 112		22.00	0.00	0.00
	113	A:ASN 113		92.47	0.00	0.00
	114	A:THR 114		110.93	0.00	0.00
	115	A:TRP 115		159.49	0.00	0.00
	116	A:GLY 116		51.48	0.00	0.00
	117	A:TYR 117		134.71	0.00	0.00
	118	A:HIS 118		152.43	0.00	0.00
	119	A:LYS 119		136.28	0.00	0.00
	120	A:SER 120		76.56	0.00	0.00
	121	A:ASN 121		124.36	0.00	0.00
	122	A:ALA 122		41.80	0.00	0.00
	123	A:SER 123		65.92	0.00	0.00
	124	A:ILE 124		80.00	0.00	0.00
	125	A:GLY 125		33.85	0.00	0.00
	126	A:ASP 126		61.92	0.00	0.00
	127	A:ALA 127		38.06	0.00	0.00
	128	A:PRO 128		79.79	0.00	0.00
	129	A:LEU 129		93.15	0.00	0.00
	130	A:LEU 130		29.15	0.00	0.00
	131	A:PHE 131		21.80	0.00	0.00
	132	A:GLY 132		31.35	0.00	0.00
	133	A:GLY 133		78.85	0.00	0.00
	134	A:SER 134		52.57	0.00	0.00
helix 1	135	A:VAL 135		127.51	0.00	0.00
	136	A:LEU 136		103.00	0.00	0.00
	137	A:GLY 137		0.15	0.00	0.00
	138	A:LEU 138		119.40	28.66 |||	0.44
	139	A:THR 139		68.77	0.00	0.00
	140	A:VAL 140		2.03	0.00	0.00
	141	A:LYS 141		99.05	19.05 ||	0.14
	142	A:GLY 142		29.10	6.72 |||	0.08
	143	A:MET 143		7.17	0.00	0.00
	144	A:ALA 144		35.05	0.00	0.00
	145	A:THR 145		80.18	47.32 ||||||	0.49
	146	A:ASN 146	H	14.37	11.70 |||||||||	-0.17
	147	A:ALA 147		0.50	0.00	0.00
	148	A:ALA 148		46.07	0.00	0.00
	149	A:ILE 149		56.97	47.29 |||||||||	0.76
	150	A:GLY 150		3.02	0.00	0.00
	151	A:ILE 151		9.14	0.00	0.00
	152	A:SER 152		61.78	22.60 ||||	0.17
	153	A:VAL 153		44.37	43.03 ||||||||||	0.67
	154	A:ASN 154		3.79	0.00	0.00
	155	A:SER 155		18.59	0.00	0.00
	156	A:ALA 156		60.49	44.37 ||||||||	0.67
	157	A:ALA 157		25.54	24.88 ||||||||||	0.22
	158	A:GLN 158		11.02	0.00	0.00
	159	A:LEU 159		131.32	0.00	0.00
	160	A:ALA 160		90.56	67.92 ||||||||	0.52
	161	A:GLY 161		27.73	12.66 |||||	0.19
	162	A:LYS 162		211.31	0.67 |	0.01
	163	A:GLY 163		29.72	0.00	0.00
	164	A:PRO 164		106.48	0.00	0.00
	165	A:PHE 165		67.86	0.00	0.00
	166	A:SER 166		20.94	0.00	0.00
helix 2	167	A:TYR 167		51.07	0.00	0.00
	168	A:VAL 168		19.42	0.00	0.00
	169	A:ASP 169		22.54	0.00	0.00
	170	A:ALA 170		0.00	0.00	0.00
	171	A:ILE 171		0.17	0.00	0.00
	172	A:MET 172		11.34	0.00	0.00
	173	A:ALA 173		5.23	0.00	0.00
	174	A:GLY 174		0.00	0.00	0.00
	175	A:VAL 175		11.63	0.00	0.00
	176	A:THR 176		11.55	0.00	0.00
	177	A:ALA 177		5.09	0.00	0.00
	178	A:ALA 178		1.40	0.00	0.00
	179	A:ALA 179		22.98	0.00	0.00
	180	A:THR 180		0.98	0.00	0.00
	181	A:THR 181		40.84	3.85 |	0.06
	182	A:GLY 182		63.33	0.00	0.00
	183	A:LYS 183		79.32	0.00	0.00
	184	A:GLY 184		43.01	0.00	0.00
helix 3	185	A:ILE 185		34.98	0.00	0.00
	186	A:ILE 186		157.24	0.00	0.00
	187	A:VAL 187		77.71	0.00	0.00
	188	A:SER 188		4.52	0.00	0.00
	189	A:THR 189		14.56	0.00	0.00
	190	A:PRO 190		66.13	0.00	0.00
	191	A:ILE 191		37.20	0.00	0.00
	192	A:ASN 192		4.60	0.00	0.00
	193	A:MET 193		61.00	0.00	0.00
	194	A:SER 194		25.24	0.00	0.00
	195	A:GLY 195		4.36	0.00	0.00
	196	A:ALA 196		16.29	0.00	0.00
	197	A:ALA 197		33.03	0.00	0.00
	198	A:ILE 198		16.15	0.00	0.00
	199	A:GLY 199		3.18	0.00	0.00
	200	A:SER 200		3.18	0.00	0.00
	201	A:SER 201		67.75	0.00	0.00
	202	A:ILE 202		29.48	0.00	0.00
	203	A:LYS 203		67.45	0.00	0.00
	204	A:GLY 204		70.58	0.00	0.00
	205	A:GLU 205		91.56	0.00	0.00
	206	A:ASP 206		105.79	1.07 |	-0.01
helix 4	207	A:PRO 207		56.96	0.00	0.00
	208	A:THR 208		74.26	0.00	0.00
	209	A:ASN 209		81.16	48.08 ||||||	-0.39
	210	A:SER 210		32.71	0.00	0.00
	211	A:VAL 211		36.67	0.00	0.00
	212	A:ILE 212		98.31	1.84 |	0.03
	213	A:GLY 213		0.00	0.00	0.00
	214	A:THR 214		9.50	0.00	0.00
	215	A:GLY 215		6.91	0.00	0.00
	216	A:LEU 216		117.68	35.95 ||||	0.57
	217	A:GLY 217		3.50	3.50 ||||||||||	0.04
	218	A:SER 218		1.72	0.00	0.00
	219	A:VAL 219		84.11	0.00	0.00
	220	A:PHE 220		143.14	52.33 ||||	0.84
	221	A:GLY 221		3.18	3.18 |||||||||||	0.05
	222	A:GLY 222		0.00	0.00	0.00
	223	A:GLY 223		32.75	0.00	0.00
	224	A:ILE 224		66.70	37.83 ||||||	0.61
	225	A:GLY 225		0.00	0.00	0.00
	226	A:LYS 226		122.85	0.00	0.00
	227	A:VAL 227		108.84	0.00	0.00
	228	A:ILE 228	H	62.25	54.72 |||||||||	0.88
	229	A:SER 229		10.31	0.00	0.00
	230	A:GLY 230		55.15	0.00	0.00
	231	A:SER 231	H	90.08	28.46 ||||	0.04
	232	A:MET 232		68.72	60.46 |||||||||	1.09
	233	A:GLY 233		55.57	23.68 |||||	0.38
	234	A:SER 234	H	92.35	31.17 ||||	-0.22
	235	A:THR 235	H	129.16	102.69 ||||||||	0.47
	236	A:VAL 236		58.29	49.45 |||||||||	0.78
	237	A:LYS 237		93.47	0.00	0.00
	238	A:GLU 238		167.35	13.29 |	0.12
	239	A:GLY 239	H	29.63	21.68 ||||||||	0.24
helix 5	240	A:THR 240		19.73	18.13 ||||||||||	0.20
	241	A:SER 241		21.29	0.00	0.00
	242	A:ASP 242		11.12	0.00	0.00
	243	A:ILE 243		39.47	31.95 |||||||||	0.51
	244	A:ILE 244		31.49	26.98 |||||||||	0.43
	245	A:GLY 245		3.68	0.00	0.00
	246	A:ASN 246		3.65	0.00	0.00
	247	A:ILE 247		41.67	37.15 |||||||||	0.59
	248	A:GLY 248		13.06	13.06 ||||||||||	0.21
	249	A:GLY 249		0.00	0.00	0.00
	250	A:SER 250		20.83	0.00	0.00
	251	A:ILE 251		61.26	60.10 ||||||||||	0.96
	252	A:THR 252	H	45.63	45.63 ||||||||||	0.30
	253	A:GLY 253		9.57	0.00	0.00
	254	A:GLU 254		27.08	2.18 |	0.03
	255	A:ALA 255		48.64	48.32 ||||||||||	0.77
	256	A:ILE 256		53.13	50.34 ||||||||||	0.80
	257	A:GLY 257		38.68	0.00	0.00
	258	A:ASN 258	H	51.16	13.02 |||	0.02
	259	A:VAL 259		100.15	83.51 |||||||||	1.34
	260	A:THR 260	H	52.04	37.98 ||||||||	0.24
	261	A:LYS 261		112.28	0.00	0.00
	262	A:GLY 262		33.43	0.00	0.00
	263	A:THR 263		76.88	71.27 ||||||||||	0.87
	264	A:LEU 264		106.90	52.76 |||||	0.84
	265	A:ASP 265		69.79	0.00	0.00
	266	A:GLU 266		120.20	17.89 ||	-0.02
	267	A:ALA 267		43.17	38.24 |||||||||	0.60
	268	A:ASP 268		81.89	0.00	0.00
	269	A:LYS 269		139.21	0.00	0.00
	270	A:SER 270		60.47	10.47 ||	0.04
	271	A:ILE 271		122.71	0.00	0.00
	272	A:LYS 272		170.69	0.00	0.00
	273	A:ASN 273		136.11	0.00	0.00
	274	A:LYS 274		211.75	0.00	0.00

## Sheet: TMP019540
	##	Structure 1	HSDC	ASA	BSA	ΔiG			##	Structure 2	HSDC	ASA	BSA	ΔiG
	1	A:PHE 1		12.53	0.00	0.00			1	B:MET 1		241.70	0.00	0.00
	2	A:LEU 2		28.97	0.00	0.00			2	B:ASN 2		125.34	0.00	0.00
	3	A:SER 3		3.12	0.00	0.00			3	B:LEU 3		153.01	0.00	0.00
helix 1	4	A:SER 4		25.11	0.00	0.00			4	B:PHE 4		113.31	0.76 |	0.01
	5	A:THR 5		69.76	0.00	0.00			5	B:SER 5		74.68	0.00	0.00
	6	A:SER 6		18.41	0.00	0.00			6	B:LYS 6		145.90	0.00	0.00
	7	A:SER 7		24.78	0.00	0.00			7	B:VAL 7		22.71	0.00	0.00
	8	A:GLU 8		109.70	0.00	0.00			8	B:GLY 8		28.42	0.00	0.00
	9	A:LYS 9		78.28	0.00	0.00		helix 1	9	B:THR 9		100.36	0.00	0.00
	10	A:ARG 10		8.14	0.00	0.00			10	B:LEU 10		128.82	0.00	0.00			##	Structure 1	Dist. [Å]	Structure 2
	11	A:ASP 11		61.98	0.00	0.00			11	B:TRP 11		51.93	25.77 |||||	0.41			1	A:ARG 267[ NH2]	3.23	B:PHE 38[ O ]
	12	A:ALA 12		52.06	0.00	0.00			12	B:LEU 12		45.42	0.00	0.00			2	A:ARG 267[ NH2]	2.07	B:ASP 42[ OD1]
	13	A:LEU 13		16.23	0.00	0.00			13	B:LEU 13		110.08	0.00	0.00			3	A:ARG 267[ NH2]	2.73	B:ALA 44[ O ]
	14	A:ALA 14		2.83	0.00	0.00			14	B:PHE 14		97.76	32.50 ||||	0.52			4	A:LYS 266[ NZ ]	3.52	B:LEU 46[ O ]
	15	A:GLU 15		98.77	0.00	0.00			15	B:LEU 15		16.12	16.12 ||||||||||	0.26			5	A:THR 240[ OG1]	3.19	B:ASN 75[ OD1]
	16	A:LYS 16		110.99	0.00	0.00			16	B:VAL 16		30.42	0.00	0.00			6	A:GLU 263[ OE1]	2.61	B:SER 35[ OG ]
	17	A:VAL 17		2.58	0.00	0.00			17	B:VAL 17		93.53	0.00	0.00			7	A:VAL 158[ O ]	3.24	B:LYS 59[ NZ ]
	18	A:LEU 18		74.34	0.00	0.00			18	B:TYR 18		105.94	79.50 ||||||||	0.43			8	A:GLY 143[ O ]	3.88	B:LYS 74[ NZ ]
	19	A:LYS 19		164.75	0.00	0.00			19	B:CYS 19		7.74	7.74 |||||||||||	0.32			9	A:ASN 147[ OD1]	2.44	B:LYS 74[ NZ ]
	20	A:GLY 20		45.14	0.00	0.00			20	B:THR 20		19.55	0.00	0.00			10	A:THR 240[ OG1]	3.24	B:ASN 75[ ND2]
	21	A:ASP 21		42.03	0.00	0.00			21	B:ALA 21		53.25	0.00	0.00
	22	A:LYS 22		151.13	0.00	0.00			22	B:LEU 22		79.09	62.60 ||||||||	1.00			##	Structure 1	Dist. [Å]	Structure 2
	23	A:SER 23		41.85	0.00	0.00			23	B:ILE 23		31.70	30.51 ||||||||||	0.49			1	A:ARG 267[ NE ]	3.73	B:ASP 42[ OD1]
helix 2	24	A:LEU 24		43.86	0.00	0.00			24	B:SER 24		11.17	0.00	0.00			2	A:ARG 267[ NH1]	2.98	B:ASP 42[ OD1]
	25	A:GLN 25		136.37	0.00	0.00			25	B:VAL 25		85.79	1.50 |	0.02			3	A:ARG 267[ NH2]	2.07	B:ASP 42[ OD1]
	26	A:THR 26		14.82	0.00	0.00			26	B:VAL 26		74.12	70.27 ||||||||||	1.12			4	A:ARG 267[ NE ]	2.26	B:ASP 42[ OD2]
	27	A:ALA 27		0.00	0.00	0.00			27	B:LEU 27		58.15	54.85 ||||||||||	0.88			5	A:ARG 267[ NH2]	2.22	B:ASP 42[ OD2]
	28	A:LYS 28		75.95	0.00	0.00			28	B:PHE 28		41.51	0.00	0.00
	29	A:GLU 29		51.77	0.00	0.00			29	B:ILE 29		108.23	22.42 |||	0.36
	30	A:PHE 30		0.00	0.00	0.00			30	B:CYS 30		69.94	59.94 |||||||||	2.02
	31	A:LEU 31		0.33	0.00	0.00			31	B:GLN 31		44.43	20.17 |||||	0.31
	32	A:GLN 32		15.87	0.00	0.00			32	B:LEU 32		52.67	0.00	0.00
	33	A:LEU 33		14.57	0.00	0.00			33	B:GLY 33		30.07	0.00	0.00
	34	A:GLU 34		3.78	0.00	0.00			34	B:VAL 34		81.98	79.16 ||||||||||	1.27
	35	A:ASN 35		17.12	0.00	0.00			35	B:SER 35	H	21.60	16.66 ||||||||	-0.09
	36	A:ALA 36		0.00	0.00	0.00			36	B:THR 36		49.53	0.00	0.00
	37	A:ASP 37		6.60	0.00	0.00			37	B:ILE 37		120.93	34.65 |||	0.55
	38	A:LYS 38		104.85	0.00	0.00			38	B:PHE 38	H	119.16	105.53 |||||||||	1.69
	39	A:ARG 39		98.35	0.00	0.00			39	B:TYR 39		94.48	0.00	0.00
	40	A:SER 40		0.00	0.00	0.00			40	B:PHE 40		163.64	0.00	0.00
	41	A:ASP 41		18.46	0.00	0.00			41	B:LYS 41		174.75	15.14 |	-0.56
	42	A:ALA 42		50.08	0.00	0.00			42	B:ASP 42	HS	98.29	27.70 |||	-0.37
	43	A:LEU 43		1.84	0.00	0.00			43	B:GLY 43		48.73	0.00	0.00
	44	A:VAL 44		1.51	0.00	0.00			44	B:ALA 44	H	45.80	13.80 ||||	0.15
	45	A:ALA 45		49.02	0.00	0.00			45	B:PHE 45		86.83	0.00	0.00
	46	A:LYS 46		73.01	0.00	0.00			46	B:LEU 46	H	160.77	126.54 ||||||||	1.47
	47	A:PHE 47		17.01	0.00	0.00			47	B:PHE 47		25.33	0.34 |	0.01
	48	A:ASN 48		59.03	0.00	0.00			48	B:SER 48		49.66	6.84 ||	0.05
	49	A:LYS 49		177.28	0.00	0.00		helix 2	49	B:TRP 49		149.16	0.00	0.00
	50	A:GLU 50		79.72	0.00	0.00			50	B:GLU 50		148.97	0.00	0.00
	51	A:PRO 51		58.33	0.00	0.00			51	B:GLU 51		113.79	14.17 ||	-0.16
	52	A:ALA 52		97.14	0.00	0.00			52	B:ALA 52		4.60	0.00	0.00
	53	A:GLU 53		102.56	0.00	0.00			53	B:LEU 53		90.81	0.00	0.00
	54	A:LEU 54		10.84	0.00	0.00			54	B:TYR 54		138.59	0.00	0.00
	55	A:SER 55		53.18	0.00	0.00			55	B:ILE 55		77.79	13.39 ||	0.21
helix 3	56	A:THR 56		75.63	0.00	0.00			56	B:ALA 56		2.85	0.00	0.00
	57	A:ALA 57		74.99	0.00	0.00			57	B:LEU 57		95.86	0.00	0.00
	58	A:GLU 58		28.05	0.00	0.00			58	B:LYS 58		105.67	24.67 |||	-0.15
	59	A:ARG 59		55.55	0.00	0.00			59	B:LYS 59	H	123.92	103.80 |||||||||	-0.85
	60	A:THR 60		39.40	0.00	0.00			60	B:GLY 60		0.00	0.00	0.00
	61	A:GLU 61		34.12	0.00	0.00			61	B:CYS 61		60.38	0.00	0.00
	62	A:LEU 62		0.33	0.00	0.00			62	B:ILE 62		103.53	53.86 ||||||	0.86
	63	A:VAL 63		1.85	0.00	0.00			63	B:ALA 63		39.45	39.45 ||||||||||	0.59
	64	A:SER 64		15.72	0.00	0.00			64	B:GLY 64		0.00	0.00	0.00
	65	A:TYR 65		7.50	0.00	0.00			65	B:VAL 65		72.64	0.00	0.00
	66	A:LEU 66		0.00	0.00	0.00			66	B:VAL 66		101.37	55.99 ||||||	0.87
	67	A:LYS 67		10.29	0.00	0.00			67	B:LEU 67		80.44	80.44 ||||||||||	1.28
	68	A:ILE 68		32.06	0.00	0.00			68	B:GLY 68		0.00	0.00	0.00
	69	A:TYR 69		13.51	0.00	0.00			69	B:ALA 69		40.23	0.00	0.00
	70	A:ALA 70		12.55	0.00	0.00			70	B:GLY 70		39.43	22.11 ||||||	0.26
	71	A:SER 71		35.57	0.00	0.00			71	B:VAL 71		49.27	48.77 ||||||||||	0.77
	72	A:ASP 72		41.81	0.00	0.00			72	B:TRP 72		33.33	0.00	0.00
	73	A:MET 73		15.80	0.00	0.00			73	B:LEU 73		102.76	3.12 |	0.05
	74	A:GLN 74		29.46	0.00	0.00			74	B:LYS 74	H	125.67	121.72 ||||||||||	-0.63
	75	A:ALA 75		93.39	0.00	0.00			75	B:ASN 75	H	45.02	23.92 ||||||	-0.31
	76	A:LYS 76		95.52	0.00	0.00			76	B:LYS 76		93.38	0.00	0.00
	77	A:TYR 77		105.34	0.00	0.00			77	B:LEU 77		101.14	24.00 |||	0.38
	78	A:GLY 78		29.82	0.00	0.00			78	B:HIS 78		116.01	56.54 |||||	0.08
helix 4	79	A:GLU 79		41.85	0.00	0.00			79	B:GLU 79		50.70	0.00	0.00
	80	A:ALA 80		78.26	0.00	0.00			80	B:HIS 80		148.59	0.00	0.00
	81	A:VAL 81		66.11	0.00	0.00			81	B:HIS 81		148.86	13.27 |	0.73
	82	A:THR 82		5.69	0.00	0.00			82	B:ARG 82		225.07	0.00	0.00
	83	A:LYS 83		71.35	0.00	0.00			83	B:LYS 83		196.68	0.00	0.00
	84	A:GLU 84		131.04	0.00	0.00
	85	A:LEU 85		68.16	0.00	0.00
	86	A:ILE 86		11.54	0.00	0.00
	87	A:ALA 87		50.39	0.00	0.00
	88	A:GLY 88		8.70	0.00	0.00
	89	A:MET 89		4.63	0.00	0.00
	90	A:LEU 90		11.57	0.00	0.00
	91	A:THR 91		99.50	0.00	0.00
	92	A:GLY 92		41.48	0.00	0.00
	93	A:GLN 93		118.07	0.00	0.00
	94	A:ASP 94		147.02	0.00	0.00
	95	A:TYR 95		39.28	0.00	0.00
	96	A:MET 96		187.81	0.00	0.00
	97	A:LYS 97		115.06	0.00	0.00
	98	A:SER 98		37.57	0.00	0.00
	99	A:ALA 99		75.44	0.00	0.00
	100	A:PRO 100		95.88	0.00	0.00
	101	A:GLN 101		37.96	0.00	0.00
helix 5	102	A:THR 102		81.56	0.00	0.00
	103	A:GLU 103		111.66	0.00	0.00
	104	A:ALA 104		1.59	0.00	0.00
	105	A:GLN 105		29.41	0.00	0.00
	106	A:GLN 106		125.87	0.00	0.00
	107	A:LYS 107		85.08	0.00	0.00
	108	A:ALA 108		0.00	0.00	0.00
	109	A:GLN 109		37.84	0.00	0.00
	110	A:THR 110		83.85	0.00	0.00
	111	A:ILE 111		15.39	0.00	0.00
	112	A:MET 112		3.35	0.00	0.00
	113	A:ASN 113		74.38	0.00	0.00
	114	A:THR 114		110.59	0.00	0.00
	115	A:TRP 115		146.81	0.00	0.00
	116	A:GLY 116		46.00	0.00	0.00
	117	A:TYR 117		96.31	0.00	0.00
	118	A:HIS 118		141.42	0.00	0.00
	119	A:LYS 119		149.89	0.00	0.00
	120	A:SER 120		82.33	0.00	0.00
	121	A:ASN 121		48.18	0.00	0.00
	122	A:ALA 122		87.84	0.00	0.00
	123	A:SER 123		55.58	0.00	0.00
	124	A:ILE 124		13.21	0.00	0.00
	125	A:GLY 125		1.75	0.00	0.00
	126	A:ASP 126		57.42	0.00	0.00
	127	A:PRO 127		4.34	0.00	0.00
	128	A:VAL 128		116.86	0.00	0.00
	129	A:LEU 129		77.20	0.00	0.00
	130	A:LEU 130		14.73	0.00	0.00
	131	A:PHE 131		49.06	0.00	0.00
	132	A:GLY 132		16.79	0.00	0.00
	133	A:SER 133		41.13	0.00	0.00
	134	A:SER 134		45.71	0.00	0.00
	135	A:VAL 135		145.87	0.00	0.00
	136	A:LEU 136		68.70	0.00	0.00
	137	A:GLY 137		42.31	0.00	0.00
helix 1	138	A:THR 138		103.35	0.00	0.00
	139	A:THR 139		112.89	24.97 |||	0.33
	140	A:ILE 140		74.03	0.00	0.00
	141	A:LYS 141		70.95	0.00	0.00
	142	A:GLU 142		109.27	22.23 |||	-0.11
	143	A:GLY 143	H	21.37	17.01 ||||||||	0.26
	144	A:MET 144		19.08	0.00	0.00
	145	A:ALA 145		64.88	0.00	0.00
	146	A:LEU 146		117.21	64.33 ||||||	1.03
	147	A:ASN 147	H	8.31	7.25 |||||||||	-0.11
	148	A:ALA 148		24.59	0.00	0.00
	149	A:THR 149		88.93	0.00	0.00
	150	A:ILE 150		77.55	64.94 |||||||||	1.03
	151	A:GLY 151		2.87	0.00	0.00
	152	A:VAL 152		56.83	0.00	0.00
	153	A:GLY 153		38.49	12.65 ||||	0.17
	154	A:VAL 154		49.72	48.38 ||||||||||	0.76
	155	A:ASN 155		7.78	0.00	0.00
	156	A:THR 156		35.29	0.00	0.00
	157	A:ALA 157		60.77	39.53 |||||||	0.54
	158	A:VAL 158	H	53.86	46.36 |||||||||	0.59
	159	A:GLN 159		14.68	0.67 |	0.01
	160	A:LEU 160		124.37	0.00	0.00
	161	A:SER 161		96.54	74.71 ||||||||	-0.15
	162	A:GLY 162		38.48	12.79 ||||	0.20
	163	A:ASN 163		158.69	0.00	0.00
	164	A:ASP 164		77.89	0.00	0.00
	165	A:PRO 165		120.91	0.00	0.00
	166	A:PHE 166		85.13	0.00	0.00
	167	A:SER 167		23.38	0.00	0.00
helix 2	168	A:TYR 168		126.18	0.00	0.00
	169	A:VAL 169		16.75	0.00	0.00
	170	A:ASP 170		18.46	0.00	0.00
	171	A:ALA 171		4.35	0.00	0.00
	172	A:ILE 172		25.61	0.00	0.00
	173	A:LEU 173		12.51	0.00	0.00
	174	A:ALA 174		4.53	0.00	0.00
	175	A:GLY 175		2.11	0.00	0.00
	176	A:VAL 176		14.33	0.00	0.00
	177	A:THR 177		5.26	0.00	0.00
	178	A:ALA 178		1.04	0.00	0.00
	179	A:ALA 179		8.10	0.00	0.00
	180	A:ALA 180		9.60	0.00	0.00
	181	A:THR 181		0.69	0.00	0.00
	182	A:THR 182		23.84	1.17 |	0.02
	183	A:GLY 183		63.50	0.00	0.00
	184	A:LYS 184		64.73	0.00	0.00
	185	A:SER 185		60.80	0.00	0.00
helix 3	186	A:TRP 186		82.15	0.00	0.00
	187	A:GLN 187		91.99	0.00	0.00
	188	A:ALA 188		37.40	0.00	0.00
	189	A:SER 189		9.24	0.00	0.00
	190	A:ALA 190		9.14	0.00	0.00
	191	A:ALA 191		18.48	0.00	0.00
	192	A:ILE 192		20.09	0.00	0.00
	193	A:ASN 193		6.21	0.00	0.00
	194	A:MET 194		49.74	0.00	0.00
	195	A:GLY 195		12.48	0.00	0.00
	196	A:GLY 196		7.53	0.00	0.00
	197	A:ALA 197		23.07	0.00	0.00
	198	A:ALA 198		27.10	0.00	0.00
	199	A:ILE 199		5.86	0.00	0.00
	200	A:GLY 200		5.96	0.00	0.00
	201	A:SER 201		9.09	0.00	0.00
	202	A:ALA 202		38.86	0.00	0.00
	203	A:ILE 203		1.56	0.00	0.00
	204	A:LYS 204		66.73	0.00	0.00
	205	A:GLY 205		63.90	0.00	0.00
	206	A:GLU 206		56.52	0.00	0.00
	207	A:ASP 207		85.79	0.00	0.00
helix 4	208	A:PRO 208		92.43	0.00	0.00
	209	A:THR 209		89.54	0.00	0.00
	210	A:ASN 210		55.62	0.00	0.00
	211	A:SER 211		6.80	0.00	0.00
	212	A:VAL 212		103.46	0.00	0.00
	213	A:ILE 213		72.70	21.76 |||	0.35
	214	A:SER 214		9.02	0.00	0.00
	215	A:ASN 215		25.46	0.00	0.00
	216	A:GLY 216		40.16	0.00	0.00
	217	A:PHE 217		115.64	81.57 ||||||||	1.31
	218	A:GLY 218		1.17	0.00	0.00
	219	A:SER 219		9.28	0.00	0.00
	220	A:ALA 220		60.35	0.00	0.00
	221	A:ALA 221		18.18	11.91 |||||||	0.17
	222	A:GLY 222		0.86	0.00	0.00
	223	A:SER 223		21.76	0.00	0.00
	224	A:LEU 224		121.36	42.90 ||||	0.69
	225	A:GLY 225		10.20	10.20 ||||||||||	0.14
	226	A:GLY 226		8.49	0.00	0.00
	227	A:LYS 227		88.09	0.00	0.00
	228	A:VAL 228		74.28	35.75 |||||	0.56
	229	A:VAL 229		15.88	15.88 |||||||||||	0.25
	230	A:ASP 230		38.73	0.00	0.00
	231	A:SER 231		88.63	0.00	0.00
	232	A:LEU 232		133.85	2.75 |	0.04
	233	A:SER 233		22.76	8.24 ||||	0.07
	234	A:PRO 234		125.36	52.22 |||||	0.78
	235	A:VAL 235		46.44	45.57 ||||||||||	0.73
	236	A:THR 236		131.25	0.84 |	-0.01
	237	A:ASP 237		70.08	3.99 |	0.01
helix 5	238	A:GLN 238		99.26	0.00	0.00
	239	A:VAL 239		107.24	32.94 ||||	0.53
	240	A:THR 240	H	58.11	56.40 ||||||||||	0.32
	241	A:LYS 241		28.31	0.00	0.00
	242	A:ASP 242		16.12	0.00	0.00
	243	A:VAL 243		21.92	20.91 ||||||||||	0.33
	244	A:ILE 244		68.20	68.20 ||||||||||	1.09
	245	A:SER 245		5.50	0.00	0.00
	246	A:ALA 246		1.34	0.00	0.00
	247	A:VAL 247		16.41	13.90 |||||||||	0.22
	248	A:THR 248		52.47	51.94 ||||||||||	0.46
	249	A:GLY 249		0.00	0.00	0.00
	250	A:SER 250		15.42	0.00	0.00
	251	A:THR 251		32.44	23.94 ||||||||	0.36
	252	A:ALA 252		27.52	26.72 ||||||||||	0.42
	253	A:SER 253		9.73	0.00	0.00
	254	A:GLU 254		43.36	0.00	0.00
	255	A:LEU 255		83.11	63.53 ||||||||	1.01
	256	A:THR 256		35.40	31.59 |||||||||	0.13
	257	A:GLY 257		13.94	0.00	0.00
	258	A:LYS 258		76.09	9.49 ||	-0.25
	259	A:ALA 259		54.65	36.72 |||||||	0.59
	260	A:VAL 260		16.91	16.91 |||||||||||	0.27
	261	A:LYS 261		79.22	0.00	0.00
	262	A:ASP 262		83.23	7.86 |	-0.13
	263	A:GLU 263	H	89.84	80.82 |||||||||	-0.01
	264	A:LEU 264		47.74	14.23 |||	0.23
	265	A:ASP 265		72.44	0.00	0.00
	266	A:LYS 266	H	130.35	52.91 |||||	-0.59
	267	A:ARG 267	HS	160.80	120.20 ||||||||	-1.80
	268	A:GLU 268		115.64	0.00	0.00
	269	A:LYS 269		173.24	0.00	0.00
	270	A:LYS 270		187.98	46.34 |||	-0.71
	271	A:GLN 271		194.39	0.00	0.00

## Sheet: STEC 2074
	##	Structure 1	HSDC	ASA	BSA	ΔiG			##	Structure 2	HSDC	ASA	BSA	ΔiG
	1	A:ALA 1		135.00	0.00	0.00			1	B:MET 1		242.94	0.00	0.00
	2	A:LEU 2		145.48	31.79 |||	0.51			2	B:SER 2		114.38	7.50 |	0.12
	3	A:SER 3		100.32	0.00	0.00			3	B:LYS 3		173.12	32.47 ||	0.06
	4	A:LEU 4		39.52	0.00	0.00			4	B:LYS 4		130.04	0.00	0.00
	5	A:PRO 5		92.23	0.00	0.00			5	B:PRO 5		17.51	2.84 ||	0.05
helix 1	6	A:SER 6		92.35	0.00	0.00			6	B:SER 6		46.07	0.00	0.00		##	Structure 1	Dist. [Å]	Structure 2
	7	A:GLY 7		48.55	0.00	0.00		helix 1	7	B:VAL 7		99.18	0.00	0.00		1	A:TYR 196[ OH ]	3.21	B:LYS 45[ O ]
	8	A:MET 8		52.83	0.00	0.00			8	B:TYR 8		144.30	0.00	0.00		2	A:LYS 78[ NZ ]	2.29	B:ASP 72[ OD1]
	9	A:VAL 9		62.75	0.00	0.00			9	B:LEU 9		55.98	44.47 ||||||||	0.71		3	A:GLY 82[ O ]	2.62	B:ARG 64[ NH2]
	10	A:SER 10		56.55	0.00	0.00			10	B:LEU 10		27.14	0.00	0.00		4	A:THR 85[ OG1]	2.52	B:ARG 64[ NE ]
	11	A:TYR 11		47.13	0.00	0.00			11	B:LEU 11		100.94	0.00	0.00		5	A:SER 86[ OG ]	2.18	B:ARG 64[ NH2]
	12	A:GLY 12		7.40	0.00	0.00			12	B:LEU 12		76.19	21.84 |||	0.34		6	A:TYR 166[ O ]	2.71	B:TYR 16[ OH ]
	13	A:GLN 13		15.11	0.00	0.00			13	B:THR 13		41.47	41.47 ||||||||||	0.10		7	A:THR 181[ O ]	3.33	B:ARG 64[ NH1]
	14	A:ALA 14		4.85	0.00	0.00			14	B:ILE 14		49.01	0.00	0.00		8	A:ASP 184[ OD1]	2.70	B:ARG 64[ NH1]
	15	A:VAL 15		7.71	0.00	0.00			15	B:ILE 15		100.77	0.00	0.00
	16	A:ALA 16		6.01	0.00	0.00			16	B:TYR 16	H	139.29	94.16 |||||||	0.63		##	Structure 1	Dist. [Å]	Structure 2
	17	A:SER 17		1.35	0.00	0.00			17	B:CYS 17		20.85	14.71 ||||||||	0.60		1	A:LYS 78[ NZ ]	2.29	B:ASP 72[ OD1]
	18	A:TRP 18		17.50	0.00	0.00			18	B:TRP 18		89.78	0.00	0.00		2	A:LYS 78[ NZ ]	2.66	B:ASP 72[ OD2]
	19	A:ASN 19		2.66	0.00	0.00			19	B:VAL 19		59.54	0.00	0.00		3	A:ASP 184[ OD1]	2.70	B:ARG 64[ NH1]
	20	A:GLN 20		92.33	0.00	0.00			20	B:ILE 20		63.08	21.08 ||||	0.34		4	A:ASP 184[ OD2]	2.96	B:ARG 64[ NH1]
	21	A:TYR 21		72.15	0.00	0.00			21	B:PHE 21		75.44	67.15 |||||||||	0.98		5	A:ASP 184[ OD2]	3.40	B:ARG 64[ NH2]
	22	A:ALA 22		0.00	0.00	0.00			22	B:PHE 22		39.70	0.00	0.00
	23	A:ASP 23		18.34	0.00	0.00			23	B:LEU 23		97.87	0.00	0.00
	24	A:ALA 24		85.05	0.00	0.00			24	B:ILE 24		93.81	58.91 |||||||	0.94
	25	A:ASN 25		77.47	0.00	0.00			25	B:GLY 25		21.36	21.36 |||||||||||	0.34
	26	A:ASN 26		136.79	0.00	0.00			26	B:SER 26		20.20	0.00	0.00
	27	A:LEU 27		40.17	0.00	0.00			27	B:VAL 27		82.26	0.00	0.00
	28	A:THR 28		63.09	0.00	0.00			28	B:VAL 28		75.97	56.55 ||||||||	0.90
helix 2	29	A:PRO 29		102.31	0.00	0.00			29	B:LEU 29		41.55	41.55 ||||||||||	0.66
	30	A:GLU 30		125.47	0.00	0.00			30	B:LEU 30		57.66	0.00	0.00
	31	A:GLN 31		91.12	0.00	0.00			31	B:ILE 31		97.16	0.00	0.00
	32	A:LYS 32		33.83	0.00	0.00			32	B:VAL 32		72.45	57.05 ||||||||	0.91
	33	A:GLN 33		69.46	0.00	0.00			33	B:ASN 33		19.94	19.03 ||||||||||	-0.12
	34	A:ALA 34		50.74	0.00	0.00			34	B:PHE 34		96.92	0.00	0.00
	35	A:GLY 35		2.21	0.00	0.00			35	B:TRP 35		209.24	31.61 ||	0.29
	36	A:LEU 36		12.87	0.00	0.00			36	B:GLU 36		140.10	59.52 |||||	0.19
	37	A:ASP 37		63.14	0.00	0.00			37	B:GLY 37		59.74	22.01 ||||	0.34
	38	A:LYS 38		94.11	0.00	0.00			38	B:GLY 38		47.19	0.00	0.00
	39	A:LEU 39		7.18	0.00	0.00			39	B:CYS 39		88.66	0.00	0.00
	40	A:ALA 40		55.22	0.00	0.00			40	B:PHE 40		140.08	0.00	0.00
	41	A:LYS 41		160.66	0.00	0.00			41	B:TYR 41		138.39	20.42 ||	0.33
	42	A:GLY 42		68.18	0.00	0.00			42	B:PHE 42		64.44	0.00	0.00
	43	A:GLU 43		97.90	0.00	0.00			43	B:SER 43		21.80	0.00	0.00
	44	A:LEU 44		98.46	0.00	0.00		helix 2	44	B:GLU 44		120.83	0.00	0.00
	45	A:PRO 45		4.39	0.00	0.00			45	B:LYS 45	H	169.38	31.63 ||	0.31
	46	A:GLU 46		160.85	0.00	0.00			46	B:GLN 46		39.66	36.33 ||||||||||	-0.02
	47	A:GLY 47		44.71	0.00	0.00			47	B:PHE 47		85.67	0.00	0.00
	48	A:ALA 48		10.68	0.00	0.00			48	B:LYS 48		117.97	4.78 |	0.08
	49	A:ASN 49		85.32	0.00	0.00			49	B:ALA 49		42.44	42.44 ||||||||||	0.66
helix 3	50	A:ILE 50		36.47	0.00	0.00			50	B:ALA 50		5.45	5.45 |||||||||||	0.06
	51	A:SER 51		65.86	0.00	0.00			51	B:ILE 51		61.23	0.00	0.00
	52	A:LYS 52		130.14	0.00	0.00			52	B:THR 52		80.94	34.39 |||||	0.44
	53	A:VAL 53		13.96	0.00	0.00			53	B:LEU 53		115.68	114.71 ||||||||||	1.75
	54	A:ILE 54		53.71	0.00	0.00			54	B:SER 54		5.40	5.40 |||||||||||	0.06
	55	A:VAL 55		92.67	0.00	0.00			55	B:GLY 55		30.06	0.00	0.00
	56	A:ASP 56		61.12	0.00	0.00			56	B:ILE 56		121.58	84.10 |||||||	1.26
	57	A:GLY 57		2.04	0.00	0.00			57	B:ALA 57		39.13	39.13 ||||||||||	0.57
	58	A:TYR 58		160.11	0.00	0.00			58	B:GLY 58		0.00	0.00	0.00
	59	A:LYS 59		168.69	0.00	0.00			59	B:GLY 59		22.81	0.00	0.00
	60	A:ASP 60		114.11	0.00	0.00			60	B:GLY 60		41.12	29.12 ||||||||	0.40
	61	A:GLY 61		29.67	0.00	0.00			61	B:ALA 61		31.58	31.58 ||||||||||	0.44
helix 4	62	A:VAL 62		22.08	0.00	0.00			62	B:GLY 62		0.00	0.00	0.00
	63	A:LEU 63		48.07	0.00	0.00			63	B:LEU 63		83.91	9.19 ||	0.15
	64	A:ILE 64		38.06	0.00	0.00			64	B:ARG 64	HS	162.15	162.15 ||||||||||	-3.68
	65	A:ALA 65		56.11	0.00	0.00			65	B:SER 65		57.61	56.81 ||||||||||	0.08
	66	A:GLY 66		7.74	0.00	0.00			66	B:TRP 66		54.24	8.27 ||	0.13
	67	A:ALA 67		9.37	0.00	0.00			67	B:ILE 67		65.43	28.44 |||||	0.45
	68	A:TRP 68		109.67	0.00	0.00			68	B:PHE 68		124.46	110.52 |||||||||	1.75
	69	A:TYR 69		118.52	0.00	0.00			69	B:ALA 69		44.96	29.60 |||||||	0.47
	70	A:LEU 70		32.66	0.00	0.00			70	B:TRP 70		82.80	0.00	0.00
	71	A:GLY 71		23.75	0.00	0.00			71	B:ILE 71		68.96	45.06 |||||||	0.72
	72	A:PRO 72		62.23	0.00	0.00			72	B:ASP 72	HS	90.88	24.77 |||	-0.29
	73	A:ALA 73		55.10	0.00	0.00			73	B:GLU 73		31.72	0.00	0.00
	74	A:VAL 74		35.59	2.34 |	0.04			74	B:ARG 74		129.88	0.00	0.00
	75	A:SER 75		69.56	30.38 |||||	0.28			75	B:LYS 75		133.72	32.75 |||	-1.13
helix 1	76	A:VAL 76		129.95	0.00	0.00			76	B:ALA 76		71.05	0.00	0.00
	77	A:GLY 77		46.59	9.66 |||	0.15			77	B:ARG 77		152.38	0.00	0.00
	78	A:LYS 78	HS	131.97	105.40 ||||||||	0.14			78	B:LYS 78		168.13	0.00	0.00
	79	A:ALA 79		2.18	0.00	0.00			79	B:SER 79		71.96	0.00	0.00
	80	A:ALA 80		46.44	0.00	0.00			80	B:PRO 80		108.49	0.00	0.00
	81	A:VAL 81		92.52	63.06 |||||||	1.01			81	B:PRO 81		121.99	0.00	0.00
	82	A:GLY 82	H	9.71	9.71 |||||||||||	0.15			82	B:SER 82		103.90	0.00	0.00
	83	A:GLY 83		0.00	0.00	0.00			83	B:VAL 83		129.64	0.00	0.00
	84	A:VAL 84		93.42	0.00	0.00			84	B:PRO 84		114.29	0.00	0.00
	85	A:THR 85	H	58.25	46.38 ||||||||	0.57			85	B:LYS 85		201.86	0.00	0.00
	86	A:SER 86	H	8.20	1.10 ||	-0.01			86	B:ALA 86		149.70	0.00	0.00
	87	A:ALA 87		31.43	0.00	0.00
	88	A:ALA 88		67.44	0.25 |	-0.00
	89	A:VAL 89		46.23	38.03 |||||||||	0.59
	90	A:ASN 90		27.36	0.00	0.00
	91	A:GLY 91		13.73	0.00	0.00
	92	A:GLY 92		35.88	19.69 ||||||	0.25
	93	A:PHE 93		47.73	41.59 |||||||||	0.66
	94	A:GLN 94		21.85	0.00	0.00
	95	A:TRP 95		170.19	9.70 |	0.16
	96	A:TYR 96		112.80	91.33 |||||||||	0.78
	97	A:GLY 97		21.41	0.00	0.00
	98	A:LEU 98		56.28	0.00	0.00
	99	A:SER 99		65.60	0.00	0.00
	100	A:GLN 100		48.67	0.00	0.00
	101	A:PRO 101		122.06	4.52 |	0.07
	102	A:GLY 102		54.16	0.00	0.00
	103	A:SER 103		5.57	0.00	0.00
	104	A:GLU 104		135.61	0.00	0.00
	105	A:ASN 105		156.16	0.00	0.00
	106	A:GLN 106		89.75	0.00	0.00
	107	A:SER 107		95.49	0.00	0.00
	108	A:TRP 108		83.98	0.00	0.00
	109	A:ASP 109		56.79	0.00	0.00
helix 2	110	A:TYR 110		164.57	0.00	0.00
	111	A:LYS 111		128.15	0.00	0.00
	112	A:GLY 112		8.89	0.00	0.00
	113	A:SER 113		22.10	0.00	0.00
	114	A:ALA 114		46.90	0.00	0.00
	115	A:SER 115		10.43	0.00	0.00
	116	A:SER 116		25.01	0.00	0.00
	117	A:PHE 117		72.27	0.00	0.00
	118	A:MET 118		37.98	0.00	0.00
	119	A:THR 119		15.74	0.00	0.00
	120	A:GLY 120		0.16	0.16 |||||||||||	0.00
	121	A:MET 121		45.68	0.00	0.00
	122	A:LEU 122		6.70	0.00	0.00
	123	A:ALA 123		0.50	0.00	0.00
	124	A:PRO 124		10.90	10.90 |||||||||||	0.17
	125	A:GLY 125		43.70	0.00	0.00
	126	A:ARG 126		13.45	0.00	0.00
	127	A:THR 127		66.84	0.00	0.00
helix 3	128	A:VAL 128		25.47	0.00	0.00
	129	A:THR 129		42.79	0.00	0.00
	130	A:ALA 130		7.76	0.00	0.00
	131	A:ASN 131		2.62	0.00	0.00
	132	A:THR 132		8.03	0.00	0.00
	133	A:ALA 133		14.32	0.00	0.00
	134	A:ILE 134		2.38	0.00	0.00
	135	A:ALA 135		10.83	0.00	0.00
	136	A:LEU 136		21.05	0.00	0.00
	137	A:GLY 137		1.74	0.00	0.00
	138	A:GLY 138		7.74	0.00	0.00
	139	A:SER 139		7.05	0.00	0.00
	140	A:VAL 140		34.90	0.00	0.00
	141	A:PHE 141		76.81	0.00	0.00
	142	A:SER 142		20.37	0.00	0.00
	143	A:ASP 143		69.37	0.00	0.00
	144	A:GLY 144		32.26	0.00	0.00
	145	A:ALA 145		71.44	0.00	0.00
	146	A:ASN 146		92.42	0.00	0.00
helix 4	147	A:ILE 147		84.64	0.00	0.00
	148	A:LYS 148		146.63	0.00	0.00
	149	A:SER 149		18.24	0.00	0.00
	150	A:GLN 150		22.30	0.00	0.00
	151	A:SER 151		20.90	0.00	0.00
	152	A:GLY 152		4.15	0.00	0.00
	153	A:THR 153		18.98	0.00	0.00
	154	A:ALA 154		1.48	0.00	0.00
	155	A:LEU 155		108.16	0.00	0.00
	156	A:GLY 156		0.00	0.00	0.00
	157	A:ALA 157		1.75	0.00	0.00
	158	A:TYR 158		98.01	0.00	0.00
	159	A:ALA 159		43.50	6.69 ||	0.11
	160	A:GLY 160		3.09	0.34 ||	0.01
	161	A:GLY 161		0.00	0.00	0.00
	162	A:TYR 162		93.52	0.00	0.00
	163	A:VAL 163		108.78	79.02 ||||||||	1.25
	164	A:GLY 164		2.88	0.00	0.00
	165	A:GLU 165		109.44	0.00	0.00
	166	A:TYR 166	H	186.26	12.93 |	-0.13
	167	A:PHE 167		50.11	17.04 ||||	0.27
	168	A:PRO 168		74.39	28.62 ||||	0.46
	169	A:VAL 169		110.66	0.00	0.00
	170	A:ILE 170		152.01	29.07 ||	0.26
	171	A:LEU 171		77.45	71.76 ||||||||||	1.15
	172	A:ARG 172		158.29	0.00	0.00
	173	A:PRO 173		116.96	72.84 |||||||	0.76
	174	A:VAL 174		126.44	117.59 ||||||||||	1.45
	175	A:LEU 175		34.66	31.79 ||||||||||	0.51
	176	A:GLY 176		48.03	0.00	0.00
	177	A:ASN 177		114.06	0.00	0.00
helix 5	178	A:SER 178		0.67	0.50 ||||||||	0.01
	179	A:ALA 179		7.34	0.00	0.00
	180	A:SER 180		19.72	0.00	0.00
	181	A:THR 181	H	77.73	59.43 ||||||||	0.67
	182	A:VAL 182		51.17	42.98 |||||||||	0.67
	183	A:GLY 183		0.77	0.00	0.00
	184	A:ASP 184	HS	19.84	2.71 ||	-0.09
	185	A:ILE 185		55.79	51.29 ||||||||||	0.82
	186	A:GLY 186		17.62	16.30 ||||||||||	0.24
	187	A:GLY 187		2.74	0.00	0.00
	188	A:GLY 188		32.45	0.00	0.00
	189	A:PHE 189		96.99	96.68 ||||||||||	1.55
	190	A:VAL 190		33.37	28.86 |||||||||	0.46
	191	A:SER 191		18.79	0.00	0.00
	192	A:GLU 192		58.62	13.61 |||	0.21
	193	A:LEU 193		91.04	91.04 ||||||||||	1.31
	194	A:ILE 194		57.41	32.14 ||||||	0.50
	195	A:ASN 195		75.45	0.00	0.00
	196	A:TYR 196	H	89.32	67.71 ||||||||	0.39
	197	A:GLY 197		39.05	39.05 ||||||||||	0.51
	198	A:ILE 198		108.11	32.08 |||	0.51
	199	A:LYS 199		107.00	0.00	0.00
	200	A:ASN 200		82.23	21.91 |||	0.12
	201	A:TYR 201		157.66	112.39 ||||||||	0.84
	202	A:PRO 202		104.94	21.28 |||	0.34
	203	A:THR 203		115.29	0.00	0.00
	204	A:PRO 204		113.55	0.00	0.00
	205	A:THR 205		124.31	0.00	0.00
	206	A:ASN 206		145.14	0.00	0.00
	207	A:LYS 207		184.07	0.00	0.00
	208	A:GLU 208		149.63	0.00	0.00
	209	A:PRO 209		105.77	0.00	0.00
	210	A:GLU 210		167.27	0.00	0.00
	211	A:HIS 211		177.99	0.00	0.00
	212	A:GLU 212		212.30	0.00	0.00

## Sheet: 88-H13-A
	##	Structure 1	HSDC	ASA	BSA	ΔiG			##	Structure 2	HSDC	ASA	BSA	ΔiG
	1	A:ALA 1		150.32	0.00	0.00			1	B:MET 1		241.82	0.00	0.00
	2	A:LEU 2		170.14	47.80 |||	0.76			2	B:GLU 2		168.05	12.74 |	0.13
	3	A:SER 3		98.40	0.00	0.00			3	B:ARG 3		207.24	22.06 ||	-0.14
	4	A:LEU 4		49.33	0.00	0.00			4	B:LYS 4		194.46	10.71 |	0.17
	5	A:PRO 5		87.60	0.00	0.00			5	B:ASN 5	H	65.22	23.00 ||||	-0.17
helix 1	6	A:SER 6		96.51	0.00	0.00			6	B:LYS 6		149.96	0.00	0.00
	7	A:GLY 7		45.84	0.00	0.00			7	B:ALA 7		7.86	0.00	0.00			##	Structure 1	Dist. [Å]	Structure 2
	8	A:MET 8		21.88	0.00	0.00			8	B:THR 8		68.23	0.00	0.00			1	A:TYR 96[ OH ]	3.01	B:ASN 51[ OD1]
	9	A:VAL 9		44.20	0.00	0.00		helix 1	9	B:VAL 9		101.47	0.00	0.00			2	A:SER 182[ OG ]	3.00	B:ALA 63[ O ]
	10	A:SER 10		53.42	0.00	0.00			10	B:GLY 10		48.15	0.00	0.00			3	A:SER 86[ OG ]	3.89	B:ARG 66[ NH1]
	11	A:TYR 11		39.98	0.00	0.00			11	B:LEU 11		51.12	15.57 ||||	0.25			4	A:GLY 120[ O ]	2.89	B:ARG 66[ NH2]
	12	A:GLY 12		1.49	0.00	0.00			12	B:LEU 12		17.31	0.00	0.00			5	A:VAL 170[ O ]	2.69	B:TYR 18[ OH ]
	13	A:GLN 13		51.49	0.00	0.00			13	B:LEU 13		110.59	0.00	0.00			6	A:VAL 174[ O ]	3.78	B:ASN 5[ ND2]
	14	A:ALA 14		4.90	0.00	0.00			14	B:LEU 14		124.66	15.90 ||	0.25			7	A:GLU 201[ OE1]	2.64	B:SER 39[ OG ]
	15	A:VAL 15		5.17	0.00	0.00			15	B:SER 15		28.03	24.06 |||||||||	0.00
	16	A:ALA 16		20.73	0.00	0.00			16	B:ILE 16		29.56	0.00	0.00			##	Structure 1	Dist. [Å]	Structure 2
	17	A:SER 17		2.62	0.00	0.00			17	B:MET 17		142.19	0.00	0.00			1	A:LYS 78[ NZ ]	2.92	B:ASP 74[ OD1]
	18	A:TRP 18		27.74	0.00	0.00			18	B:TYR 18	H	129.18	72.53 ||||||	0.40			2	A:LYS 78[ NZ ]	3.35	B:ASP 74[ OD2]
	19	A:ASN 19		11.24	0.00	0.00			19	B:MET 19		52.60	52.60 ||||||||||	1.60
	20	A:GLN 20		58.38	0.00	0.00			20	B:ILE 20		34.03	0.00	0.00
	21	A:TYR 21		92.18	0.00	0.00			21	B:PHE 21		119.29	0.00	0.00
	22	A:ALA 22		0.00	0.00	0.00			22	B:CYS 22		24.84	16.55 |||||||	0.58
	23	A:ASP 23		70.35	0.00	0.00			23	B:CYS 23		14.55	14.55 ||||||||||	0.59
	24	A:ALA 24		83.60	0.00	0.00			24	B:LEU 24		50.63	0.00	0.00
	25	A:ASN 25		74.28	0.00	0.00			25	B:ILE 25		72.62	0.00	0.00
	26	A:ASN 26		134.48	0.00	0.00			26	B:PHE 26		129.00	94.82 ||||||||	1.52
	27	A:LEU 27		40.30	0.00	0.00			27	B:PHE 27		64.58	63.21 ||||||||||	0.97
	28	A:THR 28		63.96	0.00	0.00			28	B:SER 28		37.23	0.00	0.00
helix 2	29	A:PRO 29		84.96	0.00	0.00			29	B:LEU 29		103.45	0.00	0.00
	30	A:GLU 30		124.41	0.00	0.00			30	B:THR 30		76.38	49.81 |||||||	0.47
	31	A:GLN 31		93.94	0.00	0.00			31	B:LEU 31		43.78	31.73 ||||||||	0.50
	32	A:LYS 32		16.81	0.00	0.00			32	B:ILE 32		67.79	0.00	0.00
	33	A:GLN 33		37.31	0.00	0.00			33	B:VAL 33		87.67	0.00	0.00
	34	A:ALA 34		50.03	0.00	0.00			34	B:VAL 34		67.94	53.00 ||||||||	0.85
	35	A:GLY 35		5.08	0.00	0.00			35	B:LYS 35		32.71	22.60 |||||||	0.36
	36	A:LEU 36		12.26	0.00	0.00			36	B:PHE 36		123.31	0.00	0.00
	37	A:ASP 37		52.13	0.00	0.00			37	B:VAL 37		93.54	29.52 ||||	0.38
	38	A:LYS 38		113.66	0.00	0.00			38	B:ILE 38		126.79	91.78 ||||||||	1.43
	39	A:LEU 39		6.91	0.00	0.00			39	B:SER 39	H	71.73	31.98 |||||	-0.16
	40	A:ALA 40		43.24	0.00	0.00			40	B:HIS 40		148.93	0.00	0.00
	41	A:LYS 41		158.16	0.00	0.00			41	B:GLU 41		108.91	0.00	0.00
	42	A:GLY 42		59.01	0.00	0.00			42	B:VAL 42		66.23	0.00	0.00
	43	A:GLU 43		98.29	0.00	0.00			43	B:ASN 43		96.54	0.00	0.00
	44	A:LEU 44		114.33	0.00	0.00			44	B:ILE 44		70.51	0.00	0.00
	45	A:PRO 45		36.68	0.00	0.00			45	B:LYS 45		134.41	0.00	0.00
	46	A:GLU 46		176.25	0.00	0.00		helix 2	46	B:GLN 46		137.36	0.00	0.00
	47	A:GLY 47		83.68	0.00	0.00			47	B:SER 47		60.30	4.34 |	0.06
	48	A:VAL 48		28.85	0.00	0.00			48	B:ASP 48		23.37	0.00	0.00
	49	A:ASN 49		95.99	0.00	0.00			49	B:LEU 49		107.20	0.00	0.00
helix 3	50	A:ILE 50		29.75	0.00	0.00			50	B:GLU 50		97.67	9.40 |	0.03
	51	A:SER 51		68.88	0.00	0.00			51	B:ASN 51	H	99.04	61.28 |||||||	-0.33
	52	A:LYS 52		131.43	0.00	0.00			52	B:ILE 52		12.20	5.84 |||||	0.09
	53	A:VAL 53		32.94	0.00	0.00			53	B:LEU 53		103.26	0.00	0.00
	54	A:ILE 54		37.00	0.00	0.00			54	B:VAL 54		85.04	46.25 ||||||	0.74
	55	A:VAL 55		85.85	0.00	0.00			55	B:ALA 55		35.27	35.11 ||||||||||	0.55
	56	A:ASP 56		63.91	0.00	0.00			56	B:SER 56		0.17	0.00	0.00
	57	A:GLY 57		4.52	0.00	0.00			57	B:VAL 57		68.38	0.00	0.00
	58	A:TYR 58		88.48	0.00	0.00			58	B:ILE 58		112.30	91.08 |||||||||	1.45
	59	A:LYS 59		160.69	0.00	0.00			59	B:VAL 59		66.74	64.90 ||||||||||	1.03
	60	A:ASP 60		103.96	0.00	0.00			60	B:GLY 60		0.00	0.00	0.00
	61	A:GLY 61		37.24	0.00	0.00			61	B:THR 61		37.67	0.00	0.00
helix 4	62	A:VAL 62		78.74	0.00	0.00			62	B:ALA 62		58.61	48.96 |||||||||	0.70
	63	A:LEU 63		26.57	0.00	0.00			63	B:ALA 63	H	39.34	39.34 ||||||||||	0.48
	64	A:ILE 64		70.35	0.00	0.00			64	B:ALA 64		0.62	0.50 |||||||||	0.01
	65	A:ALA 65		54.15	0.00	0.00			65	B:PHE 65		87.40	7.20 |	0.12
	66	A:GLY 66		9.01	0.00	0.00			66	B:ARG 66	H	161.03	157.96 ||||||||||	-1.48
	67	A:ALA 67		7.51	0.00	0.00			67	B:SER 67		65.63	59.56 ||||||||||	0.23
	68	A:TRP 68		135.19	0.00	0.00			68	B:TRP 68		58.52	0.00	0.00
	69	A:TYR 69		31.10	0.00	0.00			69	B:ILE 69		78.56	32.12 |||||	0.51
	70	A:LEU 70		14.09	0.00	0.00			70	B:PHE 70		106.99	97.53 ||||||||||	1.55
	71	A:GLY 71		17.59	0.00	0.00			71	B:THR 71		44.52	17.46 ||||	-0.08
	72	A:PRO 72		82.83	0.00	0.00			72	B:LYS 72		64.70	0.00	0.00
	73	A:ALA 73		53.91	0.00	0.00			73	B:LEU 73		95.61	49.01 ||||||	0.78
	74	A:ALA 74		29.01	0.00	0.00			74	B:ASP 74	S	95.08	30.83 ||||	-0.38
	75	A:SER 75		69.31	13.45 ||	0.16			75	B:GLU 75		34.60	0.00	0.00
helix 1	76	A:THR 76		105.21	0.00	0.00			76	B:ARG 76		154.41	0.00	0.00
	77	A:GLY 77		50.72	19.25 ||||	0.28			77	B:LYS 77		148.69	11.35 |	-0.12
	78	A:LYS 78	S	125.13	82.59 |||||||	0.44			78	B:ALA 78		71.08	0.00	0.00
	79	A:VAL 79		18.72	0.00	0.00			79	B:ARG 79		184.87	0.00	0.00
	80	A:VAL 80		82.26	0.00	0.00			80	B:LYS 80		169.54	0.00	0.00
	81	A:SER 81		50.76	33.56 |||||||	0.19			81	B:THR 81		97.46	0.00	0.00
	82	A:GLY 82		14.32	14.32 |||||||||||	0.19			82	B:PRO 82		106.73	0.00	0.00
	83	A:ALA 83		25.43	0.00	0.00			83	B:SER 83		106.88	0.00	0.00
	84	A:VAL 84		74.26	0.00	0.00			84	B:SER 84		98.58	0.00	0.00
	85	A:ILE 85		92.75	78.16 |||||||||	1.24			85	B:GLY 85		51.52	0.00	0.00
	86	A:SER 86	H	4.73	1.23 |||	-0.01			86	B:PRO 86		183.09	0.00	0.00
	87	A:ALA 87		48.96	0.00	0.00
	88	A:ILE 88		111.55	0.00	0.00
	89	A:ALA 89		33.93	30.79 ||||||||||	0.39
	90	A:ASN 90		3.54	0.00	0.00
	91	A:GLY 91		16.32	0.00	0.00
	92	A:THR 92		84.33	22.78 |||	0.36
	93	A:TYR 93		47.55	22.33 |||||	0.35
	94	A:GLN 94		15.38	0.00	0.00
	95	A:TRP 95		181.20	0.00	0.00
	96	A:TYR 96	H	120.46	67.77 ||||||	0.39
	97	A:ASP 97		22.54	0.00	0.00
	98	A:LEU 98		51.32	0.00	0.00
	99	A:SER 99		73.32	0.00	0.00
	100	A:LYS 100		83.54	47.71 ||||||	-1.24
	101	A:PRO 101		129.67	0.00	0.00
	102	A:GLY 102		62.80	0.00	0.00
	103	A:ASN 103		36.02	0.00	0.00
	104	A:GLU 104		130.68	0.00	0.00
	105	A:ASN 105		156.62	0.00	0.00
	106	A:LYS 106		94.10	0.00	0.00
	107	A:SER 107		88.94	0.00	0.00
	108	A:TRP 108		79.46	0.00	0.00
	109	A:ASP 109		66.25	0.00	0.00
helix 2	110	A:TYR 110		163.50	0.00	0.00
	111	A:TRP 111		122.73	0.00	0.00
	112	A:GLY 112		2.01	0.00	0.00
	113	A:SER 113		27.19	0.00	0.00
	114	A:ALA 114		42.11	0.00	0.00
	115	A:SER 115		20.07	0.00	0.00
	116	A:ALA 116		8.59	0.00	0.00
	117	A:GLY 117		16.71	0.00	0.00
	118	A:ILE 118		36.27	0.00	0.00
	119	A:THR 119		15.74	0.00	0.00
	120	A:GLY 120	H	7.92	6.96 |||||||||	0.08
	121	A:ALA 121		4.86	0.00	0.00
	122	A:LEU 122		0.17	0.00	0.00
	123	A:ALA 123		10.12	6.70 |||||||	0.11
	124	A:PRO 124		25.11	19.25 ||||||||	0.31
	125	A:GLY 125		61.89	0.00	0.00
	126	A:ARG 126		12.38	0.00	0.00
	127	A:ASN 127		75.78	0.00	0.00
helix 3	128	A:ILE 128		46.04	0.00	0.00
	129	A:TRP 129		151.10	0.00	0.00
	130	A:GLN 130		28.22	0.00	0.00
	131	A:ASN 131		15.03	0.00	0.00
	132	A:ALA 132		11.16	0.00	0.00
	133	A:GLY 133		5.10	0.00	0.00
	134	A:ILE 134		2.32	0.00	0.00
	135	A:ALA 135		20.02	0.00	0.00
	136	A:ALA 136		4.18	0.00	0.00
	137	A:GLY 137		6.20	0.00	0.00
	138	A:GLY 138		11.23	0.00	0.00
	139	A:THR 139		21.69	0.00	0.00
	140	A:LEU 140		50.32	0.00	0.00
	141	A:PHE 141		40.94	0.00	0.00
	142	A:THR 142		40.14	0.00	0.00
	143	A:ASP 143		35.39	0.00	0.00
	144	A:GLY 144		19.10	0.00	0.00
	145	A:PRO 145		97.20	0.00	0.00
	146	A:ASP 146		95.84	0.00	0.00
helix 4	147	A:LYS 147		155.61	0.00	0.00
	148	A:GLY 148		5.61	0.00	0.00
	149	A:ALA 149		10.13	0.00	0.00
	150	A:LEU 150		59.47	0.00	0.00
	151	A:ALA 151		20.73	0.00	0.00
	152	A:GLY 152		0.00	0.00	0.00
	153	A:THR 153		8.80	0.00	0.00
	154	A:GLY 154		9.57	0.00	0.00
	155	A:ALA 155		27.50	2.67 |	0.04
	156	A:GLY 156		2.96	0.00	0.00
	157	A:TRP 157		44.03	0.00	0.00
	158	A:VAL 158		71.21	0.00	0.00
	159	A:PHE 159		64.20	51.97 |||||||||	0.83
	160	A:GLY 160		13.38	0.00	0.00
	161	A:THR 161		22.75	0.00	0.00
	162	A:VAL 162		80.29	0.00	0.00
	163	A:VAL 163		18.41	14.39 ||||||||	0.23
	164	A:GLY 164		8.90	0.00	0.00
	165	A:VAL 165		77.85	0.00	0.00
	166	A:VAL 166		74.33	18.98 |||	0.30
	167	A:ALA 167		2.16	2.16 |||||||||||	0.03
	168	A:PRO 168		27.38	0.00	0.00
	169	A:PRO 169		88.20	0.00	0.00
	170	A:VAL 170	H	91.89	33.28 ||||	0.23
	171	A:PHE 171		50.30	50.30 |||||||||||	0.80
	172	A:SER 172		46.95	0.00	0.00
	173	A:PRO 173		109.67	7.45 |	-0.08
	174	A:VAL 174	H	130.10	96.61 ||||||||	0.85
	175	A:LEU 175		82.63	71.84 |||||||||	1.05
	176	A:GLY 176		29.17	12.72 |||||	0.18
helix 5	177	A:PRO 177		127.13	44.98 ||||	0.72
	178	A:GLY 178		27.02	25.69 ||||||||||	0.33
	179	A:SER 179		6.43	0.00	0.00
	180	A:VAL 180		61.51	0.00	0.00
	181	A:PRO 181		81.69	61.43 ||||||||	0.80
	182	A:SER 182	H	33.90	33.90 ||||||||||	-0.01
	183	A:GLY 183		3.10	0.00	0.00
	184	A:ASP 184		27.30	5.98 |||	0.10
	185	A:ILE 185		53.03	52.87 ||||||||||	0.84
	186	A:ILE 186		70.68	70.68 ||||||||||	1.13
	187	A:GLY 187		6.48	0.00	0.00
	188	A:ALA 188		27.49	0.67 |	0.01
	189	A:ILE 189		33.92	24.42 ||||||||	0.39
	190	A:GLY 190		17.07	17.07 ||||||||||	0.24
	191	A:GLY 191		2.67	0.00	0.00
	192	A:GLU 192		38.07	0.00	0.00
	193	A:PHE 193		98.41	87.96 |||||||||	1.41
	194	A:ILE 194		56.25	53.91 ||||||||||	0.86
	195	A:SER 195		4.85	0.00	0.00
	196	A:ASN 196		47.43	0.00	0.00
	197	A:ALA 197		49.79	27.26 ||||||	0.43
	198	A:VAL 198		38.32	33.64 |||||||||	0.54
	199	A:LYS 199		30.62	0.00	0.00
	200	A:ASP 200		89.00	0.00	0.00
	201	A:GLU 201	H	121.63	77.86 |||||||	0.18
	202	A:ILE 202		49.85	20.90 |||||	0.33
	203	A:ASN 203		81.79	0.00	0.00
	204	A:GLY 204		44.80	0.00	0.00
	205	A:THR 205		107.18	18.82 ||	0.10
	206	A:LYS 206		145.20	0.00	0.00
	207	A:LYS 207		220.12	0.00	0.00

[truncated: 17 more sheets: AGR4029, C139, C8, U124, 1473e, SG17-G18, B088, E. ictaluri, VREC0495, PSU-3786, TMC005, O91 H8, RHB08-C14-1, M15, UofL_15, PSU-1135, TMP022059]
